# Supplementary material for: Multi-level analysis of reproduction in an Antarctic midge identifies female and male accessory gland products that are altered by larval stress and impact progeny viability
Source: Sci Rep. 2020 Nov 13;10:19791. doi: 10.1038/s41598-020-76139-6 (PMC7666147; doi:10.1038/s41598-020-76139-6)
Supplement: Supplementary file 2 — Supplementary Table S1. [file 41598_2020_76139_MOESM2_ESM.xlsx]

## Sheet: Female vs. Male vs. MAG vs....
Feature ID	Female -1 TPM	Female -2 TPM	Female -3 TPM	Male -1 TPM	Male -2 TPM	Male -3 TPM	Male accessory gland-1 TPM	Male accessory gland-2 TPM	Female accessory gland-1 TPM	Female accessory gland-2 TPM	Larva-1 TPM	Larva-2 TPM	Larva-3 TPM	Female Post-Birth-1 TPM	Female Post-Birth-2 TPM	Female Post-Birth-3 TPM
IU25_00000-mRNA-1	19.8546	18.1766	21.1141	33.8148	8.45601	30.0016	6.75257	9.88858	35.01	48.9637	10.3736	10.8645	10.1428	36.1524	37.505	50.4439
IU25_00001-mRNA-1	475.524	453.439	401.759	36.6185	99.9676	48.8426	17.7432	24.7589	52.7896	50.7223	91.7524	78.0578	104.85	109.827	92.5705	98.6104
IU25_00002-mRNA-1	0.151853	0.428104	0.511656	2.71878	1.24006	2.16011	0.565069	0.149827	0.499429	0.925589	0	0.136847	1.16259	0.821646	2.06595	0.455475
IU25_00003-mRNA-1	0.118366	0.342253	0.332353	2.54885	1.11103	1.74009	0.226028	0.374568	0.299657	0.246824	0	0.311117	1.13276	0.890116	1.03298	1.08175
IU25_00004-mRNA-1	64.8506	63.1877	58.4102	35.8539	31.0129	32.5217	13.1944	18.0167	18.5788	28.8475	79.4157	72.3298	86.4675	56.4197	69.2888	49.6468
IU25_00005-mRNA-1	85.124	81.0282	68.3563	6.45709	2.49691	5.04026	4.09675	5.24395	14.3336	24.9292	8.09792	13.0884	17.8495	55.8034	22.646	54.7709
IU25_00006-mRNA-1	136.096	119.163	106.075	33.8997	19.9602	37.0819	6.9786	9.10199	21.3256	31.5317	23.0718	23.8479	23.1545	102.021	59.1974	105.158
IU25_00007-mRNA-1	110.844	133.127	191.692	250.212	394.422	249.133	201.447	187.096	71.0687	76.8547	234.963	266.185	263.953	127.629	192.451	114.552
IU25_00008-mRNA-1	62.0103	62.1507	57.9496	7.64656	9.55215	10.5005	5.73545	5.39377	43.7999	49.1488	11.6818	9.64228	7.88827	36.1524	22.9638	32.6234
IU25_00009-mRNA-1	84.5811	72.8516	53.1421	4.58793	2.24164	2.94015	2.65582	2.99654	8.19063	12.3103	10.5416	11.4334	9.90377	39.302	13.3492	43.7826
IU25_00010-mRNA-1	121.139	146.773	136.15	140.272	405.669	147.308	41.5326	30.3025	48.944	58.8057	105.967	85.5703	83.265	56.0088	77.9499	47.1417
IU25_00011-mRNA-1	87.9397	88.3399	84.7143	46.1342	39.0313	49.9226	26.6995	24.8713	67.5228	90.2141	39.0153	40.7119	39.3034	75.1121	52.6818	72.933
IU25_00012-mRNA-1	165.307	160.217	153.539	52.3364	46.713	49.0226	22.7723	20.2641	41.5025	48.686	46.166	38.421	32.2516	83.9448	57.9261	95.2513
IU25_00013-mRNA-1	41.7398	36.0253	35.2727	3.39847	1.3689	1.80009	0.762843	0.861505	1.24857	1.66606	5.01866	7.81758	7.37942	24.6494	6.91299	32.8512
IU25_00014-mRNA-1	0.89237	1.27862	2.33562	7.81648	4.39749	9.42049	0.141267	0.374568	0.0998858	0.0617059	12.8445	9.51379	12.2	2.94423	6.91299	1.76497
IU25_00015-mRNA-1	3.4149	5.24563	8.53977	55.6499	24.491	41.6422	0.81935	0.786592	0.199772	0.987295	14.7459	13.1833	12.9361	19.9249	25.7449	12.8102
IU25_00016-mRNA-1	0.967595	0.708899	0.704916	2.54885	1.21506	2.94015	0.480309	0.599308	1.54823	0.617059	0	0.147293	0.500536	3.90282	4.5292	2.84672
IU25_00017-mRNA-1	47.3634	59.1707	89.0957	477.57	274.821	472.945	30.2594	49.8549	57.684	54.6715	62.7547	57.1097	48.7238	236.771	432.261	178.774
IU25_00018-mRNA-1	134.953	118.282	106.015	15.633	5.41994	12.3606	4.46404	6.44256	11.7865	16.5372	10.4464	9.72223	13.1402	112.702	35.6774	141.824
IU25_00019-mRNA-1	44.5844	46.632	44.3359	21.4953	26.887	20.7611	10.256	10.1882	21.1258	18.6043	10.9038	12.0002	10.5724	26.635	26.5395	22.2044
IU25_00020-mRNA-1	41.2768	55.3788	56.3206	18.8615	35.8875	17.1009	40.7415	59.781	30.8148	36.8384	67.9002	75.2098	84.6472	63.4037	78.7445	45.8322
IU25_00021-mRNA-1	0	0	0	0	0	0.420022	3.41867	0	0.299657	0	0	0	0	1.50635	0	1.93577
IU25_00022-mRNA-1	51.8612	64.0878	92.142	281.648	199.472	298.276	25.5694	35.5465	358.59	275.054	174.806	167.014	177.729	167.068	221.375	209.177
IU25_00023-mRNA-1	10.535	6.66354	6.59405	1.61427	1.39059	1.9801	0.678083	1.27353	3.99543	2.80762	5.89704	7.29352	10.1521	9.92822	7.62813	11.3869
IU25_00024-mRNA-1	0	0	0	0	0	0.0600031	0	0	0	0	0	0.27508	2.33696	0	0	0
IU25_00025-mRNA-1	21.7118	29.3725	39.1294	141.546	65.3555	129.427	1.77997	1.49827	5.44377	5.83121	24.2958	20.8926	25.4029	89.9702	109.098	67.4673
IU25_00026-mRNA-1	0.86202	1.21164	2.0977	1.1045	0.629323	0.780041	0	0.374568	27.069	30.637	0.367635	1.36665	2.44431	3.0127	5.56218	1.19562
IU25_00027-mRNA-1	122.177	132.2	166.238	161.937	90.4913	181.809	30.2312	49.3305	560.609	616.905	37.9096	39.5581	33.6068	455.397	506.158	282.053
IU25_00028-mRNA-1	28.1979	25.4076	47.5053	7.64656	35.2283	10.0205	4.20976	3.48348	28.4175	21.5354	13.7197	15.211	38.0077	24.7178	31.6249	16.5679
IU25_00029-mRNA-1	0.25815	0	0	118.692	492.133	123.426	1641.44	1142.77	2.54709	0	0	0	0	0	0	0.170803
IU25_00030-mRNA-1	0.0629634	0.40963	0.21215	526.593	498.658	479.365	4763.28	4638.64	13.984	0.462794	0	0.141853	0	0.0684705	0.317839	0
IU25_00031-mRNA-1	0	0.191161	0.0742525	6.45709	10.6735	5.28028	34.4692	51.8401	0.449486	0	0	0	0	0.205411	0.158919	0.51241
IU25_00032-mRNA-1	134.445	134.392	126.86	53.7808	42.6838	50.2226	37.4076	53.9003	139.141	113.878	19.0945	24.475	20.3453	86.4782	85.578	95.4221
IU25_00033-mRNA-1	131.569	132.535	138.621	43.4154	81.6166	37.982	0.649829	0.636765	6.79223	8.8548	492.148	452.862	548.923	34.9884	29.7974	39.4555
IU25_00034-mRNA-1	120.308	112.435	120.037	27.9524	67.4486	19.981	1.24315	0.973876	4.84446	3.88747	343.544	293.453	321.497	16.5699	15.0179	26.7592
IU25_00035-mRNA-1	62.3997	56.945	52.9194	16.6525	18.2869	17.8809	16.5848	20.751	15.1327	16.167	7.31536	9.70087	4.72869	27.1143	21.0568	26.9869
IU25_00036-mRNA-1	1.31422	1.54377	1.29154	0.339847	0.154198	0.0600031	0.141267	0.337111	0	0	2.5222	0.493477	1.04809	0	0	0
IU25_00037-mRNA-1	0.0731599	0	0.18488	0.424809	0.721047	0.660034	2.00599	1.68555	0.0499429	0	4.21217	1.56584	4.20085	0.342352	0.794597	0
IU25_00038-mRNA-1	9.65021	11.3871	10.2807	1.86916	1.86491	0.360019	2.79709	1.79792	3.59589	0	7.62602	2.34466	1.81084	0.958587	0.476758	1.30949
IU25_00039-mRNA-1	0	0.264783	0	0	0	0.0600031	0	0	0	0	0	0	2.33696	0	0	0
IU25_00040-mRNA-1	0.0941172	0.204104	0.0792801	0.254885	0.397541	0.0600031	0	0	0	0	0	0	0	0	0.0794597	0
IU25_00041-mRNA-1	81.5682	75.6545	58.3501	4.07816	5.65392	3.18017	4.85959	2.62197	4.04537	6.04718	15.8951	10.3193	9.6075	19.1717	9.37624	17.3081
IU25_00042-mRNA-1	348.095	317.801	278.265	0.594732	1.56227	0.480025	0	0.11237	0	1.17241	0	1.78561	4.55092	43.2733	7.70759	54.2585
IU25_00043-mRNA-1	117.52	93.8149	105.6	148.173	38.1543	144.428	34.2432	58.8446	154.423	117.396	62.0594	60.6641	56.7216	310.651	269.209	329.024
IU25_00044-mRNA-1	2.13993	2.06252	4.60659	2.80374	4.6868	2.10011	0	0.187284	6.39269	3.6098	38.3308	45.2652	31.8565	1.43788	2.94001	1.59416
IU25_00045-mRNA-1	23.5615	29.7699	36.1622	33.8148	51.307	34.9218	3.64469	7.64118	75.9132	120.141	73.5757	63.2046	70.7027	30.8802	56.3369	21.9197
IU25_00046-mRNA-1	0	0	0	0.0849617	0	0.0600031	0	0	0.199772	0	0	1.69633	0	0	0	0
IU25_00047-mRNA-1	0.60235	0.367387	0.31712	0.424809	0.318033	1.80009	0.226028	0.11237	0.399543	0.709618	3.90153	4.02878	2.52197	1.71176	2.78109	0.683213
IU25_00048-mRNA-1	0.479748	0	0.808236	1.35939	3.37734	1.8601	7.28939	8.98962	0.799086	0.154265	0	0.900705	0	0.342352	0.794597	0.341606
IU25_00049-mRNA-1	3.78666	4.72958	5.85453	22.7697	20.4486	22.0812	5.65069	10.3006	1.29851	2.37568	9.93492	11.6088	14.2201	14.5157	18.8319	11.2161
IU25_00050-mRNA-1	4.39195	5.39336	9.78383	64.486	28.3855	63.6033	22.7158	29.9654	2.29737	5.15244	16.7562	14.6932	16.9643	48.4086	57.7672	38.0322
IU25_00051-mRNA-1	23.0788	20.8048	28.0063	225.743	43.2858	189.73	337.855	489.56	12.5357	41.343	50.072	48.1833	52.9492	49.2987	60.151	89.0454
IU25_00052-mRNA-1	1.26942	0.728702	1.0693	1.7842	2.52324	2.04011	6.58305	7.86592	1.19863	0	62.7683	56.2732	50.0225	0.547764	0.794597	0.740147
IU25_00053-mRNA-1	47.9803	32.9382	24.801	1.61427	1.09667	1.20006	1.75171	1.34844	2.19749	3.42468	6.57728	5.43995	15.4051	33.8929	6.67461	35.0716
IU25_00054-mRNA-1	91.8853	91.1178	135.773	669.414	167.024	687.696	16.048	22.6613	21.9249	33.3829	23.2234	24.2938	27.5358	662.863	547.715	1009.67
IU25_00055-mRNA-1	35.9825	34.6332	24.8355	21.1555	40.061	35.5219	0.452055	0.636765	0.299657	0.802177	5.47583	4.5533	9.10184	28.0729	22.9638	60.1797
IU25_00056-mRNA-1	21.7827	19.2649	21.5347	3.22855	1.70932	4.74025	1.2714	3.25874	16.7309	34.2159	18.5499	22.8281	25.4711	24.8548	21.613	29.6628
IU25_00057-mRNA-1	34.3895	29.4373	30.7314	6.20221	1.56385	5.8203	1.86473	3.22128	11.2371	16.0435	12.5439	12.0066	15.9444	34.9199	18.9909	41.9037
IU25_00058-mRNA-1	517.106	512.541	443.025	20.5607	14.8372	24.6013	1.55394	2.84671	2.99657	6.294	58.109	64.9969	65.3389	257.654	57.2904	313.367
IU25_00059-mRNA-1	0.140081	0	0	0.0849617	0	0.0600031	0	0	0.0499429	0	0	0.157798	0	0.0684705	0.0794597	0.0569344
IU25_00060-mRNA-1	58.9573	53.1742	51.918	41.6313	23.9435	44.2823	7.3459	16.3311	64.8758	70.0362	31.5275	29.917	33.7718	137.42	117.362	115.634
IU25_00061-mRNA-1	87.7617	119.811	92.0944	19.6262	48.2407	17.0409	0.0282534	0.149827	0.3496	0.493647	2.98325	4.2317	8.67774	52.3114	126.818	73.3885
IU25_00062-mRNA-1	9.69513	11.283	22.0203	63.5514	44.4532	59.4031	2.74058	3.74568	7.49143	9.78039	42.0839	45.0575	57.3212	44.6427	52.7612	33.6482
IU25_00063-mRNA-1	39.0449	34.3701	35.7778	28.7171	9.26083	28.0815	4.5488	4.98175	34.3108	29.5571	12.2875	10.9563	15.7366	67.5804	57.211	85.06
IU25_00064-mRNA-1	140.477	140.842	133.844	173.237	190.716	190.27	33.2543	29.3286	34.061	51.5244	107.159	119.362	108.85	106.951	98.6094	108.289
IU25_00065-mRNA-1	3.38822	3.06156	3.4249	3.22855	14.7885	3.96021	0.113014	0.0749135	0.0499429	0	1.30051	1.39947	1.08084	2.328	2.22487	1.93577
IU25_00066-mRNA-1	259.824	253.133	312.252	177.4	718.583	165.849	1.29966	0.824049	1.84789	4.10344	108.727	71.5208	84.1306	91.682	174.334	90.8673
IU25_00067-mRNA-1	38.4202	39.541	57.8702	27.2727	88.9346	23.2212	0.536815	0.187284	2.04766	3.73321	22.4953	19.6224	23.3696	21.4313	50.139	21.692
IU25_00068-mRNA-1	60.235	56.7194	74.373	30.8411	113.376	33.6618	0.565069	0.337111	2.94663	2.6225	54.7583	39.4619	40.9583	27.4567	47.9142	19.5285
IU25_00069-mRNA-1	79.8171	71.7214	81.1206	110.79	35.7157	118.806	13.6182	23.5603	74.6147	102.401	35.9235	36.8711	42.0917	270.732	243.941	231.268
IU25_00070-mRNA-1	107.99	110.719	116.561	30.5862	33.546	31.2016	9.74744	13.6343	25.0713	32.3648	23.516	21.7502	19.544	62.4451	66.4283	69.6308
IU25_00071-mRNA-1	39.6161	45.8545	46.7462	73.8318	68.0478	77.224	39.4418	56.2975	66.3241	64.9763	35.7063	53.5397	60.3738	106.472	143.743	77.7155
IU25_00072-mRNA-1	18.0199	16.6851	8.48497	17.5871	88.2297	13.9207	0.593322	0.337111	1.09874	0.493647	0	0.228078	0	2.73882	5.7211	7.85695
IU25_00073-mRNA-1	16.1882	18.5326	11.8603	7.73152	34.7716	12.0006	0.395548	0.187284	1.748	1.91288	1.73401	0.169633	0	5.40917	7.15137	6.54746
IU25_00074-mRNA-1	1.48606	1.93362	3.05437	7.22175	5.44004	5.40028	1.94949	4.04533	0.799086	0.647912	0.684478	1.87489	5.68865	5.95693	10.5681	4.27008
IU25_00075-mRNA-1	4.03226	6.05632	8.20214	77.9949	41.0867	85.4445	0.339041	0.374568	2.84674	0.678765	45.3996	34.42	36.5879	17.46	44.3385	14.6321
IU25_00076-mRNA-1	80.1218	75.6026	69.8796	40.5267	39.1425	40.6221	4.04024	6.55493	19.0782	22.245	16.6465	9.83348	15.9632	34.6461	41.3985	34.2176
IU25_00077-mRNA-1	0.211351	0	0	0.0849617	0	0.300016	0	0	0.0499429	0.0617059	0	0	0	0.205411	0.158919	0.284672
IU25_00078-mRNA-1	0.150587	0.163283	0.253696	0.0849617	0	0	0.254281	0	0.0499429	0	0	0.169633	0	0	0.0794597	0
IU25_00079-mRNA-1	18.3262	15.25	17.8784	0.339847	0.360037	0.180009	0.0565069	0.337111	20.0271	35.1415	0.981516	1.0562	0	8.55881	3.81406	7.91388
IU25_00080-mRNA-1	9.35077	9.57928	10.9693	17.9269	16.5579	17.2209	0.367295	0.674222	5.29395	3.27041	1.98173	5.42825	5.49	14.1734	23.4406	9.45111
IU25_00081-mRNA-1	1.3643	1.39558	2.47191	24.0442	8.98828	24.7213	0.0282534	0.149827	0.0998858	0	28.752	25.2854	21.9248	10.9553	16.2892	5.63651
IU25_00082-mRNA-1	32.2687	30.9122	27.6545	11.9796	12.8003	11.9406	4.125	3.93296	0.0998858	0	5.81594	3.85625	4.83359	10.7499	8.82002	12.7533
IU25_00083-mRNA-1	139.659	136.038	122.019	9.51571	4.40703	9.78051	2.4298	3.29619	1.3984	1.69691	7.0599	7.63347	7.10269	75.5914	18.3552	112.559
IU25_00084-mRNA-1	91.6949	92.4836	97.5933	48.768	98.4267	57.063	14.0137	14.0837	33.0622	29.156	235.429	226.009	219.38	28.963	26.1422	42.8147
IU25_00085-mRNA-1	196.257	201.165	203.264	288.19	179.692	319.157	51.9581	59.8933	197.774	198.138	530.082	552.119	550.947	138.31	119.666	205.419
IU25_00086-mRNA-1	59.8058	58.6217	59.8379	56.2447	19.7359	62.9433	7.88271	13.9339	63.5273	71.6097	7.53566	6.18287	5.85878	146.321	122.447	143.475
IU25_00087-mRNA-1	93.8784	88.9853	92.4444	48.5981	65.158	47.2825	20.1447	24.6091	28.6173	31.5009	24.3607	35.0519	27.8383	51.4898	49.1855	48.0526
IU25_00088-mRNA-1	0.285324	0.206252	0.160229	0.594732	0.803452	0.360019	0.0282534	0.149827	0.249714	0.370236	2.19033	1.28564	0	0.0684705	0.238379	0.455475
IU25_00089-mRNA-1	100.103	91.7675	64.3914	12.9991	31.2999	14.6408	18.2235	22.0246	13.5345	14.1615	19.4608	21.6739	23.6386	21.2258	18.1168	21.6351
IU25_00090-mRNA-1	103.072	95.6871	88.2641	24.8938	4.71389	23.0412	11.4144	10.5628	27.1689	34.8638	8.92258	12.9942	13.0121	148.581	42.5904	200.523
IU25_00091-mRNA-1	3.69324	4.32641	6.47203	63.9762	35.3783	65.6434	0.282534	0.599308	4.34503	5.1833	11.0116	18.4243	18.6189	22.5953	28.6849	14.5752
IU25_00092-mRNA-1	42.191	32.1963	30.6224	13.6788	5.94035	13.8007	4.32278	9.73876	48.8941	43.9346	27.4997	26.7228	26.664	55.3926	46.2455	55.0556
IU25_00093-mRNA-1	0.663138	0.988687	1.53614	1.61427	0.933675	1.32007	0.310788	0.149827	0.799086	0.863883	0	0.560255	0	1.36941	2.22487	0.967885
IU25_00094-mRNA-1	23.8721	21.8628	22.0582	11.4698	4.77608	10.3805	16.2457	18.204	13.1849	14.069	17.5226	19.106	16.9901	17.7339	13.3492	18.4467
IU25_00095-mRNA-1	81.9561	79.9593	80.9906	15.8878	11.6291	14.8808	9.80394	10.0759	8.93978	11.8167	55.1731	57.3153	58.9551	43.8211	20.739	47.9957
IU25_00096-mRNA-1	2.98528	1.96284	3.53124	3.48343	2.28045	5.10027	1.75171	2.92163	50.1926	46.6497	8.41102	6.76146	4.55892	11.0237	19.706	8.48323
IU25_00097-mRNA-1	113.542	109.239	108.12	66.525	81.4601	61.5632	67.9213	52.0274	35.6592	41.0036	58.0485	38.0036	46.0171	48.751	44.8152	60.2366
IU25_00098-mRNA-1	273.856	289.612	314.943	137.128	252.621	132.967	113.635	115.254	132.349	139.425	281.917	245.322	276.696	162.617	198.013	136.016
IU25_00099-mRNA-1	129.567	126.173	116.62	5.0977	2.84477	5.46029	5.11387	4.71955	9.03966	11.8167	6.88143	11.3801	14.9786	105.102	23.9968	122.01
IU25_00100-mRNA-1	82.6315	79.8009	85.9338	0	0.231297	0.180009	0.141267	0.0749135	0	0	0	4.99645	1.57214	9.92822	2.38379	9.56498
IU25_00101-mRNA-1	0.427236	0.463255	0.893046	2.46389	0.556976	1.9201	0.226028	0.187284	13.4846	13.2668	0	0.374321	0.605727	4.99834	8.6611	2.44818
IU25_00102-mRNA-1	6.07516	8.97357	13.3158	13.6788	8.16085	13.3207	1.24315	1.04879	11.1373	7.34301	0.71383	0.803064	0.889889	21.7736	41.2396	20.0409
IU25_00103-mRNA-1	0.392837	0.67443	0.358484	0.254885	0.27655	0.300016	0.0282534	0.0374568	0	0.154265	3.01567	1.54882	3.44617	0.136941	0.317839	0.0569344
IU25_00104-mRNA-1	120.749	112.544	105.66	6.20221	5.73245	6.54034	4.23802	3.93296	5.244	9.62612	44.3136	30.6595	32.025	45.6013	12.9519	57.5607
IU25_00105-mRNA-1	0.896628	1.19658	1.10387	2.29397	3.1075	1.50008	0	0.11237	0	0	177.107	180.717	170.955	1.36941	1.19189	0.569344
IU25_00106-mRNA-1	68.1302	70.3686	57.1605	1.35939	0.862462	1.44008	1.75171	2.69689	1.84789	2.59165	1.56747	2.3001	4.88517	36.9741	8.6611	45.5475
IU25_00107-mRNA-1	16.1943	17.0243	12.6432	1.18946	2.64159	1.38007	5.96148	8.42777	0.599315	0.370236	52.3046	37.5973	35.91	2.39647	1.27135	3.35913
IU25_00108-mRNA-1	107.901	105.445	132.333	83.0926	157.656	96.605	48.6807	52.7017	89.7474	81.6061	74.5725	97.4261	98.9628	250.533	276.202	158.847
IU25_00109-mRNA-1	113.854	123.56	112.624	48.5132	72.018	44.2223	28.649	19.2153	9.58903	14.1307	100.061	91.1011	85.05	41.6985	36.1541	48.622
IU25_00110-mRNA-1	79.6823	80.9884	77.9935	103.483	58.1062	104.525	29.8639	34.3478	8.0408	12.2795	26.9515	42.224	45.7866	75.7283	64.998	82.2702
IU25_00111-mRNA-1	52.3047	53.2791	49.2237	172.982	81.6147	142.387	5.14213	5.39377	4.5448	9.9038	67.5589	68.8665	63.4469	48.4086	47.9142	76.4629
IU25_00112-mRNA-1	283.21	277.295	238.652	32.4554	55.6465	29.4015	17.4324	12.0985	12.9851	13.5445	68.1436	46.1877	50.5658	52.6538	23.2022	55.8527
IU25_00113-mRNA-1	1.50587	1.02052	0.872081	1.01954	0.530055	0.360019	1.07363	3.07145	3.64583	3.36297	8.67006	12.5104	21.6169	0.753175	0.953516	0.626279
IU25_00114-mRNA-1	0.337766	0.480693	0.65795	1.52931	0.505286	1.32007	3.44692	8.3154	13.1849	5.92377	15.0713	12.9603	11.7176	2.25953	3.33731	0.967885
IU25_00115-mRNA-1	0.102673	0.222659	0.0864873	0.169923	0.289121	0.300016	0	0.0374568	0	0	0	0	0	0.0684705	0.158919	0.113869
IU25_00116-mRNA-1	0.196418	0.106489	0.413635	0.424809	0.27655	0.300016	0.0282534	0	0.0499429	0	0	0	0.939864	0.0684705	0.0794597	0
IU25_00117-mRNA-1	7.28317	7.07767	8.39223	4.75786	6.09463	4.38023	2.59932	1.76047	8.64012	10.49	11.8678	9.36527	3.94529	8.07952	8.10488	5.80731
IU25_00118-mRNA-1	88.1919	92.5389	92.4888	12.2345	16.7313	10.7406	1.38442	2.39723	2.29737	3.57894	64.46	46.6859	48.8729	19.8564	8.02543	23.0584
IU25_00119-mRNA-1	1.82224	0.329311	0.127914	0.169923	0.213804	0	0	0.11237	0.299657	0	568.289	617.691	603.093	0.205411	0.476758	0.113869
IU25_00120-mRNA-1	23.4112	21.9738	19.967	1.27443	1.13307	0.600031	0.310788	0.187284	0.199772	0.246824	0	2.71962	5.60114	8.01104	1.74811	10.8175
IU25_00121-mRNA-1	0.288359	0.521116	0.566768	0.594732	1.08267	0.180009	0.0282534	0	0.799086	0.246824	4.42726	2.59863	6.43907	1.36941	1.90703	1.42336
IU25_00122-mRNA-1	0.298686	0.647735	0.628999	0.50977	1.68216	0.0600031	0	0	1.54823	1.049	0	0.168231	0	0.342352	0.556218	0.113869
IU25_00123-mRNA-1	1.32517	1.17564	1.4207	0.254885	0.339235	0.240013	0	0.0374568	3.79566	3.27041	0	0.949943	0	0.0684705	0.794597	0.341606
IU25_00124-mRNA-1	7.34114	8.01572	12.9299	14.0187	13.155	15.3008	0.649829	0.786592	109.125	83.9201	11.8228	12.8959	11.2997	15.8167	38.379	12.4117
IU25_00125-mRNA-1	17.2802	17.1376	17.707	2.8887	1.78024	2.82015	0.339041	0.149827	13.4846	13.2668	8.49312	3.08603	1.51255	10.4075	9.853	9.79272
IU25_00126-mRNA-1	142.322	126.975	108.641	16.9923	7.46565	17.8209	8.41953	13.6343	37.1575	34.4011	29.7693	24.9026	27.2657	143.377	63.6472	157.253
IU25_00127-mRNA-1	4.64164	6.22397	12.8639	40.6117	15.066	29.8816	2.0625	2.95908	0.749143	0.30853	20.8081	12.6526	9.49447	27.8675	31.6249	18.5606
IU25_00128-mRNA-1	52.3245	67.5906	79.5034	360.068	204.487	326.417	1.32791	1.76047	0.649257	16.5989	3.68286	9.61953	9.79455	196.099	334.287	172.739
IU25_00129-mRNA-1	70.9669	57.3668	61.9864	9.94052	1.42761	10.4405	6.58305	7.45389	37.7568	49.0562	11.0977	14.0682	16.1406	126.26	47.0401	156.74
IU25_00130-mRNA-1	0.103853	0.0563045	0.0874814	0.339847	0.438666	0.480025	0.339041	0.149827	0.149829	0	0	0.643434	0	0	1.11244	0.0569344
IU25_00131-mRNA-1	5.8368	5.56175	7.92128	16.6525	7.38791	16.7409	1.41267	2.17249	31.8636	26.5644	15.2751	14.279	15.5162	17.8708	32.8963	10.9314
IU25_00132-mRNA-1	8.30266	10.4325	15.8389	37.2982	32.5941	42.6622	5.56593	6.85459	31.9135	27.7985	7.87335	11.8284	10.75	49.915	76.5991	28.2964
IU25_00133-mRNA-1	3622.97	3288.57	2870.94	4.58793	3.16121	3.24017	1.86473	1.98521	1.79794	19.2522	74.6424	103.044	76.937	1953.53	289.472	2292.92
IU25_00134-mRNA-1	226.775	266.891	333.181	775.361	645.172	955.43	13.7312	20.5638	104.93	121.221	20.151	24.17	24.757	693.127	961.303	624.4
IU25_00135-mRNA-1	31.9587	29.1422	24.0367	2.20901	0.621158	1.62008	0.197774	0.711678	1.79794	1.78947	5.68972	6.83832	8.44409	35.7416	11.2038	53.0629
IU25_00136-mRNA-1	10.5732	17.6137	17.8127	77.0603	181.753	108.966	38.905	36.0334	13.1849	9.19418	22.1363	26.0946	28.5159	27.799	39.3325	25.5066
IU25_00137-mRNA-1	38.2024	38.3752	33.2624	7.90144	4.41006	12.5407	2.74058	2.13503	1.49829	2.28312	2.77442	1.62847	3.0744	29.2369	8.2638	41.6191
IU25_00138-mRNA-1	101.901	103.071	89.7094	31.7757	70.6071	34.2618	18.5625	16.8555	21.1258	21.2577	35.7063	25.0534	16.3725	31.9072	28.6849	28.0687
IU25_00139-mRNA-1	0	0	0	0	0	0	0	0	0	0	0	0	0	0	0	0
IU25_00140-mRNA-1	26.3905	38.0042	46.4581	120.816	65.4618	127.567	2.65582	4.90683	0.449486	0.709618	65.0254	53.3919	70.6151	70.3876	96.6229	56.8205
IU25_00141-mRNA-1	0.0979431	0	0	16.3976	19.444	14.2807	10.7081	13.1099	0.249714	0	3.94734	4.9097	1.87463	0	0	0
IU25_00142-mRNA-1	57.1028	59.6369	58.8529	62.5318	17.5786	68.7636	50.7714	57.4587	162.714	10.5517	12.674	15.8961	18.0796	69.8399	29.2412	95.9345
IU25_00143-mRNA-1	2.50083	3.36771	3.26181	0.849617	0.170375	0.900047	0	0.187284	2.54709	0.30853	0.928935	2.95343	1.54406	0.684705	0.556218	1.02482
IU25_00144-mRNA-1	0	0.291	0.527487	3.73832	4.53433	3.06016	10.7928	19.1779	0.299657	0	5.15053	3.02316	0	1.30094	2.14541	0.740147
IU25_00145-mRNA-1	0	0.16747	0	2.71878	3.69679	2.10011	5.08562	5.13158	0	0	0	1.04389	2.95615	0.0684705	0.238379	0.0569344
IU25_00146-mRNA-1	0.0836597	0	0	2251.06	2439.08	2038.79	21758.3	19888.3	55.8861	0	0	0	0	0	0.0794597	0
IU25_00147-mRNA-1	0.558162	0.453915	0.587713	102.889	89.786	87.1246	1060.55	1111.64	2.69692	0.154265	0	1.02173	1.33541	0.205411	0.715137	0.341606
IU25_00148-mRNA-1	307.141	294.096	287.817	100.085	131.883	125.527	19.9187	24.6465	18.2292	13.02	389.823	420.324	417.014	124.479	83.1943	136.244
IU25_00149-mRNA-1	0	0.279914	0	0.169923	0	0	0	0	0	0	0	0.872397	2.4705	0	0	0
IU25_00150-mRNA-1	0.0812157	0.0880628	0.136825	0.254885	0.285872	0.600031	0	0.0749135	0.249714	0	0.935197	0.50318	1.16585	0.273882	0.317839	0.284672
IU25_00151-mRNA-1	0.8605	0.725703	1.28862	1.1045	1.07694	0.96005	0	0	0.0499429	0	12.1106	5.38517	4.575	2.39647	4.60866	0.854016
IU25_00152-mRNA-1	0.853724	1.38855	0.719139	0.339847	0.601007	0.840044	0.0282534	0	0.0998858	0	3.27687	5.44962	4.08508	0.684705	2.38379	0.967885
IU25_00153-mRNA-1	0.96519	1.27913	1.62606	0.764656	1.13246	0.480025	0.113014	0	35.3096	52.9745	1.2349	0.845647	0.51316	5.68305	5.16488	2.27738
IU25_00154-mRNA-1	3.12127	3.29535	3.87463	1.95412	2.89121	1.14006	1.07363	1.61064	26.4697	44.5208	0	0.740216	1.57214	6.71011	5.88001	3.18833
IU25_00155-mRNA-1	677.171	860.62	1029.2	4651.66	4501.13	5111.31	743.998	966.796	2151.94	1719.9	1081.92	842.867	936.696	1136.75	1929.36	1328
IU25_00156-mRNA-1	2134.25	2794.38	3042.28	13544.5	15102.1	13990.8	1960.93	2298.61	5104.61	3896.24	2680.98	2355.73	2239.43	3407.23	5520.22	4037.45
IU25_00157-mRNA-1	0.877919	2.45916	1.91042	7.47663	12.2578	9.06047	0	0	0.0499429	0	0	0.164825	0	0.821646	0.874056	1.02482
IU25_00158-mRNA-1	0.245857	1.33292	0.310648	0.169923	0.519238	0.120006	0	0	3.94549	4.38112	0	0.415427	0	0.205411	0.715137	0.0569344
IU25_00159-mRNA-1	0.190216	0.206252	0.160229	0.0849617	0.803452	0	0.0282534	0	0	0	0	0.214273	0	0	0	0
IU25_00160-mRNA-1	9.12651	12.6668	10.9166	4.84282	24.4147	4.50024	0	0.0374568	0.199772	0.123412	0	1.85054	0	2.94423	4.37028	1.13869
IU25_00161-mRNA-1	5.93745	9.51707	7.82834	2.46389	21.4445	2.70014	1.24315	1.34844	1.29851	1.35753	2.97259	1.74479	0	1.30094	2.78109	1.25256
IU25_00162-mRNA-1	0.25889	0.449146	0.130846	0.679694	0.801917	0.660034	0	0.0374568	0.0499429	0	0	0	0.991032	0	0.158919	0
IU25_00163-mRNA-1	299.86	317.611	308.291	286.491	396.083	284.655	89.959	84.2777	233.333	204.617	141.75	136.091	111.766	231.225	226.857	171.714
IU25_00164-mRNA-1	1.62011	0.675654	0.9448	0.424809	0.701866	0.240013	0	0.0374568	0.249714	0.185118	0	0	0	0.753175	1.27135	1.02482
IU25_00165-mRNA-1	243.715	239.949	197.006	86.4061	154.92	91.3848	34.667	29.7032	23.4732	27.8602	135.089	133.539	147.583	67.1011	57.211	80.1637
IU25_00166-mRNA-1	778.154	992.651	1038.61	2480.37	5227.67	2574.85	391.282	409.964	766.074	647.357	899.335	764.785	746.454	663.958	1003.5	790.762
IU25_00167-mRNA-1	22.006	19.0306	20.32	33.9847	5.73069	41.1021	22.3202	41.165	59.2822	88.3937	16.3983	12.671	12.8919	79.8366	78.7445	82.3841
IU25_00168-mRNA-1	15.6523	16.4475	16.0366	21.4953	13.4332	22.8612	2.37329	2.5096	1.69806	2.0363	13.1633	11.4905	10.5192	22.3214	26.8574	15.4292
IU25_00169-mRNA-1	7.47049	9.96118	15.647	20.4758	29.1382	19.321	6.49829	6.55493	6.89212	8.08348	26.7367	23.0852	15.4579	9.38045	18.9909	7.23067
IU25_00170-mRNA-1	0.716452	0.748081	1.16231	33.22	12.74	27.8415	277.505	366.29	1.748	1.35753	3.97218	2.36141	0.507886	3.28658	7.07191	2.61898
IU25_00171-mRNA-1	108.676	96.1886	86.8244	14.4435	8.77742	13.0807	12.5163	15.2074	20.7762	31.5934	20.8566	22.6335	18.5432	73.6742	38.7763	72.9899
IU25_00172-mRNA-1	22.9164	20.4481	18.8211	9.00594	3.12571	7.44039	5.36815	6.70476	6.2928	13.2668	8.52117	8.17464	7.99568	24.0331	18.4346	24.3679
IU25_00173-mRNA-1	117.09	117.446	144.132	324.129	110.892	307.036	57.7218	102.781	240.725	255.771	103.043	98.5578	105.752	273.197	319.905	286.893
IU25_00174-mRNA-1	384.963	398.704	415.948	254.375	1002.55	245.533	7.88271	5.73088	17.9295	14.3158	360.051	283.153	285.634	47.8609	97.5765	58.3008
IU25_00175-mRNA-1	126.599	125.585	114.386	19.881	31.0966	18.0609	2.65582	4.60718	44.9486	41.4664	21.9033	23.9271	27.3055	30.6063	25.5065	26.93
IU25_00176-mRNA-1	141.969	131.947	123.394	10.3653	5.54866	9.42049	4.57706	7.56626	7.79109	8.42286	13.8352	11.8562	13.798	43.2733	24.6325	41.5052
IU25_00177-mRNA-1	261.547	282.953	301.531	604.758	1245.85	552.509	235.125	246.016	558.561	394.64	1177.3	913.472	981.861	350.774	613.031	279.434
IU25_00178-mRNA-1	309.094	342.552	357.871	649.872	1363.94	576.39	252.021	283.66	594.32	489.297	1073.87	822.351	1004.96	388.433	715.216	285.184
IU25_00179-mRNA-1	0.833565	0.903841	1.00308	1.27443	0.838308	1.80009	0.282534	0.149827	3.74572	1.48094	0.342803	1.00606	0.854704	3.62893	6.43623	1.76497
IU25_00180-mRNA-1	0.55431	0	0.0933851	0.0849617	0	0.240013	0	0.0749135	0.499429	0	1.27657	0	0	0.342352	0.953516	0.113869
IU25_00181-mRNA-1	0	0	0.202957	0.0849617	0.67847	0.0600031	0	0	0	0	5.54884	0	0	0	0	0
IU25_00182-mRNA-1	51.4139	46.3276	48.405	200.595	34.9216	199.81	70.125	85.1767	344.406	408.462	26.1902	23.4048	26.9905	297.093	331.029	212.195
IU25_00183-mRNA-1	110.874	87.4276	80.7131	3.39847	1.04942	2.16011	1.2714	1.34844	2.04766	1.38838	12.7786	9.44097	11.2543	144.884	27.493	170.348
IU25_00184-mRNA-1	17.4736	12.6508	10.3307	4.33305	5.95954	5.34028	0.762843	1.04879	0.649257	0.30853	22.4953	22.9233	33.2368	11.9139	9.69408	10.6467
IU25_00185-mRNA-1	222.502	247.393	251.043	119.541	167.611	131.167	11.4992	11.1621	37.8567	48.7477	66.7131	76.1405	83.1672	121.809	127.533	144.898
IU25_00186-mRNA-1	101.681	99.4771	99.0293	52.8462	32.0479	59.4031	7.99572	15.4322	41.952	60.3484	27.6108	22.0392	31.9265	87.2314	102.265	88.8746
IU25_00187-mRNA-1	222.702	221.189	199.424	77.4001	53.7838	78.0041	17.8844	22.3991	71.5182	87.4064	45.3038	43.9585	38.5273	145.705	97.0202	148.428
IU25_00188-mRNA-1	17.4989	6.29806	10.1582	43.7553	5.3092	44.4023	172.374	309.88	404.038	408.154	65.0785	69.3763	63.086	252.314	159.158	197.05
IU25_00189-mRNA-1	139.309	102.345	85.7617	10.3653	6.20552	10.0805	3.24915	6.14291	9.28938	13.6062	10.1503	15.5438	16.8717	119.002	38.6174	123.377
IU25_00190-mRNA-1	0.710638	0.330236	0.598609	0.594732	0.643213	0.840044	0.0565069	0.0749135	0.3496	0.154265	1.75349	0.285898	1.94309	1.64329	2.86055	1.08175
IU25_00191-mRNA-1	0.135868	0.122769	0.171674	1.52931	1.21155	1.26007	1.32791	1.6481	0	0.123412	0	0.943821	0.866842	0.205411	0.158919	0.113869
IU25_00192-mRNA-1	43.8306	36.4087	31.6311	13.6788	55.2159	3.8402	0	0	0	0	53.1272	33.6378	62.551	1.09553	5.88001	9.05257
IU25_00193-mRNA-1	143.597	136.44	146.601	107.137	89.3718	107.526	12.2055	23.5603	114.269	124.368	32.238	35.5512	29.2285	209.999	212.634	159.929
IU25_00194-mRNA-1	21.2382	18.7353	31.05	18.5217	24.5304	20.4611	2.9101	6.55493	38.8056	40.2014	9.1191	15.7333	14.4687	39.9868	49.4239	24.1402
IU25_00195-mRNA-1	0.0608434	0.065973	0.307511	1.1045	1.97031	2.16011	0.678083	0.711678	0.499429	0.647912	1.40122	1.23369	1.16455	0.136941	0.317839	0.227738
IU25_00196-mRNA-1	99.0531	98.4537	85.3171	11.045	32.0389	7.20038	1.2714	2.13503	3.44606	4.50453	2.56891	13.5706	10.675	11.4346	10.0119	16.1124
IU25_00197-mRNA-1	89.0689	68.8109	71.5508	16.1427	3.68529	20.041	13.1944	18.9906	54.9871	69.2958	17.3884	19.5054	18.7868	194.935	72.944	234.798
IU25_00198-mRNA-1	0.716622	0.987049	0.783114	1.95412	0.463585	2.58013	2.82534	4.34498	0.948915	0	4.01443	4.75626	2.96566	2.19105	2.86055	1.70803
IU25_00199-mRNA-1	153.138	166.461	195.049	506.542	375.374	447.743	161.864	155.558	538.834	425.586	115.601	127.393	103.346	339.545	376.559	267.876
IU25_00200-mRNA-1	144.977	161.494	175.016	109.771	150.913	116.286	76.2278	102.819	65.3752	49.3956	73.161	61.8114	50.5381	104.417	111.005	95.8776
IU25_00201-mRNA-1	128.739	111.175	107.642	28.1223	10.1669	32.6417	10.8493	15.5446	55.0371	68.2776	17.1677	17.341	18.5656	176.106	78.6651	197.107
IU25_00202-mRNA-1	56.733	37.5703	48.63	94.1376	18.5199	115.746	17.3194	30.6022	62.2788	60.8729	13.5495	11.468	8.54621	433.007	439.015	347.357
IU25_00203-mRNA-1	0	0.0836158	0.216526	2.03908	1.84577	3.54018	1.38442	2.65943	0.0998858	0	0.591981	0.781807	0.737987	0.410823	0.874056	0.284672
IU25_00204-mRNA-1	0.640798	0.463215	1.43941	2.80374	1.624	1.62008	0.0282534	0.0374568	0.0998858	0	4.91918	6.20784	6.95011	0.958587	4.1319	0.683213
IU25_00205-mRNA-1	0.0501958	0	0.0422827	0	0	0	0	0.0374568	1.49829	0	0	0.452354	0.96075	0.136941	0.158919	0.0569344
IU25_00206-mRNA-1	193.145	193.526	162.2	17.3322	15.7634	16.7409	7.57192	8.42777	16.9306	17.4011	18.094	18.3646	18.7973	61.1441	23.5995	78.4556
IU25_00207-mRNA-1	84.0853	79.4519	98.9855	233.56	98.3145	241.813	27.2646	43.4873	190.732	171.018	20.748	17.5026	14.9944	241.975	351.132	192.609
IU25_00208-mRNA-1	332.971	303.041	258.72	131.776	67.2141	135.967	34.0454	53.8628	95.1911	101.691	136.65	156.704	160.029	269.568	181.168	302.663
IU25_00209-mRNA-1	0.384479	0.416893	0.647735	1.35939	1.624	0.360019	0	0	0	0.215971	2.21363	0.433105	1.83973	0.205411	0.556218	0.683213
IU25_00210-mRNA-1	115.475	113.097	112.735	225.573	57.5225	200.29	42.1541	62.815	199.472	265.428	47.6623	42.3308	44.3799	260.256	239.491	277.726
IU25_00211-mRNA-1	71.3246	73.5747	49.6976	1.86916	7.41375	4.26022	3.10788	2.24741	2.59703	2.59165	5.51209	9.30171	2.29053	12.4616	5.56218	17.9913
IU25_00212-mRNA-1	72.8091	65.4765	61.2676	13.9337	4.50547	14.0407	6.86559	12.2484	14.3835	18.0798	8.88681	10.6232	10.4482	82.9177	36.7898	97.4148
IU25_00213-mRNA-1	78.0992	77.1681	56.0912	0.934579	1.74265	1.80009	0.113014	0.149827	0.3496	0.678765	0	1.81251	4.73795	9.72281	2.70163	11.6146
IU25_00214-mRNA-1	116.65	123.358	107.204	56.2447	61.0821	51.7827	5.36815	7.60372	16.2314	22.8312	29.9572	31.4448	16.8225	52.1745	52.2845	57.7315
IU25_00215-mRNA-1	320.265	318.146	308.042	274.851	247.459	283.635	22.9418	30.1152	62.7283	59.0834	572.384	550.8	525.19	199.934	169.805	252.219
IU25_00216-mRNA-1	45.6103	56.4717	91.0647	197.791	210.318	177.189	361.955	613.766	202.019	178.515	209.899	182.848	192.57	122.22	167.898	93.9418
IU25_00217-mRNA-1	172.223	192.641	240.209	290.484	353.082	274.874	344.381	533.347	173.601	200.976	391.745	417.504	410.28	205.891	307.509	156.228
IU25_00218-mRNA-1	53.1451	42.0317	38.8192	7.13679	3.40858	5.7603	3.47517	4.90683	12.9851	17.4628	6.63736	7.9216	5.79208	49.8465	22.0103	47.0848
IU25_00219-mRNA-1	450.33	457.015	506.462	3323.36	964.893	3388.62	153.586	245.229	360.687	362.029	873.696	1004.74	921.365	869.506	940.802	1005.86
IU25_00220-mRNA-1	29.0851	13.9546	16.9797	13.8488	3.59135	17.7609	21.8964	27.4558	95.1911	96.2304	45.0112	33.6405	37.7255	107.567	84.704	95.3651
IU25_00221-mRNA-1	16.0627	9.48597	10.1478	1.18946	2.42311	0.660034	1.15839	2.06012	8.49029	10.3357	29.7259	21.4868	21.96	8.01104	4.76758	7.51534
IU25_00222-mRNA-1	60.0269	52.975	55.684	8.32625	4.99601	6.78035	3.36216	4.71955	19.0782	23.1706	5.67495	6.25482	6.60297	36.9056	23.8379	39.057
IU25_00223-mRNA-1	194.134	207.624	195.369	75.531	168.995	69.4236	15.5111	15.4322	64.5262	62.94	326.44	279.754	258.609	67.1011	66.5872	60.0658
IU25_00224-mRNA-1	4.85226	4.20908	5.80682	9.85556	7.82126	13.3207	0.310788	0.11237	2.49714	0.678765	10.4041	11.8366	9.28725	19.8564	16.766	10.6467
IU25_00225-mRNA-1	14.4261	11.1813	13.3581	94.4775	11.7132	96.425	18.6755	29.6283	144.385	183.236	11.6037	13.7242	14.4294	173.093	176.877	147.916
IU25_00226-mRNA-1	5.23254	5.93757	7.17525	23.7893	31.3536	26.4614	33.3673	38.0935	6.39269	7.49727	4.90427	6.57969	8.15182	14.2419	22.646	11.6146
IU25_00227-mRNA-1	0.394265	0.320629	1.02401	27.0178	15.4044	30.3616	98.7175	180.542	0.849029	0.0617059	10.2149	9.99291	14.1492	1.98564	2.62217	1.70803
IU25_00228-mRNA-1	1.18153	1.15554	1.99054	11.7247	4.14258	10.7406	0.452055	0.599308	1.09874	0.185118	0.533542	2.32266	3.99081	7.05246	12.793	5.06716
IU25_00229-mRNA-1	0.194306	0.105344	0	0.169923	0.136788	0	0.113014	0	0.599315	0	6.7123	10.3968	5.57855	0	0.158919	0
IU25_00230-mRNA-1	41.8513	37.2677	40.7335	32.7103	18.9802	39.062	1.92123	1.94775	11.2871	9.28674	22.0566	19.9081	22.1357	56.2143	65.6337	44.4088
IU25_00231-mRNA-1	100.295	95.6884	83.5807	141.121	50.7982	144.548	34.3562	30.9018	35.859	40.0471	26.3665	26.0026	30.9941	122.768	82.638	170.917
IU25_00232-mRNA-1	81.6716	93.3595	94.3153	40.7816	106.51	32.9417	22.4615	17.4174	31.7637	29.6188	61.2004	35.3235	42.386	20.815	25.9038	23.6278
IU25_00233-mRNA-1	57.7337	58.3668	50.0512	12.5743	13.6916	9.18048	8.81507	7.791	4.34503	4.78221	19.3974	27.2562	38.8371	17.2546	10.7271	22.7168
IU25_00234-mRNA-1	35.7491	40.8877	45.4269	146.899	55.2994	151.868	47.5788	56.3724	52.1903	60.5027	4.51261	4.31644	3.33369	88.3269	132.698	79.1958
IU25_00235-mRNA-1	33.0213	31.0504	33.2945	28.2073	14.2545	24.4213	15.2851	20.2266	21.026	17.9256	11.5224	9.18337	11.8294	36.0839	26.9368	46.4585
IU25_00236-mRNA-1	108.682	111.665	96.2409	3.22855	3.28292	1.74009	1.10188	2.02266	2.64697	1.14156	14.1704	11.9655	13.6365	31.6334	8.10488	39.7402
IU25_00237-mRNA-1	62.1765	55.7772	48.0974	8.6661	1.8457	5.94031	5.14213	6.36765	4.74457	8.70054	18.3433	16.4305	17.7858	76.8923	23.3611	85.6294
IU25_00238-mRNA-1	67.99	77.0633	99.3958	180.969	82.123	225.492	7.4024	14.7954	17.3801	13.9764	38.0173	42.745	38.1258	243.07	454.032	187.03
IU25_00239-mRNA-1	6.0235	12.8114	16.0024	5.18267	21.8546	5.88031	0.226028	0.374568	0	0.246824	5.33542	2.60973	4.43423	5.13528	11.2833	3.24526
IU25_00240-mRNA-1	0.268374	0.291	0.452132	0.50977	0.377861	0.900047	0.197774	0.262197	1.09874	0	1.03011	1.46119	0.856114	0.684705	2.62217	0.51241
IU25_00241-mRNA-1	0	0.316032	0.491025	0	0	0.180009	0.452055	0.262197	0	0	0	1.31329	0	0.0684705	0.158919	0
IU25_00242-mRNA-1	0.295121	0.344618	0.401579	2.97366	0.958894	2.70014	0.678083	2.02266	1.49829	0.740471	8.10367	6.93022	2.82432	4.58752	10.0914	3.58687
IU25_00243-mRNA-1	4.44812	8.74193	10.0698	1.1045	6.65423	1.14006	0	0.0374568	0	0.30853	9.60376	5.63703	7.98162	0.753175	2.46325	0.910951
IU25_00244-mRNA-1	92.3167	83.3454	75.2926	10.7901	3.02362	10.6806	4.40754	4.4199	21.6253	29.2795	9.95172	13.5116	13.2834	78.4672	27.4136	81.9856
IU25_00245-mRNA-1	0.649239	0.782195	1.79258	1.01954	1.92978	1.14006	0.197774	0.187284	1.14869	1.66606	38.2106	29.0102	33.8276	5.20376	7.94597	3.18833
IU25_00246-mRNA-1	0.282352	0	0	0.0849617	0	0	0	0	0	0	0	0	0	0	0	0
IU25_00247-mRNA-1	0.692265	0.802395	1.26681	5.01274	1.61327	4.74025	0.0565069	0.0374568	0.0499429	0	1.92413	1.80165	1.14224	9.44892	12.0779	3.98541
IU25_00248-mRNA-1	7.38607	11.3712	18.7601	92.2684	35.6435	79.0241	34.4975	55.5858	29.4164	24.4355	46.096	53.2239	58.2745	82.5754	119.746	44.8074
IU25_00249-mRNA-1	64.234	62.3179	65.3478	129.142	51.0959	135.367	12.2337	12.6229	6.39269	0.894736	46.8528	46.5086	52.9685	48.3401	26.5395	56.1373
IU25_00250-mRNA-1	59.2434	47.2117	42.611	8.32625	1.22942	4.20022	9.60617	10.7501	17.7297	27.9219	27.9487	25.4241	28.4684	116.057	35.9952	123.263
IU25_00251-mRNA-1	35.4002	29.2619	29.931	3.56839	1.97432	4.02021	6.04624	6.33019	7.89098	10.1815	37.1683	41.0993	40.5119	34.4406	13.9849	43.5548
IU25_00252-mRNA-1	97.069	92.6986	79.5573	4.07816	1.80125	3.24017	2.23202	1.53573	1.64812	1.91288	12.5217	12.718	8.87631	51.9006	11.9189	67.0118
IU25_00253-mRNA-1	2.4094	1.90002	4.88942	6.8819	11.719	5.7003	14.5223	16.8555	3.64583	2.5608	3.7833	5.79835	6.28855	3.21811	5.3238	2.78979
IU25_00254-mRNA-1	1.02286	0.123233	0	0.169923	0.160017	0	0.0282534	0	0.299657	0	0	0	0.543821	0.0684705	0.0794597	0
IU25_00255-mRNA-1	0	0	0	0	0	0	0	0.0374568	0	0	0	0	0	0	0	0
IU25_00256-mRNA-1	0	0	0	0	0	0.180009	0	0	0	0	0	0	0	0	0	0
IU25_00257-mRNA-1	0.334639	0.423327	0.281885	1.1045	0.549687	1.08006	0.0282534	0.0374568	0	0	2.56891	2.95287	2.66875	1.71176	2.54271	0.683213
IU25_00258-mRNA-1	0	0	0	1.01954	1.73473	0.840044	0.395548	0.674222	0	0	0	0.616846	0	0	0.0794597	0.0569344
IU25_00259-mRNA-1	2.62314	1.58016	1.22756	0	0	0.240013	0	0.0374568	0.0499429	0.493647	6.7123	7.87971	5.57855	0	0.317839	0
IU25_00260-mRNA-1	1.32223	0.477902	0.928157	0.594732	1.55138	0.540028	0	0.11237	0	0	10.1503	9.92972	4.21793	1.50635	3.81406	0.683213
IU25_00261-mRNA-1	220.163	230.887	239.837	170.093	167.852	180.789	28.7338	37.7189	70.0199	130.817	51.3077	55.6581	55.9078	276.963	235.201	277.726
IU25_00262-mRNA-1	3.03281	3.01446	5.21585	9.00594	14.2336	8.82046	34.4409	59.4813	5.04423	2.49909	2.91023	2.56228	0	3.42352	6.27731	1.93577
IU25_00263-mRNA-1	3.36281	4.92855	6.13229	33.305	22.529	39.6021	198.311	298.156	11.6866	8.79309	1.7021	2.53929	1.06095	14.995	26.7779	11.8424
IU25_00264-mRNA-1	0.714653	0.885603	1.28998	1.7842	3.88108	2.28012	0.791096	1.1237	1.89783	0.431941	2.3512	0.920042	0	0.616234	0.953516	0.51241
IU25_00265-mRNA-1	145.01	146.428	155.904	364.656	253.114	405.681	27.9992	34.2729	42.7012	52.5117	60.6515	100.41	74.0596	148.786	178.943	163.686
IU25_00266-mRNA-1	186.296	190.527	162.141	22.5998	40.7645	21.9611	14.5505	12.548	13.9341	14.6552	27.5909	22.4927	22.9306	39.9183	25.1887	47.0848
IU25_00267-mRNA-1	93.4847	84.4428	88.399	182.498	79.7203	208.871	7.85446	12.5855	19.1781	16.8149	150.127	144.452	160.637	128.245	110.608	124.914
IU25_00268-mRNA-1	84.6434	80.0985	62.518	6.03228	3.63466	5.94031	1.80822	2.73434	7.24172	7.92921	17.1496	10.2898	15.6782	36.9741	12.9519	40.4234
IU25_00269-mRNA-1	55.8543	49.8756	45.3194	15.8029	18.6965	13.1407	4.63356	4.90683	2.74686	4.04174	42.5621	40.2492	45.1989	19.8564	13.2698	24.8803
IU25_00270-mRNA-1	102.399	98.7308	78.5719	27.6975	28.5715	26.1014	14.9461	11.4992	12.236	19.5608	65.32	65.2839	73.3155	47.8609	25.7449	55.0556
IU25_00271-mRNA-1	156.111	129.837	136.352	61.5973	10.3308	55.2029	11.1036	17.1552	23.623	51.5862	36.9287	37.6696	38.6728	312.842	111.641	407.65
IU25_00272-mRNA-1	156.707	149.665	158.236	31.3509	15.8791	31.3216	6.83733	7.97829	5.89326	8.51542	54.9719	62.1866	56.4185	101.473	31.3071	141.881
IU25_00273-mRNA-1	0.97919	0.868699	1.4247	1.27443	2.13066	1.68009	0	0.0374568	0.249714	0.185118	2.05006	6.11681	5.96328	3.62893	5.80055	2.61898
IU25_00274-mRNA-1	6.21173	6.24558	7.23034	6.03228	8.42788	5.46029	2.0625	5.24395	0	0.678765	13.0051	17.6842	14.051	10.9553	17.799	8.48323
IU25_00275-mRNA-1	8.4329	7.40217	10.9371	2.37893	4.52314	2.46013	5.93322	11.724	25.1712	28.6624	10.7894	12.9675	8.967	4.92987	11.1244	5.06716
IU25_00276-mRNA-1	13.1656	10.4501	10.1478	2.80374	6.17893	4.50024	8.16525	16.1813	41.3527	35.2032	1.98173	9.79023	18.117	8.83269	13.3492	6.946
IU25_00277-mRNA-1	0.273795	0	0.230633	0.0849617	0	0	0.565069	0.786592	1.69806	1.63521	6.3055	0.925269	0	0.0684705	0.0794597	0.113869
IU25_00278-mRNA-1	345.396	348.706	336.828	428.377	178.533	401.121	5.17038	6.10545	2.89669	2.59165	576.59	525.664	554.475	302.708	102.662	390.57
IU25_00279-mRNA-1	0	0	0	0	0	0	0	0	0	0	0	0.251308	8.54	0	0	0
IU25_00280-mRNA-1	2.21271	2.2793	3.88311	2.12404	2.49234	4.14022	0	0.187284	0.649257	0.123412	0	0.581598	0.352929	1.78023	6.67461	1.93577
IU25_00281-mRNA-1	0.197276	0.0427816	0.0664706	17.5021	13.2768	10.9206	7.00685	6.10545	0.249714	0	0.454326	0.755569	0.377587	0	0.0794597	0
IU25_00282-mRNA-1	11.7497	13.329	17.6716	40.017	21.5662	43.3223	1.61045	0.786592	1.34846	0.987295	16.968	10.9206	9.27763	21.3628	44.9742	14.746
IU25_00283-mRNA-1	0	0	0	0.0849617	0.59865	0	0.875857	0.449481	0	0	0	0	0	0	0.0794597	0.0569344
IU25_00284-mRNA-1	0	0	0	0	0	0	0	0	0	0	0	0	0	0	0.0794597	0
IU25_00285-mRNA-1	0	0.130193	0	0.50977	1.26791	0.180009	0	0	0.0998858	0	93.3255	103.538	110.885	0.342352	2.94001	0.854016
IU25_00286-mRNA-1	0	0	0.0526705	0.254885	0.176074	0.0600031	0.0282534	0.0374568	0	0	105.121	88.0447	111.899	0.205411	0.397298	0.170803
IU25_00287-mRNA-1	0.110862	0.240417	0.404669	4.92778	2.80962	2.10011	30.0052	29.5534	0.199772	0	0	1.16557	1.76825	0.136941	0.238379	0.227738
IU25_00288-mRNA-1	37.0893	20.5841	20.7543	0.254885	0.0741768	0.0600031	0.339041	1.34844	1.0488	1.11071	8.08868	6.78531	8.235	95.5163	13.1108	92.7462
IU25_00289-mRNA-1	56.2659	47.2588	46.0096	10.0255	2.1808	9.12048	6.47004	9.9635	10.6378	17.7405	12.5097	12.0682	10.1908	108.115	30.6714	145.923
IU25_00290-mRNA-1	82.9835	83.9742	76.9391	23.9592	17.909	25.9814	6.69607	9.9635	13.1849	13.8838	19.9974	16.0733	25.1542	44.4373	27.0163	63.0833
IU25_00291-mRNA-1	100.943	91.3228	105.782	264.996	59.6775	292.755	33.226	57.1215	267.194	266.384	28.71	28.1762	25.2835	414.383	374.811	403.95
IU25_00292-mRNA-1	90.5578	75.5308	63.943	0.849617	0.0963736	0.480025	0.226028	0.299654	0.0499429	0.617059	5.25458	4.60065	5.67716	76.3446	12.793	84.8892
IU25_00293-mRNA-1	0.0316471	0.137261	0.13329	0.424809	0.178232	0.600031	0.169521	0.0374568	0.449486	0.863883	172.369	196.322	180.809	0.273882	0.238379	0.284672
IU25_00294-mRNA-1	145.227	147.584	154.871	133.135	435.793	143.768	10.5385	7.82846	16.581	15.3956	83.9961	123.816	104.713	32.5235	31.1482	43.7256
IU25_00295-mRNA-1	205.712	196.323	175.739	21.8352	19.7196	24.4213	6.69607	9.13945	79.6589	44.5517	38.6655	32.0021	27.0607	139.2	87.0878	148.883
IU25_00296-mRNA-1	149.193	136.735	127.6	89.5497	105.697	89.8847	4.88785	5.39377	14.6832	9.96551	61.6537	67.0992	46.4363	51.0105	43.2261	78.5126
IU25_00297-mRNA-1	0.521892	0.636627	0.604475	0.934579	0.826656	5.04026	0	0.11237	2.7968	2.098	0.751196	0.881845	2.49726	1.09553	1.50973	2.27738
IU25_00298-mRNA-1	275.457	261.106	278.61	646.474	789.198	581.97	36.8707	37.3818	78.71	67.6914	227.565	281.4	244.182	145.842	146.762	196.595
IU25_00299-mRNA-1	93.321	88.8413	91.4809	33.6448	9.11276	31.6217	7.88271	10.0759	445.59	915.593	17.558	12.4072	13.5057	187.746	143.901	206.16
IU25_00300-mRNA-1	46.8262	50.8592	48.7759	12.0646	17.3674	10.8006	5.90497	5.65597	11.4369	8.70054	19.9034	16.9043	22.5567	17.1861	14.6206	19.927
IU25_00301-mRNA-1	137.487	129.025	122.626	61.5123	23.2944	65.0434	5.42466	8.39031	16.3313	33.5989	15.241	19.6519	20.7592	176.996	88.9154	228.535
IU25_00302-mRNA-1	95.647	101.215	93.3667	9.43075	15.8814	9.30049	5.22689	4.60718	4.34503	10.8911	15.9043	25.6718	28.6389	19.7195	11.2833	22.2044
IU25_00303-mRNA-1	138.404	142.947	128.52	39.1674	75.0269	39.7821	11.4992	10.1882	9.18949	13.2668	60.2963	91.833	70.7462	37.3849	20.739	40.0818
IU25_00304-mRNA-1	113.255	113.579	105.52	60.6627	32.9173	62.5233	16.8391	20.0768	55.3367	71.4863	30.1738	41.4402	31.5908	108.868	69.845	144.784
IU25_00305-mRNA-1	448.166	506.305	715.793	855.99	1178.88	877.186	86.4273	114.73	512.064	485.749	158.586	147.531	137.676	885.186	1102.11	567.067
IU25_00306-mRNA-1	0.778155	0.562507	0.436989	0.934579	1.70429	1.20006	0	0.0374568	0	0	3.98242	2.9219	1.65488	0.753175	0.874056	0.284672
IU25_00307-mRNA-1	91.2043	87.4142	76.8264	0.169923	0.599658	0.180009	0.0282534	0.0749135	0.0499429	0.0617059	4.20366	0.753923	0	23.8277	3.65514	38.4877
IU25_00308-mRNA-1	3.4378	3.63205	3.63837	2.54885	3.84742	1.9201	3.41867	6.59239	0	0	5.07516	8.24167	4.21793	1.164	1.19189	0.967885
IU25_00309-mRNA-1	5.01958	2.90281	3.94639	8.41121	21.6734	12.7207	107.165	119.375	0.3496	0	3.85336	6.97379	16.0125	0.958587	0.874056	0.740147
IU25_00310-mRNA-1	364.422	392.473	521.922	370.348	1763.25	335.598	78.4598	44.199	48.1949	54.8874	413.01	332.172	406.135	119.276	165.991	102.482
IU25_00311-mRNA-1	0.380796	0.337827	0.408247	0.764656	0.828592	0.900047	0.593322	0.599308	0.249714	0	0	1.24787	0	1.02706	0.874056	0.967885
IU25_00312-mRNA-1	107.569	110.653	87.1239	10.2804	8.32668	7.7404	17.1216	14.7205	13.085	10.0272	37.833	42.9325	49.0507	38.8228	16.5276	43.9534
IU25_00313-mRNA-1	46.7415	44.619	42.5009	16.2277	5.34995	16.0808	10.2277	11.6865	21.4754	29.2795	8.70113	8.99844	12.1902	46.423	26.2217	67.4673
IU25_00314-mRNA-1	8.55438	10.044	14.7101	11.2999	9.62117	12.3006	0.73459	0.374568	0.0998858	0.277677	4.66289	5.01771	6.78177	13.0094	15.1768	10.5329
IU25_00315-mRNA-1	64.0088	72.002	102.518	61.4273	220.707	65.4634	9.4649	9.40164	1.84789	1.049	157.941	170.45	189.603	30.6748	51.3309	27.9548
IU25_00316-mRNA-1	0.331569	0.629164	0.756434	9.94052	2.08132	8.94047	0.282534	0.636765	2.0976	1.17241	1.11359	1.7897	2.11541	4.1767	7.31029	2.10657
IU25_00317-mRNA-1	221.663	210.651	270.391	794.137	408.688	804.042	839.269	1224.69	1886.54	1578.96	280.614	251.752	267.858	1172.08	1691.3	901.499
IU25_00318-mRNA-1	72.2033	56.3555	55.0617	61.8521	12.0168	65.4034	14.0985	20.6761	86.7008	131.835	8.287	12.8064	12.4832	268.541	161.224	239.922
IU25_00319-mRNA-1	1.30946	1.41985	1.58101	1.61427	3.62588	3.48018	0.169521	0.449481	1.19863	1.11071	398.069	340.79	325.82	1.164	2.62217	1.48029
IU25_00320-mRNA-1	241.832	230.774	180.03	5.60747	11.779	4.50024	2.40154	1.68555	3.8456	5.83121	15.4134	33.1726	30.9575	42.2463	10.3298	43.8964
IU25_00321-mRNA-1	1828.13	1861.04	1559.71	426.933	880.39	462.684	329.407	250.249	204.416	189.098	1584.07	1712.89	1625.08	661.767	466.11	680.708
IU25_00322-mRNA-1	55.3964	56.5334	40.5914	8.49617	15.5715	10.3805	16.4435	9.92604	9.58903	10.6134	20.467	35.2614	43.47	22.1844	12.5546	18.5037
IU25_00323-mRNA-1	68.0808	40.9377	44.681	84.0272	21.1728	23.5212	15.8784	18.0916	51.7908	10.0581	14.4167	14.2288	14.1117	195.62	35.7568	201.548
IU25_00324-mRNA-1	89.9301	80.4286	64.854	4.41801	1.65212	5.7603	0.339041	0.898962	1.94777	1.54265	2.70236	3.17235	2.69509	89.0801	20.1828	120.929
IU25_00325-mRNA-1	2.13116	1.94977	4.52539	26.1682	8.25167	25.8614	0.536815	0.973876	10.8875	6.41742	1.27814	1.3754	0.637353	45.122	45.6893	27.6132
IU25_00326-mRNA-1	0.463346	0.376807	1.46363	3.39847	4.24044	2.28012	0	0	0.199772	0.0617059	1.33385	2.34876	3.32567	1.43788	0.953516	0.797082
IU25_00327-mRNA-1	7.77239	7.75106	13.8988	359.048	27.4867	316.817	135.221	223.991	184.938	172.098	21.2138	18.3619	13.7308	276.963	407.151	241.914
IU25_00328-mRNA-1	0.451762	0.163283	0.887937	0.679694	1.06011	0.120006	3.39041	5.50614	0.799086	0.462794	69.3605	62.4248	64.8506	1.30094	0.874056	0.341606
IU25_00329-mRNA-1	0.856615	0.884604	1.09954	3.73832	3.38852	4.44023	0.169521	0.374568	0.0998858	0.123412	0.46971	1.24065	1.17112	3.56046	5.80055	1.9927
IU25_00330-mRNA-1	0.140353	0.152186	0.0886705	0.339847	0.14821	0.420022	0.339041	0.449481	0.0499429	0	1.21212	0.316209	0.671592	0.205411	0.397298	0.227738
IU25_00331-mRNA-1	170.231	175.347	133.118	3.48343	8.75097	3.48018	3.13613	1.72301	4.1952	3.88747	6.6268	10.8911	8.81198	34.5091	8.02543	30.7446
IU25_00332-mRNA-1	13.7431	12.2107	12.9947	3.31351	0.596998	3.24017	1.24315	1.23607	2.49714	0.185118	4.59531	4.52354	3.93848	26.0188	5.88001	27.8409
IU25_00333-mRNA-1	35.516	31.7629	30.1918	7.13679	3.13729	6.24033	2.45805	5.58106	6.49257	11.2613	20.3388	23.3864	17.6836	29.9901	13.9849	35.8117
IU25_00334-mRNA-1	164.756	156.513	143.888	10.1954	4.7705	10.0805	5.05737	6.03054	9.03966	13.1125	28.8649	23.5521	28.7346	127.013	31.9428	163.971
IU25_00335-mRNA-1	64.2999	64.0711	49.4007	5.26763	11.7067	5.28028	0	0	0.599315	0.894736	0	4.49579	1.06095	11.8454	7.07191	11.9562
IU25_00336-mRNA-1	3.35883	5.64511	6.36598	6.96686	5.91139	8.04042	0.0565069	0.0374568	1.49829	2.37568	44.4784	36.3228	39.5372	4.99834	14.3822	8.88177
IU25_00337-mRNA-1	208.017	200.589	193.763	8.41121	4.38204	6.78035	0.621576	1.1237	1.09874	1.35753	6.94824	5.90286	1.51964	123.863	26.6984	157.879
IU25_00338-mRNA-1	64.8805	45.6999	58.3027	263.381	35.3994	247.753	130.418	211.256	131.799	187.493	82.4023	86.9015	83.2378	394.321	417.799	437.598
IU25_00339-mRNA-1	4.06993	4.06001	8.77652	8.92098	28.1932	9.78051	0.141267	0.262197	0.399543	0.123412	5.62382	5.68499	6.23189	6.64164	10.0914	3.87154
IU25_00340-mRNA-1	95.2057	103.736	95.6797	99.915	81.7072	97.8651	9.43665	10.9374	79.3592	116.408	54.1012	49.5521	53.3628	123.384	117.282	98.7812
IU25_00341-mRNA-1	97.7171	96.4911	94.4899	59.2183	35.5717	66.0635	11.3014	14.6081	58.7328	102.247	49.0758	36.8711	46.6598	123.932	110.608	106.183
IU25_00342-mRNA-1	7.52937	5.55163	12.4311	0.849617	2.12022	1.9801	0.310788	0.262197	0	1.07985	0	1.69633	0	2.94423	3.49622	2.96059
IU25_00343-mRNA-1	85.7889	88.4718	82.7652	72.2175	36.2665	62.2833	8.58905	13.5219	32.8624	41.96	10.5804	9.48793	9.08642	85.1773	70.5602	80.4483
IU25_00344-mRNA-1	537.555	538.132	479.462	87.4256	76.5657	102.065	22.7158	32.5874	91.9448	106.597	134.832	172.803	165.393	186.719	107.668	261.443
IU25_00345-mRNA-1	33.1594	23.5128	33.4879	79.0144	54.7653	91.5648	16.7543	34.4977	277.483	194.065	27.5708	31.6026	39.3427	284.426	408.423	169.38
IU25_00346-mRNA-1	30.6219	26.061	27.4442	1.01954	1.75467	1.68009	1.66695	1.94775	4.59474	2.34483	4.10013	6.21708	12.7785	6.98399	5.64164	7.00293
IU25_00347-mRNA-1	1.00778	0.904337	1.11236	4.24809	3.71854	4.32023	0.0565069	0.299654	14.3835	14.9637	2.40094	1.37011	1.33027	1.71176	3.97298	1.53723
IU25_00348-mRNA-1	19.2439	16.9221	14.8264	0.679694	1.98254	1.20006	0.508562	1.6481	1.54823	2.22141	10.8094	4.89071	5.61477	4.1767	2.06595	3.81461
IU25_00349-mRNA-1	237.221	240.089	250.619	329.737	207.527	365.119	20.5968	31.3888	130.8	155.53	118.633	111.939	121.905	421.367	382.757	336.596
IU25_00350-mRNA-1	49.9766	39.1594	33.7449	8.32625	2.99979	8.70045	3.87072	5.50614	13.6344	13.3593	10.2981	5.95566	7.55175	55.3926	27.3341	55.7957
IU25_00351-mRNA-1	25.1952	29.8226	31.047	51.8267	55.5367	64.3234	2.68408	3.59585	13.0351	3.02359	297.456	277.988	270.068	90.7918	96.6229	59.8381
IU25_00352-mRNA-1	0.560326	1.51891	2.12397	1.7842	5.3252	2.64014	0.73459	0.561851	1.69806	0.0925589	1.61303	3.78715	2.68116	1.50635	2.70163	1.53723
IU25_00353-mRNA-1	33.855	36.7092	30.1685	29.3968	41.8424	25.3813	71.3117	48.3941	30.4652	31.5317	36.3516	38.1367	38.5458	18.0077	22.0898	14.8599
IU25_00354-mRNA-1	0.826755	1.66485	3.78057	3.82328	6.1528	3.54018	0.0282534	0.187284	1.44834	0	9.52006	7.58358	10.1726	4.51905	10.7271	2.04964
IU25_00355-mRNA-1	0.505469	1.09617	0.745122	0.424809	1.06752	0.180009	0.141267	0	0.0998858	0.246824	567.495	448.115	524.852	0.273882	0.0794597	0.0569344
IU25_00356-mRNA-1	87.3495	78.3188	79.5704	75.3611	27.2971	67.4435	142.765	190.28	190.882	221.339	106.771	119.376	119.239	115.578	118.713	137.667
IU25_00357-mRNA-1	1513.09	1630.24	1941.3	4318.27	4694.38	4385.03	578.291	652.534	364.533	328.985	1894.02	1974.66	1765.31	1235.28	1742.15	1457.81
IU25_00358-mRNA-1	53.1096	46.4248	56.1004	91.4188	23.5367	105.366	24.6935	37.8313	130.95	149.575	19.0318	18.7601	24.5544	199.66	216.051	155.886
IU25_00359-mRNA-1	89.8341	86.2456	80.0391	35.0042	38.8939	37.1419	28.5642	25.4706	26.7694	29.2486	23.0254	20.0222	22.68	47.587	51.3309	44.7504
IU25_00360-mRNA-1	38.7274	25.2397	23.1623	26.9329	15.6681	24.9613	49.3588	81.5434	131.649	145.101	27.0388	19.2059	21.4948	84.1502	90.6635	72.7052
IU25_00361-mRNA-1	254.433	265.781	312.261	914.528	542.701	1078.74	24.6935	33.9358	49.7431	43.4101	102.653	104.072	118.108	1004.6	780.85	900.532
IU25_00362-mRNA-1	0.642099	0.298385	1.15902	2.03908	3.48706	2.22012	0.169521	0.149827	0.6992	1.66606	2.1125	5.26981	11.412	1.30094	1.43027	1.6511
IU25_00363-mRNA-1	58.0634	48.624	41.219	7.56159	6.69543	8.58045	3.39041	5.31886	13.1849	9.71868	7.66616	11.5172	11.3773	28.4837	22.2487	27.784
IU25_00364-mRNA-1	292.961	300.738	265.458	40.2719	81.3394	36.9019	9.32364	9.73876	11.8864	17.4011	36.2566	33.4639	49.7843	63.6775	37.4255	70.2001
IU25_00365-mRNA-1	377.743	362.3	301.215	94.4775	115.348	88.0246	26.7278	34.61	80.5579	92.0961	65.0254	68.7991	62.3564	156.523	144.219	130.664
IU25_00366-mRNA-1	202.354	199.197	174.027	18.0969	10.5752	20.041	7.4024	9.10199	4.64469	9.81124	166.363	178.425	172.512	95.4478	28.2876	113.641
IU25_00367-mRNA-1	7.31154	8.25658	10.818	53.186	30.2965	52.7428	6.66781	10.825	14.7831	7.18874	14.3956	19.1184	12.6892	23.4854	42.7493	22.2044
IU25_00368-mRNA-1	51.4314	52.4613	42.0015	0.934579	0.946997	1.08006	1.35617	1.08625	0.199772	1.07985	4.13065	3.13168	2.1456	13.7626	3.65514	14.0059
IU25_00369-mRNA-1	138.495	137.649	125.093	94.7323	69.4412	89.2247	98.0112	124.019	240.475	215.878	30.2474	37.0896	35.1071	89.217	91.4581	90.241
IU25_00370-mRNA-1	154.808	144.459	184.843	1.52931	9.7233	1.32007	6.131	5.39377	6945.81	5009.29	0.66268	3.5007	6.05823	252.382	530.473	198.758
IU25_00371-mRNA-1	108.217	92.6357	87.5892	14.6984	2.33938	11.9406	5.7072	10.6752	69.7702	46.4029	15.256	15.2914	16.5244	186.856	46.4044	244.818
IU25_00372-mRNA-1	55.0698	43.6129	42.9	12.4044	2.35344	9.4805	13.5051	18.6909	58.2833	105.887	15.6061	17.9641	17.2935	114.483	49.5034	129.64
IU25_00373-mRNA-1	57.5288	54.2384	51.4011	3.39847	3.81025	2.16011	3.13613	2.58452	12.0862	20.0853	14.0731	13.8656	27.5694	15.8851	7.78705	16.7957
IU25_00374-mRNA-1	438.384	529.106	448.321	366.015	582.77	388.4	223.174	179.231	147.831	120.697	1578.5	1776.75	1671.71	374.602	348.033	517.818
IU25_00375-mRNA-1	5.26687	4.42259	4.39176	6.20221	1.29835	4.56024	0.0847603	0.0374568	10.8875	7.68239	0.408403	0.918913	0.848553	12.804	10.3298	9.84965
IU25_00376-mRNA-1	25.3847	30.5573	35.3363	23.7043	118.127	26.1014	4.18151	3.70822	5.39383	0.215971	32.2031	18.9019	32.94	12.3247	19.9444	10.7037
IU25_00377-mRNA-1	0.297457	0	0.125282	0	0.104702	0.240013	0.141267	0.0374568	0	0	0	0.0837692	0	0.0684705	0	0
IU25_00378-mRNA-1	232.35	219.368	229.907	349.703	117.012	355.879	75.0411	100.047	133.797	156.455	108.014	109.407	105.041	366.317	307.747	386.755
IU25_00379-mRNA-1	9.23025	12.4048	13.7251	17.5021	8.17581	18.781	0.452055	0.374568	5.29395	5.61524	79.3404	72.2953	77.1365	6.64164	14.0644	5.1241
IU25_00380-mRNA-1	21.283	16.6912	21.8742	4.33305	11.8732	5.34028	0.90411	1.76047	10.3382	12.0944	1.54134	11.7612	17.934	7.32634	9.37624	8.7679
IU25_00381-mRNA-1	844.863	902.347	927.335	567.799	961.599	634.653	381.026	284.334	169.856	136.864	1738.41	1831.81	1745.48	649.922	513.866	917.156
IU25_00382-mRNA-1	0	0.171877	0.30043	0.764656	0.334772	0.300016	0.0565069	0.449481	0.0499429	0	28.2918	29.6857	25.4093	0.205411	0.317839	0.170803
IU25_00383-mRNA-1	137.738	125.047	125.829	83.5174	27.9313	86.6445	35.9384	55.3985	60.1812	69.7894	16.0229	17.8776	12.9566	228.417	188.717	250.91
IU25_00384-mRNA-1	59.4821	54.5184	45.8063	20.1359	22.6157	17.7609	3.02312	2.73434	20.1769	19.0671	34.6802	32.2302	43.2338	28.4837	37.9817	29.1504
IU25_00385-mRNA-1	4.18787	3.6113	5.99982	11.2149	4.96782	13.3207	0.0847603	0.187284	6.34275	8.63883	29.2377	27.9708	33.1354	17.9393	39.0147	10.8175
IU25_00386-mRNA-1	0.166548	0	0.350732	0	0	0.180009	0	0.224741	1.84789	7.15789	12.4657	13.8833	12.751	0.342352	0.953516	0.683213
IU25_00387-mRNA-1	7.70897	8.89818	6.77299	2.12404	6.30231	3.42018	0.339041	0.337111	0.0998858	0	36.2711	22.7837	27.7648	2.12258	4.21136	1.6511
IU25_00388-mRNA-1	2.40205	2.58067	3.3228	10.3653	3.72331	11.1006	0.0282534	0.0374568	2.29737	0.123412	24.3607	19.7601	22.5659	16.2275	24.712	10.8745
IU25_00389-mRNA-1	0.732588	0.847307	1.56332	1.18946	1.16899	1.02005	0	0.0374568	0.599315	0	23.0577	17.6601	16.8261	3.21811	8.10488	3.18833
IU25_00390-mRNA-1	136.888	126.409	114.139	18.0119	8.37454	16.2608	2.03425	4.08279	15.8818	15.3648	7.17522	9.41222	8.67386	96.4064	38.5379	105.329
IU25_00391-mRNA-1	18.7793	11.4758	21.6618	191.589	21.3152	190.45	14.8613	28.4671	512.564	479.239	24.4848	25.1542	19.6906	481.142	563.448	414.71
IU25_00392-mRNA-1	8.9962	8.06114	13.3931	54.7154	26.1903	65.6434	16.5848	25.2459	32.8125	39.0907	20.1427	14.8139	17.9362	99.693	150.973	70.2571
IU25_00393-mRNA-1	261.078	337.679	396.069	447.493	875.556	596.551	34.4692	43.9368	101.384	96.9709	35.1978	45.0666	51.6224	554.953	820.183	373.831
IU25_00394-mRNA-1	41.9082	55.0299	90.1971	56.0747	197.586	65.8834	4.57706	6.81713	8.98972	14.3466	22.1363	17.1076	20.2371	53.8178	94.0008	45.2059
IU25_00395-mRNA-1	9.79451	8.23276	12.0879	21.8352	31.536	22.9212	2.93836	2.65943	0.849029	0	106.664	79.371	92.2805	10.1336	19.1498	13.3796
IU25_00396-mRNA-1	9.26692	8.28976	10.304	22.9397	19.6365	22.0212	1.86473	2.58452	0.998858	0.555353	91.7692	81.8413	80.703	13.0094	20.8184	14.3475
IU25_00397-mRNA-1	1.43743	1.33595	1.84506	4.58793	5.58967	4.62024	0.0282534	0	0.199772	0	6.3055	2.85291	5.24046	2.73882	6.03893	1.13869
IU25_00398-mRNA-1	0.137943	0.0747862	0.174295	0.339847	0.388437	0.360019	0	0	0.0998858	0.215971	7.14783	12.198	9.2408	0.0684705	0.476758	0.0569344
IU25_00399-mRNA-1	102.032	100.931	110.566	60.6627	52.3579	59.2231	7.8262	8.09066	54.8872	48.5009	45.4969	50.3989	48.9334	49.9834	59.118	48.6789
IU25_00400-mRNA-1	97.1758	95.4495	90.699	32.7103	49.6184	38.702	5.98973	9.4391	25.2711	27.3357	50.0777	35.644	33.0083	35.8785	46.6428	34.9577
IU25_00401-mRNA-1	0.985664	1.42502	2.35246	0.169923	2.08167	0.360019	0	0.337111	0.449486	0.154265	3.7833	3.70108	4.71641	1.36941	3.01947	1.30949
IU25_00402-mRNA-1	5.86591	7.89835	7.09464	28.3772	10.9463	32.4017	1.58219	0.861505	51.2913	52.8511	2.82281	3.21513	1.8433	12.5301	19.9444	14.0628
IU25_00403-mRNA-1	2.9698	2.45607	2.12002	1.18946	0.637838	1.02005	0	0	0.449486	0.370236	1.15923	1.70105	3.85371	0.821646	1.03298	1.25256
IU25_00404-mRNA-1	2.87067	4.70894	5.30127	2.71878	0.984542	2.64014	0.706336	1.34844	86.3013	223.437	0	1.49249	0	41.9724	92.4116	21.7489
IU25_00405-mRNA-1	0.412031	0.127648	0.64457	0.339847	0.414375	0.240013	0.0847603	0.149827	10.2383	10.0272	0	0.265224	0	1.71176	3.57568	0.797082
IU25_00406-mRNA-1	0	0	0	0	0	0	0	0	0	0	0	0.254449	0	0	0	0
IU25_00407-mRNA-1	0.400085	0.542269	0.954871	2.8887	1.36132	3.00016	0.226028	0.0374568	0.149829	0.339383	0	0.751141	0.638137	2.12258	3.41677	1.87884
IU25_00408-mRNA-1	0.803133	0.580562	1.12754	1.18946	1.31925	0.480025	0	0	0	0	0	0.452354	0	1.164	1.03298	0.51241
IU25_00409-mRNA-1	1.42017	1.96471	2.76384	6.11725	6.27447	6.36033	0.0847603	0.0374568	0.249714	0	3.38344	1.82045	0	2.94423	3.17839	2.39125
IU25_00410-mRNA-1	0.118885	0.0644539	0.150215	0.254885	0.334772	0.180009	0.0282534	0	0	0.123412	1.36896	1.33921	0.568865	0.136941	0.238379	0
IU25_00411-mRNA-1	0.230828	0	0.249993	0.424809	0.557138	0.480025	0	0.0374568	0.399543	0.030853	1.51884	1.15152	1.2623	0.753175	1.50973	0.284672
IU25_00412-mRNA-1	0.236731	0.427816	0.731177	3.31351	3.5553	1.8601	0.0847603	0.0374568	0.199772	0	0	0.177781	0.755175	0.547764	0.635677	0.398541
IU25_00413-mRNA-1	0.407223	0.717526	0.900443	5.60747	4.94519	4.08021	0.621576	0.262197	0.449486	1.72777	0	0.458725	1.94856	1.23247	1.74811	1.02482
IU25_00414-mRNA-1	229.555	260.32	369.17	249.703	960.669	252.133	103.436	73.8273	115.218	84.2903	461.895	500.845	545.411	151.457	210.33	128.102
IU25_00415-mRNA-1	43.0912	79.3556	161.117	287.765	328.993	314.836	0.791096	1.04879	25.6706	33.8766	57.6225	62.6336	48.5548	421.847	530.155	191.926
IU25_00416-mRNA-1	84.9002	67.6443	73.0383	33.0501	4.91306	31.2616	6.66781	11.9862	135.895	149.544	18.6556	20.7654	25.4433	154.538	73.2618	195.57
IU25_00417-mRNA-1	72.0206	65.6912	59.0153	3.31351	1.70231	2.88015	2.03425	1.76047	80.8076	67.5063	3.76277	5.66874	5.31627	33.6875	20.1828	43.6118
IU25_00418-mRNA-1	119.024	115.963	90.1249	9.85556	6.54959	9.18048	2.9101	4.1577	10.7377	8.82395	10.3011	8.31368	5.56474	54.5025	21.0568	60.9768
IU25_00419-mRNA-1	84.8966	69.8395	64.6501	21.2404	6.00622	25.5013	6.07449	10.6377	70.9688	57.1705	11.806	14.6224	18.2221	120.44	85.0218	124.971
IU25_00420-mRNA-1	41.4974	34.0182	26.7249	3.39847	3.23213	3.60019	1.24315	1.76047	6.14297	10.3666	8.81126	4.77403	5.63306	22.3214	17.3222	17.2511
IU25_00421-mRNA-1	54.7278	50.0579	34.6839	7.73152	4.05871	8.82046	3.24915	2.09758	15.2825	21.9982	12.3858	12.4559	13.176	46.8338	29.6385	37.8614
IU25_00422-mRNA-1	79.8836	66.0918	73.4698	185.556	22.7152	179.769	31.6156	53.9377	499.329	686.972	34.385	35.9774	29.3802	342.215	330.949	344.282
IU25_00423-mRNA-1	1.55938	1.69085	1.89306	4.07816	6.58667	5.16027	0.395548	0.599308	1.14869	0.894736	0	0.929966	1.31676	1.78023	3.65514	2.33431
IU25_00424-mRNA-1	4.38511	5.95657	7.79355	17.0773	13.5694	16.8009	17.8562	29.8156	3.8456	1.63521	7.76837	7.21957	11.9902	6.98399	11.9189	6.60439
IU25_00425-mRNA-1	113.252	105.61	109.239	61.6822	29.5049	56.0429	39.6961	47.3079	32.9623	51.4319	50.3592	57.5782	55.8043	106.677	61.9785	128.9
IU25_00426-mRNA-1	152.338	140.536	139.52	94.3075	45.3706	86.3445	28.0839	35.8087	35.809	50.4446	143.163	154.725	149.934	159.605	110.211	175.984
IU25_00427-mRNA-1	72.0398	55.1048	47.1344	54.0357	40.5172	47.8225	45.9684	39.5918	67.2231	72.1959	30.1244	42.0216	42.6542	108.046	92.8883	95.3651
IU25_00428-mRNA-1	12.9536	10.2968	10.5232	3.9932	2.59619	3.42018	1.32791	1.72301	1.14869	2.65335	3.71574	3.1157	1.76464	7.60022	5.7211	6.88906
IU25_00429-mRNA-1	219.31	303.929	357.02	108.751	486.301	133.987	0.960617	0.749135	0.599315	2.28312	2.36456	12.2598	5.89551	115.647	201.192	110.908
IU25_00430-mRNA-1	188.038	245.351	268.036	391.249	734.518	344.298	11.6687	7.11678	0.6992	1.23412	25.6332	23.011	26.3162	118.865	166.15	131.462
IU25_00431-mRNA-1	10.6917	18.9408	24.3548	37.8929	80.7804	32.5217	1.13014	0.786592	0.149829	0.555353	12.1381	19.1685	18.7346	15.2004	17.5606	12.127
IU25_00432-mRNA-1	5.12638	2.91825	4.96597	1.69923	3.96977	1.9201	0.0847603	0.0374568	46.1972	41.4972	19.1848	9.81704	4.90596	2.53341	5.56218	2.67592
IU25_00433-mRNA-1	11.0641	8.50251	16.3318	83.0076	21.2359	94.805	8.56079	9.02708	890.482	778.266	16.6766	17.4017	18.3548	204.042	313.786	159.018
IU25_00434-mRNA-1	74.5142	73.804	64.6776	34.9193	18.4584	34.2018	4.66182	8.61505	79.5091	91.2939	7.34405	12.7324	14.5808	70.6615	52.6023	66.4994
IU25_00435-mRNA-1	55.6423	50.431	46.8557	10.9601	2.33784	9.18048	3.64469	5.39377	9.28938	12.6189	6.10209	4.05925	2.70475	61.9658	20.1033	74.8118
IU25_00436-mRNA-1	94.7046	97.5595	81.6875	8.6661	14.6528	9.24048	3.53168	3.44602	3.34617	4.50453	8.71545	13.6417	15.3921	13.1463	7.78705	18.9022
IU25_00437-mRNA-1	1670.28	1709.33	1518.28	406.117	1132.04	462.924	450.925	237.513	136.394	114.31	1422.76	1528.73	1357.54	456.219	357.251	545.887
IU25_00438-mRNA-1	0.153791	0.138964	0.107956	0.169923	0.0360889	0.120006	0.508562	0.524395	1.14869	0	127.505	129.325	132.461	0.0684705	0.0794597	0.170803
IU25_00439-mRNA-1	65.6244	61.6964	50.4374	19.3713	15.6033	21.3611	13.9007	18.1291	23.623	34.2468	4.28543	7.59271	11.0805	56.899	36.2336	49.1913
IU25_00440-mRNA-1	0.268108	0.523281	0.767864	7.90144	3.32189	4.32023	0.282534	0.11237	0.0499429	0	59.8929	50.4368	48.2371	1.36941	1.11244	1.25256
IU25_00441-mRNA-1	0.50665	0.732485	1.84937	0.849617	1.90225	0.720038	0	0.187284	0	0	3.88937	1.52194	1.61622	0.890116	1.66865	0.569344
IU25_00442-mRNA-1	0.990164	0	0	0	0.348529	0.180009	0	0	0	0	5.70086	1.95194	2.36897	0	0.238379	0.0569344
IU25_00443-mRNA-1	0.531485	0.768391	1.04463	2.29397	4.24044	1.56008	0.0282534	0.0374568	0	0.370236	6.12004	2.99352	3.39088	3.14964	3.97298	1.8219
IU25_00444-mRNA-1	0.284895	0.176522	0.239983	714.698	429.144	666.335	5875.84	8068.97	17.7297	0	0	0.0916934	0.389493	0.0684705	0.0794597	0
IU25_00445-mRNA-1	10.885	30.7024	53.3361	321.24	354.294	275.054	0.282534	0.11237	0.3496	0.0925589	252.319	231.769	238.977	38.138	115.455	22.546
IU25_00446-mRNA-1	0	0	0	0	0	0	0.0282534	0.187284	0.199772	0	12.4228	4.86112	5.16224	0	0	0
IU25_00447-mRNA-1	0	0	0.0551513	356.839	380.165	376.94	2345.94	3155.77	6.992	0	0	0.147507	0	0	0	0
IU25_00448-mRNA-1	0	0.313003	0.0972637	1646.64	1396.34	1542.62	17028.2	19518.5	44.8487	0	0	0	0	0	0	0
IU25_00449-mRNA-1	0.5163	0.279914	0.217454	0	0.363466	0	0.0282534	0.0374568	0.549372	0	0	0	0	0	0	0
IU25_00450-mRNA-1	0.649737	0.476739	0.888863	40.3568	2.24231	35.2218	1.6387	2.80926	16.9806	3.05444	27.9017	26.712	26.6485	15.0635	15.5741	21.7489
IU25_00451-mRNA-1	0	0.130627	0	2.54885	5.93662	1.74009	2.26028	1.08625	0.0499429	0	0	0.542825	1.1529	0	0	0
IU25_00452-mRNA-1	0.167578	0.151422	0.470534	2.63381	0.825805	1.9801	0	0.224741	0.149829	0	8.36185	8.21159	13.0971	0.821646	1.98649	0.683213
IU25_00453-mRNA-1	1.26015	1.94027	3.12078	17.5871	6.81309	16.6809	2.74058	3.37111	5.29395	3.45553	3.19232	1.58986	2.41193	13.2148	21.6925	8.25549
IU25_00454-mRNA-1	0.171175	0.145475	0.18316	8.32625	0.38431	4.26022	0.169521	0.299654	7.6912	0	4.58141	4.44016	4.91444	1.02706	1.35081	3.13139
IU25_00455-mRNA-1	0.265743	0.144073	0	0.0849617	0	0	0	0.0374568	0	0	0	0	0	0.0684705	0	0.0569344
IU25_00456-mRNA-1	0.184393	0	0.155324	0	0.259619	0	0.0282534	0	0	0	2.12328	1.24628	0	0	0.0794597	0
IU25_00457-mRNA-1	127.75	126.517	120.262	62.192	49.3688	59.3431	11.2449	16.0315	86.7508	77.9654	49.6088	39.4986	38.939	77.577	107.747	66.7841
IU25_00458-mRNA-1	86.4566	56.3552	46.8523	5.01274	3.61799	2.94015	3.87072	3.85805	21.6253	40.6334	24.817	22.1301	24.5917	36.6317	19.3087	30.5738
IU25_00459-mRNA-1	222.009	241.951	209.028	40.6967	96.0914	32.8217	10.4538	9.13945	35.1598	32.4882	55.7361	61.0678	55.5863	37.7957	34.4855	34.2745
IU25_00460-mRNA-1	24.7048	14.4557	12.401	2.12404	2.57985	1.50008	3.81421	3.33365	8.98972	8.11433	5.82046	6.83276	8.46535	17.6654	7.54867	17.4219
IU25_00461-mRNA-1	63.6215	64.019	56.8186	50.7222	66.8309	53.5228	1.97774	4.45735	10.488	8.66968	8.6301	6.47262	3.98468	56.762	74.9305	37.2351
IU25_00462-mRNA-1	23.6246	14.6743	15.0241	0.934579	1.43184	0.600031	1.2714	1.94775	4.84446	5.83121	3.60314	7.04967	11.9782	10.1336	2.86055	10.9883
IU25_00463-mRNA-1	0.0625277	0.135598	0	0.169923	0.0880368	0.120006	0	0	0.549372	1.69691	2.88002	2.04264	4.78713	0.205411	0.238379	0.113869
IU25_00464-mRNA-1	30.4232	32.5202	35.6689	43.8403	39.645	43.9823	5.17038	8.20303	21.6752	34.4628	32.2992	35.9723	33.0383	31.9757	48.3115	26.9869
IU25_00465-mRNA-1	33.7054	31.9041	24.6857	18.8615	9.40272	16.6809	3.81421	8.35286	29.2166	30.5753	28.9505	22.48	22.9327	46.0122	58.0055	33.3066
IU25_00466-mRNA-1	144.724	124.847	106.957	23.7893	58.0903	20.041	19.5514	15.6569	27.9181	22.245	86.5471	53.682	59.6855	31.4279	26.4601	26.076
IU25_00467-mRNA-1	19.1844	11.0496	7.92366	0.50977	0.871323	0.900047	1.69521	3.10891	3.44606	5.05989	4.75072	3.29971	1.97414	18.1447	7.23083	22.6599
IU25_00468-mRNA-1	60.2111	49.8297	48.4713	36.1937	9.17852	31.6217	22.5745	36.7076	123.159	162.441	24.3346	18.8832	21.9382	132.08	116.091	141.027
IU25_00469-mRNA-1	5.42115	6.11714	5.56894	8.07137	8.43951	8.10042	1.97774	3.25874	6.69235	10.706	0.507516	1.68805	1.26538	7.46328	9.21732	6.20585
IU25_00470-mRNA-1	65.2515	58.2757	42.8199	93.4579	46.9413	88.5646	54.6422	53.9377	160.816	155.591	24.9824	19.5516	27.3332	200.208	221.851	144.443
IU25_00471-mRNA-1	0	0	0.133524	0.254885	1.11591	0.240013	0.0282534	0.0749135	0	0	0	0.535682	0	0.342352	0.158919	0.0569344
IU25_00472-mRNA-1	13.0019	24.134	22.0901	32.3704	158.551	33.6618	0.791096	0.0749135	2.59703	1.48094	5.07516	1.24122	4.21793	5.40917	10.6476	4.09928
IU25_00473-mRNA-1	41.2896	45.701	41.5835	12.3195	7.67543	11.3406	5.96148	7.41644	21.6752	23.2631	16.8558	16.2051	17.8732	22.2529	18.5141	20.0409
IU25_00474-mRNA-1	88.0075	88.846	70.299	15.8878	35.9305	17.6409	18.8168	16.1439	83.5045	61.3048	57.1827	42.8873	44.8839	30.127	27.493	19.6424
IU25_00475-mRNA-1	106.046	59.0322	54.1219	56.7544	23.2331	58.6231	61.31	98.1367	154.373	198.662	22.3229	29.559	24.5157	330.37	241.637	265.599
IU25_00476-mRNA-1	0.690768	0.509324	1.02409	3.90824	2.56761	4.68024	0.0282534	0	0.199772	0	0.636334	2.67677	3.43755	4.92987	7.15137	3.98541
IU25_00477-mRNA-1	10.5868	14.8439	0	0	0	0.720038	4.32278	0	3.59589	0	0	3.70108	0	0	2.70163	0.740147
IU25_00478-mRNA-1	1826.05	1789.68	1664.39	441.206	952.128	495.806	344.212	230.322	114.919	119.864	1728.15	1944.71	1870.62	667.587	409.058	820.368
IU25_00479-mRNA-1	143.867	129.857	121.546	34.1546	20.4304	30.4816	14.4375	16.5933	41.3028	66.0253	47.676	65.601	65.1747	100.652	62.3758	109.2
IU25_00480-mRNA-1	4.06524	4.91865	4.86512	15.1232	7.88757	15.3008	16.2457	23.6727	7.44149	7.77495	3.13977	2.09423	0.948889	28.7576	38.379	14.9168
IU25_00481-mRNA-1	68.8701	66.5008	59.1485	48.3432	18.0886	46.6824	11.5274	14.3834	60.0313	70.0362	13.096	17.6987	20.5587	125.301	74.6921	112.559
IU25_00482-mRNA-1	105.074	109.403	122.975	189.635	100.65	197.65	36.1362	58.7322	103.132	103.635	46.9615	49.6759	58.3854	117.906	159.317	139.546
IU25_00483-mRNA-1	0.712457	1.33436	0.763817	0.50977	1.09431	0.720038	0.0282534	0.11237	0.898972	0.30853	0	0.437762	0.619839	1.71176	2.70163	1.30949
IU25_00484-mRNA-1	3.66707	2.45201	3.53516	32.4554	5.89455	33.3017	5.36815	11.1621	3.94549	7.34301	83.6314	86.0594	82.4707	23.7593	35.2006	33.1358
IU25_00485-mRNA-1	0	0.0344358	0.0535036	0.169923	0	0	1.18664	2.35978	0.0998858	0	3.65697	2.21804	2.43142	0	0	0
IU25_00486-mRNA-1	267.972	251.854	229.502	21.9201	26.0632	17.8809	12.036	11.9862	22.1746	19.2214	93.0445	92.2637	100.527	75.8653	37.1871	98.1549
IU25_00487-mRNA-1	97.0044	88.5379	85.9542	14.0187	6.25639	13.9807	7.09161	8.95216	9.13955	27.2123	69.4638	67.1958	67.0091	81.7537	36.3925	89.387
IU25_00488-mRNA-1	3.31366	2.70675	3.21927	8.75106	4.10566	9.18048	1.32791	1.49827	5.244	1.29582	22.3853	18.3154	22.4097	13.2833	18.673	8.82483
IU25_00489-mRNA-1	16.1493	12.0864	10.6552	12.4894	3.58875	10.8606	13.4769	14.9452	14.1338	18.3267	7.22809	6.77102	6.00722	32.1126	29.6385	29.0366
IU25_00490-mRNA-1	29.5699	38.1192	44.466	110.62	210.017	105.906	13.3356	17.8669	18.6287	14.7169	12.611	16.038	30.3946	21.4997	42.4315	19.2438
IU25_00491-mRNA-1	127.578	151.993	196.535	1090.74	1085.89	1120.5	20.6815	23.785	47.7953	37.7023	146.846	114.575	113.149	163.371	311.402	202.971
IU25_00492-mRNA-1	116.818	124.969	110.148	26.0833	34.0571	25.9214	4.80309	4.68209	7.19177	11.8784	83.5602	78.8592	70.1272	34.783	20.6595	50.33
IU25_00493-mRNA-1	77.769	65.895	62.058	11.3849	5.04733	12.6007	8.08048	12.5855	21.4255	33.7223	31.1701	26.3721	30.5729	78.9464	32.6579	86.1987
IU25_00494-mRNA-1	37.5784	42.5278	36.3247	4.58793	17.0581	5.04026	3.75771	1.1237	3.09646	1.78947	21.281	17.5801	7.86068	4.79293	3.81406	5.2949
IU25_00495-mRNA-1	52.96	47.1646	37.1545	0.254885	0.386797	0.0600031	0.649829	0.374568	0.549372	1.88203	2.10893	1.99433	2.04484	21.0889	5.08542	29.3212
IU25_00496-mRNA-1	17.9222	17.9401	17.9164	45.5395	14.4364	44.5223	17.9974	23.7476	27.6684	33.2595	15.3683	14.3661	16.0163	22.116	25.8244	24.0833
IU25_00497-mRNA-1	1.78474	1.34773	2.22823	4.58793	2.33336	4.56024	1.49743	2.02266	3.79566	2.28312	3.66987	3.94912	5.795	9.24351	16.9249	6.54746
IU25_00498-mRNA-1	2.95383	2.54345	3.40294	8.83602	7.88967	9.5405	1.75171	3.44602	4.49486	5.43012	2.00078	5.13791	4.15709	13.7626	22.0103	10.1343
IU25_00499-mRNA-1	20.7091	19.7674	16.7709	0	0	0.120006	0.226028	0.11237	0.0499429	0	8.28643	8.73684	9.94759	11.2976	1.35081	14.9738
IU25_00500-mRNA-1	3.91181	3.45334	2.47864	0.254885	0.292444	0.540028	2.09075	2.43469	847.131	0	7.97247	9.12507	4.6381	1.30094	0.556218	0.683213
IU25_00501-mRNA-1	0.54057	1.04669	0.748079	2.97366	2.82696	3.24017	0.0565069	0	0.0998858	0	10.6708	14.2665	6.28183	0.479293	1.03298	0.51241
IU25_00502-mRNA-1	183.026	191.71	161.783	3.90824	1.94643	2.88015	0.452055	0.786592	0.249714	0.617059	25.5838	25.0834	29.295	70.5931	14.4617	98.8951
IU25_00503-mRNA-1	115.165	115.303	100.464	17.9269	16.5377	17.6409	12.149	9.36419	6.54252	14.8711	34.4135	34.057	39.9081	40.0552	23.0433	45.4337
IU25_00504-mRNA-1	3609.05	3520.92	3269.54	2720.47	1988.36	2436.13	454.824	449.743	569.499	573.557	1778.61	2107.54	1959.8	2540.19	1964.08	3568.25
IU25_00505-mRNA-1	166.868	173.057	174.731	125.234	158.972	144.428	27.9144	33.0369	49.843	48.3466	18.9165	33.8791	36.8847	142.487	139.849	114.438
IU25_00506-mRNA-1	80.3	70.72	66.2298	16.7375	33.8674	16.4409	18.3365	13.2597	13.2848	12.5572	59.255	71.448	103.074	18.2816	19.3882	19.984
IU25_00507-mRNA-1	93.8811	89.1584	98.1759	31.9456	49.3798	29.8816	27.7166	23.7101	13.2848	24.8983	78.8	87.5666	71.6299	28.0729	29.1617	33.5913
IU25_00508-mRNA-1	73.4377	73.7053	62.6571	16.3127	23.2238	13.6207	13.6464	9.06453	10.7377	14.8403	43.5519	41.1852	33.1794	23.6908	17.8784	22.7168
IU25_00509-mRNA-1	7.75629	5.9945	6.95058	11.045	17.775	11.2206	5.59418	7.41644	50.4423	77.225	33.255	27.6989	28.4277	23.0745	27.8903	17.2511
IU25_00510-mRNA-1	5.10275	3.97824	4.47595	26.593	12.2018	29.3415	7.03511	11.9862	115.468	170.401	24.2802	22.1374	24.6185	45.8752	47.7553	36.0964
IU25_00511-mRNA-1	0	0	0	0	0	0	0.0282534	0	0.299657	0	2.41955	0.473394	4.02175	0	0.0794597	0.0569344
IU25_00512-mRNA-1	82.5774	80.7016	66.6235	7.64656	6.11529	6.96036	4.80309	6.21782	16.7309	22.7078	11.1141	14.1344	18.4738	39.0282	16.9249	40.9928
IU25_00513-mRNA-1	1610.36	1617.45	1521.96	411.215	850.738	467.484	273.465	172.863	89.9471	91.1397	1639.64	1833.79	1660.34	587.408	389.273	667.214
IU25_00514-mRNA-1	592.11	578.675	448.535	46.2192	157.179	39.4821	22.0942	22.6613	45.0984	43.3484	277.442	230.022	217.13	74.4959	60.3099	77.4308
IU25_00515-mRNA-1	56.1072	32.5406	35.672	8.83602	2.84131	10.6206	9.09761	14.9452	52.9395	64.205	11.0906	13.2606	17.1179	114.757	49.5828	141.14
IU25_00516-mRNA-1	275.228	269.794	232.972	80.7986	39.7739	74.4039	8.87158	12.3233	93.3932	87.283	27.3655	34.6	22.3142	152.415	92.2527	145.695
IU25_00517-mRNA-1	1.51995	1.64809	0.995817	1.35939	9.27349	2.22012	0.0565069	0.0749135	0.0499429	0.0617059	66.1193	69.6287	79.1946	0.273882	0.397298	0.341606
IU25_00518-mRNA-1	30.4229	18.5321	18.8409	3.90824	2.17953	3.12016	7.74144	9.73876	21.0759	20.2395	9.45824	10.178	15.1167	41.8355	17.3222	39.5125
IU25_00519-mRNA-1	0	0	0	0	0	0	0	0.0374568	0	0	0	0.44252	0	0	0	0
IU25_00520-mRNA-1	0.127257	0.137986	0	0	0	0	0	0	0	0	0	0.286703	0	0	0	0
IU25_00521-mRNA-1	0.340953	0.369698	0.0957344	0.0849617	0.160017	0	0	0	0.249714	0	1.30869	0.256049	0	0	0.0794597	0.0569344
IU25_00522-mRNA-1	0.921241	1.19101	1.67141	4.58793	2.29483	6.54034	0.141267	0.224741	0.399543	0	0.408003	4.03127	2.71271	6.23081	11.2833	4.89636
IU25_00523-mRNA-1	0	0.272139	0	0.0849617	0	0	0	0	0	0	0	0	0	0	0	0
IU25_00524-mRNA-1	0.37862	0.298575	0.318932	1.61427	0.533084	1.50008	0.197774	0.299654	0.549372	0.30853	4.75615	6.28126	5.2704	2.80729	4.84704	1.42336
IU25_00525-mRNA-1	0	0	0	0	0	0	0	0	0.0499429	0	0	0	0	0	0	0
IU25_00526-mRNA-1	114.728	111.394	94.8932	22.5998	18.5136	16.5009	8.53254	8.35286	11.8365	8.51542	58.4399	75.3602	51.5126	32.455	16.4481	41.1636
IU25_00527-mRNA-1	105.737	120.772	108.623	93.203	71.6496	95.225	36.3339	37.3818	67.2731	69.6043	50.841	52.6075	54.8862	93.3252	84.8629	98.2688
IU25_00528-mRNA-1	28.239	14.813	16.6407	6.8819	1.74384	7.7404	7.23288	9.9635	23.573	29.3103	6.27524	6.06911	4.62266	79.5627	38.6969	96.6177
IU25_00529-mRNA-1	116.464	125.563	113.605	19.6262	23.3419	19.501	6.04624	8.76488	44.4991	51.2159	26.726	23.6241	36.4909	44.6427	36.1541	44.238
IU25_00530-mRNA-1	103.643	117.817	129.827	173.407	271.498	166.329	77.1036	61.2418	147.581	178.762	81.8901	82.9996	103.761	101.473	138.578	75.3242
IU25_00531-mRNA-1	54.4026	47.4754	43.8948	1.86916	0.499629	0.840044	7.00685	12.548	80.9574	2.098	6.91509	5.4426	7.83694	52.5853	8.74056	65.076
IU25_00532-mRNA-1	119.144	116.158	88.9272	11.9796	14.3647	10.4405	8.81507	6.10545	6.79223	6.01633	28.8725	26.1997	25.6507	29.9901	15.0973	30.5168
IU25_00533-mRNA-1	0.56851	0.572408	0.307856	0.594732	0.628919	0.720038	0.310788	0.599308	0.299657	0	1.4028	0.914873	0.388618	0.0684705	0.0794597	0.0569344
IU25_00534-mRNA-1	0.582919	0.210688	1.63675	1.1045	3.5565	2.40013	0.0282534	0	0	0	0	0	0	0.479293	0.397298	0.113869
IU25_00535-mRNA-1	0	0	0.211413	0.0849617	0	0.0600031	0	0	0	0	0	1.13088	0	0	0.238379	0
IU25_00536-mRNA-1	0.254514	0	0.428782	0	1.07504	0.0600031	0	0	0	0	0	0.573406	2.4357	0.0684705	0.0794597	0
IU25_00537-mRNA-1	0.595731	0.322978	0.418181	0.254885	0.559179	0.420022	0	0.0749135	1.19863	0.370236	3.42991	0.447383	1.90039	0.273882	0.397298	0.341606
IU25_00538-mRNA-1	2.02742	1.05138	1.63356	0.594732	1.36522	1.38007	1.24315	1.27353	1.69806	0	2.03006	4.17048	1.68717	1.09553	0.953516	1.02482
IU25_00539-mRNA-1	4.43837	2.48267	2.93753	3.65335	1.48787	4.44023	0.310788	0.636765	4.04537	0.894736	4.05617	2.53953	2.02263	4.51905	6.27731	2.96059
IU25_00540-mRNA-1	73.1101	71.6736	66.069	27.0178	11.368	26.8814	14.5788	20.1892	25.1213	30.421	12.9412	11.3607	8.49108	53.6124	42.5109	67.6381
IU25_00541-mRNA-1	57.1001	55.8683	48.0419	13.9337	7.472	13.5007	2.51456	4.86938	12.4857	11.1688	6.18829	6.01597	5.14305	36.8371	22.4871	37.1212
IU25_00542-mRNA-1	86.1398	82.258	85.6891	391.079	80.7327	409.401	25.0326	37.644	84.1038	86.8819	40.4458	37.3404	40.5317	230.198	226.46	265.599
IU25_00543-mRNA-1	80.6222	62.8491	56.8726	6.54205	2.48524	6.42034	3.50343	6.74222	7.99086	9.96551	5.84355	7.45638	7.60154	72.9895	24.712	81.8148
IU25_00544-mRNA-1	136.982	145.927	121.029	44.0951	90.5616	44.1623	13.4486	14.0837	33.8613	38.7822	27.6472	41.4236	66.5135	41.767	40.9217	41.3344
IU25_00545-mRNA-1	102.2	87.1787	70.763	8.07137	3.19121	8.46044	1.2714	2.28486	10.0385	14.3466	12.3378	11.3965	11.6342	105.855	32.2606	115.292
IU25_00546-mRNA-1	9.1457	10.4437	16.0405	32.2005	20.7771	36.6019	16.048	29.7032	153.425	115.051	8.64886	4.18068	3.38259	58.6107	85.578	39.057
IU25_00547-mRNA-1	797.676	761.709	638.339	16.2277	6.77746	15.1808	7.28939	7.37898	12.1361	20.2087	13.9314	16.6153	14.5344	499.355	92.8089	631.004
IU25_00548-mRNA-1	12.8373	15.0795	17.8521	119.626	60.5738	123.846	12.7988	20.3016	25.0214	24.5281	10.6538	9.70571	8.57758	52.0376	101.073	50.6147
IU25_00549-mRNA-1	275.617	296.426	310.021	346.304	288.622	401.241	55.744	62.4029	106.728	136.679	75.8829	81.8906	63.859	351.048	318.156	355.157
IU25_00550-mRNA-1	165.996	157.264	130.58	8.32625	6.65651	5.58029	4.63356	4.75701	6.69235	12.0635	17.5417	16.628	23.6278	57.926	18.3552	76.8615
IU25_00551-mRNA-1	69.1217	64.7568	64.027	2.03908	3.65096	2.40013	0.706336	0.486938	0	0.493647	15.8627	14.3313	10.8569	14.5842	4.05244	21.9197
IU25_00552-mRNA-1	56.1137	49.5006	47.1341	0.594732	1.33909	0.300016	0.282534	0.149827	0.0998858	0.246824	1.82528	10.3565	12.1358	6.09387	0.794597	7.45841
IU25_00553-mRNA-1	89.2527	85.054	83.8765	101.954	29.2066	91.3248	36.1644	60.6425	118.165	149.915	53.3842	49.8415	47.2819	205.206	143.822	234.57
IU25_00554-mRNA-1	65.9885	57.9711	47.2662	1.7842	1.09667	2.40013	1.44093	1.83538	3.1464	7.18874	5.74018	8.8092	8.34859	49.6411	12.0779	63.4819
IU25_00555-mRNA-1	18.5268	20.1877	21.7564	17.672	30.4541	14.7008	8.08048	6.9295	12.2859	13.421	25.222	20.7672	21.8352	13.7626	15.5741	12.3548
IU25_00556-mRNA-1	18.4571	10.3514	11.4872	23.8742	2.50212	26.1614	17.3194	31.7633	225.842	254.105	12.9961	12.6996	12.5315	165.014	94.0802	145.809
IU25_00557-mRNA-1	94.6305	83.3115	74.4944	3.48343	1.97566	2.64014	1.2714	1.08625	6.34275	9.22504	14.1874	13.8019	15.7214	66.7587	18.673	77.4877
IU25_00558-mRNA-1	9.04533	6.61515	7.58116	15.2931	1.15713	14.4608	24.0719	26.5943	43.5502	50.1978	8.53459	9.20674	8.6371	78.3987	71.1164	90.6965
IU25_00559-mRNA-1	30.9223	28.5754	27.7215	5.69244	1.69966	5.7603	2.65582	2.99654	9.03966	4.196	20.5301	22.0087	20.4394	24.444	10.5681	40.1388
IU25_00560-mRNA-1	106.542	101.666	85.2914	16.2277	6.7847	13.8007	2.00599	2.95908	6.74229	4.31941	4.39847	8.90365	10.123	74.085	23.5201	89.7856
IU25_00561-mRNA-1	2176.08	2021.96	1856.82	424.979	928.524	446.183	462.622	272.985	109.275	117.396	2158.84	2196.21	2152.68	703.534	433.929	817.35
IU25_00562-mRNA-1	0	0	0.192681	0.169923	0.241544	0.0600031	0	0	0.0998858	0	0	0.0644175	0.547263	0	0	0.0569344
IU25_00563-mRNA-1	0.686221	0.372038	0.578042	9.17587	5.87757	5.88031	0	0.337111	0.199772	0.185118	6.58485	4.18714	1.64179	0.821646	0.635677	0.398541
IU25_00564-mRNA-1	41.7155	43.0418	68.8289	325.573	222.294	307.996	58.0608	80.9815	120.163	129.49	17.2324	21.1567	15.7539	77.5086	165.673	102.596
IU25_00565-mRNA-1	47.454	49.7259	35.752	2.37893	1.71043	1.26007	1.55394	1.08625	1.14869	1.54265	9.61721	13.9412	9.44603	9.99669	4.5292	23.3431
IU25_00566-mRNA-1	4.1304	5.59828	8.43721	0.339847	0	0	0	0	0.549372	1.94374	7.13422	0	0	1.50635	0	0
IU25_00567-mRNA-1	57.3562	49.4668	49.9074	15.633	6.96224	15.4208	10.7646	6.48002	20.4266	25.4228	31.2253	31.0344	27.9139	62.6505	27.652	78.0571
IU25_00568-mRNA-1	14.7437	10.8218	20.2108	23.4494	11.3906	30.4216	0.0282534	0.224741	0.399543	1.54265	14.5106	14.11	13.748	96.3379	157.171	103.45
IU25_00569-mRNA-1	0.0880057	0.318084	0.197685	2.71878	1.65212	2.88015	0	0.187284	0.0499429	0	0	0.0660907	0	1.164	1.74811	0.854016
IU25_00570-mRNA-1	7.8823	10.9176	16.5683	164.656	26.2705	160.088	11.9795	14.5707	743.799	705.453	39.0351	32.5467	38.8598	112.771	203.576	108.802
IU25_00571-mRNA-1	30.3525	18.226	15.6906	1.18946	0.522436	0.900047	0.90411	1.61064	2.29737	2.49909	1.28182	2.13173	0.710206	24.2385	4.5292	25.8482
IU25_00572-mRNA-1	0.70758	0.354108	0.962823	2.54885	1.53269	2.70014	0.141267	0.187284	1.09874	0.431941	0	1.16495	0	1.98564	2.70163	1.48029
IU25_00573-mRNA-1	0.217717	0.236072	0.550185	0.339847	0.306538	0.480025	0	0	0	0	0	0.490504	0	0.205411	0.0794597	0
IU25_00574-mRNA-1	134.169	183.195	223.814	396.856	555.122	401.301	65.2937	71.2053	46.4968	51.1851	104.041	110.877	100.241	245.124	346.126	181.792
IU25_00575-mRNA-1	85.6853	98.7485	104.738	68.0544	135.469	75.0639	30.3725	38.6179	28.5673	19.9927	74.4132	61.3374	49.2464	54.9818	80.8105	36.1534
IU25_00576-mRNA-1	140.636	197.005	238.75	134.664	403.211	128.407	19.5796	33.0369	23.2734	23.8185	99.5172	122.578	107.145	68.8128	91.9348	52.0381
IU25_00577-mRNA-1	7.46715	8.74442	9.68658	3.39847	20.3962	6.48034	0.536815	0.711678	0.599315	0.123412	3.43936	5.21515	18.5798	1.64329	2.86055	1.48029
IU25_00578-mRNA-1	49.0328	49.5823	48.9139	24.9788	51.0404	23.7612	6.83733	9.36419	11.337	9.50271	19.0318	15.7634	14.7627	17.0491	25.5065	13.6073
IU25_00579-mRNA-1	3.09101	3.69536	3.93897	8.6661	9.37361	7.14037	0.367295	0.299654	0	0	4.56319	3.21409	4.55092	4.79293	8.58164	2.61898
IU25_00580-mRNA-1	2.16513	2.79914	2.876	0.849617	4.10365	0.840044	0.0282534	0	0.0499429	0	19.178	15.1028	23.1111	0.410823	0.317839	0.455475
IU25_00581-mRNA-1	37.6888	35.2859	25.6195	2.63381	1.1441	3.00016	1.41267	2.06012	6.19292	6.60253	1.78228	3.4871	5.92497	19.1717	6.51569	23.2292
IU25_00582-mRNA-1	67.6983	60.4068	47.039	2.63381	1.48933	2.58013	1.83647	2.58452	4.74457	5.98547	6.5977	5.56064	4.63972	29.7847	6.91299	41.1066
IU25_00583-mRNA-1	44.5047	42.8287	38.5173	4.58793	3.78201	4.62024	3.44692	2.69689	3.69577	2.22141	5.62382	2.26941	2.9212	15.2004	6.75407	19.073
IU25_00584-mRNA-1	49.0485	46.1298	49.1446	25.3186	9.6682	21.4811	16.4435	21.3129	22.2246	46.8965	28.8341	20.1814	22.4816	49.0933	34.6444	59.1549
IU25_00585-mRNA-1	0	0.196924	0.0764913	0.0849617	0.127852	0.0600031	0.141267	0.0374568	0.149829	0	0	0.204582	0	0	0.0794597	0
IU25_00586-mRNA-1	0.274628	0.119112	0	1.61427	1.23733	0.660034	0.73459	0.898962	0.0998858	0	0	0.433105	0	0	0	0.0569344
IU25_00587-mRNA-1	14.535	4.42994	6.35344	0.254885	0.11062	0	0.282534	0.0374568	0.0499429	1.23412	0	2.92063	4.51135	5.3407	1.98649	3.98541
IU25_00588-mRNA-1	5.163	3.39896	3.10648	0.50977	0.259619	0.0600031	0.0565069	0	0.199772	0	0	1.45399	7.05857	1.64329	0.397298	0.398541
IU25_00589-mRNA-1	28.0821	28.167	26.9129	103.059	16.7919	91.7448	5.05737	5.39377	12.6355	16.0127	145.01	145.11	158.896	63.0613	54.5888	75.2104
IU25_00590-mRNA-1	21.7744	27.0634	28.3635	128.547	41.9764	140.827	1.2714	1.1237	2.99657	0.246824	8.23925	5.46828	6.98185	94.8316	167.739	175.813
IU25_00591-mRNA-1	83.8336	75.6793	71.9687	59.6431	17.7767	62.0432	35.8819	53.5632	32.4629	44.49	57.951	51.8347	63.372	188.636	137.704	213.447
IU25_00592-mRNA-1	1.28941	1.52028	1.93502	42.3959	4.79418	46.5024	1.92123	2.32232	3.1464	1.5118	27.1724	27.2094	29.2917	19.5141	40.0477	31.8263
IU25_00593-mRNA-1	53.7767	49.0881	49.6939	15.0382	6.3511	15.2408	12.9118	13.7466	21.6253	31.0689	11.5775	14.8461	14.563	58.063	30.433	63.5388
IU25_00594-mRNA-1	39.5425	35.0386	40.472	1.7842	5.38785	1.38007	0.847603	1.34844	4.5448	4.16515	12.2401	14.3689	14.2417	4.92987	2.14541	6.54746
IU25_00595-mRNA-1	77.6979	79.6746	78.3022	8.92098	6.81892	9.4805	10.0017	15.2074	11.1373	12.0018	58.1668	55.7295	50.8339	25.4025	12.3162	35.3563
IU25_00596-mRNA-1	0.169109	0.130976	0.468049	0.594732	0.272114	0.420022	0.113014	0.11237	1.79794	0.555353	28.6529	31.8402	33.0611	0.547764	1.27135	0.284672
IU25_00597-mRNA-1	4.78337	9.50884	10.2971	14.5285	25.0685	14.0407	0.113014	0.187284	0.499429	0.246824	6.12004	5.23866	5.08632	8.07952	16.0509	5.92118
IU25_00598-mRNA-1	0.223093	0.725703	0.375846	0.424809	0.314107	0.480025	0	0	0	0	7.70672	6.78531	2.135	0.0684705	0.317839	0.0569344
IU25_00599-mRNA-1	52.4905	64.8467	86.4379	43.6703	136.3	44.3423	1.75171	1.42336	0.149829	0	131.289	72.9421	80.2913	11.2976	24.3941	12.6964
IU25_00600-mRNA-1	663.708	724.811	1166.14	810.11	1957.14	904.187	111.742	112.932	247.966	251.606	2474.05	2456.34	2249.62	540.848	946.047	422.283
IU25_00601-mRNA-1	0.985664	1.9594	1.93732	1.01954	1.15648	1.14006	0.169521	0.187284	0	0.30853	1.89165	7.77226	26.7263	0.616234	0.953516	0.626279
IU25_00602-mRNA-1	0.20652	0.447862	0.260945	0.339847	0.43616	0.0600031	0	0.0374568	0	0	0	0.232639	0.9882	0.0684705	0.158919	0
IU25_00603-mRNA-1	0	0.343754	0.356065	0.254885	0	0	0	0	0	0	0	0.119041	0	0	0.0794597	0
IU25_00604-mRNA-1	4.68494	8.70843	19.0742	111.895	160.823	76.084	0	0.0749135	0.599315	0	206.797	183.329	218.838	6.71011	21.4541	3.81461
IU25_00605-mRNA-1	0	0	0.117998	0	0	0.0600031	0.0565069	0.0374568	0	0	1.61303	0	0	0.0684705	0.0794597	0.0569344
IU25_00606-mRNA-1	0.903525	0.979699	0.978542	0.339847	0.726933	0.420022	0	0	0	0.030853	4.45889	4.65278	8.64675	1.64329	0.715137	0.51241
IU25_00607-mRNA-1	76.1808	75.2221	70.2182	1.61427	2.61397	0.840044	0.282534	0.374568	0.249714	2.37568	6.41347	7.94718	9.47589	24.0331	5.00596	31.3139
IU25_00608-mRNA-1	0.253799	0.495353	0.299305	0.0849617	0.142936	0	0.0282534	0.0374568	0.149829	0.987295	9.35197	7.77642	8.25813	0.0684705	0.874056	1.19562
IU25_00609-mRNA-1	0.0404262	0.0438344	0.136213	0.0849617	0	0.0600031	0.988871	1.19862	0.0998858	0	0	0.45539	0.386879	0.0684705	0	0
IU25_00610-mRNA-1	14.0652	12.625	10.5925	7.47663	11.9344	7.6204	12.488	26.2197	19.8273	18.3267	43.976	36.2	32.9825	12.667	23.679	8.54016
IU25_00611-mRNA-1	0.133856	0	0	2.63381	4.90006	0.840044	0.706336	0.973876	0.399543	0	0	0.603139	1.281	0	0	0
IU25_00612-mRNA-1	12.8752	13.9607	11.2261	2.80374	11.1312	3.06016	4.32278	9.06453	6.04309	7.00362	23.4092	27.2261	15.1318	3.0127	6.59515	2.84672
IU25_00613-mRNA-1	108.251	101.702	104.813	29.6516	74.6318	26.0414	48.2569	81.2062	71.3184	63.6497	108.995	99.6471	111.996	46.423	70.1629	44.3519
IU25_00614-mRNA-1	0	0	0	2.12404	8.95204	4.98026	19.9752	39.4794	0.0499429	0	0	0.188481	0	0.0684705	0.0794597	0.113869
IU25_00615-mRNA-1	2.44881	5.03584	3.91214	10.3653	21.2815	12.4206	0.226028	0.561851	0.0998858	0.370236	105.985	95.1212	114.751	6.57316	7.46921	3.13139
IU25_00616-mRNA-1	0.651665	0.763898	0.682458	2.71878	0.917522	2.04011	0.960617	1.3859	0.948915	0	1.41966	0.575362	0.842763	0.342352	2.06595	0.967885
IU25_00617-mRNA-1	136.545	143.403	133.856	67.9694	97.6361	71.0437	4.40754	3.74568	10.5379	18.3575	40.3158	36.7679	46.4763	53.2016	44.1796	49.476
IU25_00618-mRNA-1	4.61374	4.3079	4.21028	21.1555	32.48	16.1408	0.169521	0.524395	0.199772	0	1.47575	0.86621	0	2.39647	2.14541	1.87884
IU25_00619-mRNA-1	55.4223	49.0546	52.0631	34.3245	10.332	33.1217	14.042	17.2301	27.3687	43.3176	30.2088	24.0758	27.0376	98.8714	54.8272	100.888
IU25_00620-mRNA-1	0.879105	0.211827	0.411399	0.339847	0.275056	0.420022	0	0	0.199772	0.185118	2.24953	3.41099	11.2174	0.547764	1.50973	0.569344
IU25_00621-mRNA-1	103.417	117.401	147.892	587.85	185.359	610.652	49.5848	65.0249	540.232	500.188	124.7	128.985	125.229	637.255	840.047	531.369
IU25_00622-mRNA-1	92.6055	83.5375	79.1454	58.1138	9.09363	50.2226	25.6541	41.5021	52.8895	82.9945	20.2227	20.6423	21.7827	196.236	103.456	259.849
IU25_00623-mRNA-1	8.51504	6.79852	6.20403	2.29397	0.886638	1.44008	5.00086	7.04187	0.249714	0	0	0.246739	0	7.05246	1.58919	7.57228
IU25_00624-mRNA-1	7.417	6.28762	6.13415	0.169923	1.32909	0.0600031	0.367295	0.749135	0.199772	0	0	0.60764	0	0.958587	0.238379	0.626279
IU25_00625-mRNA-1	52.393	46.565	52.9066	152.421	32.9089	163.689	24.1002	45.2478	132.399	167.223	24.015	20.7427	22.5144	232.183	270.242	251.593
IU25_00626-mRNA-1	128.036	135.724	113.606	33.305	113.561	32.4617	16.3305	9.62639	4.8944	5.49183	30.4509	37.9812	46.3972	19.3087	16.4481	17.0234
IU25_00627-mRNA-1	52.4282	52.9166	41.7097	10.2804	9.20622	9.78051	7.37415	6.6673	9.88869	11.6007	21.2188	17.1418	9.67071	21.7051	15.3357	28.6949
IU25_00628-mRNA-1	2.20256	1.82329	2.29424	13.254	7.06925	14.5208	0.762843	1.08625	13.3347	10.49	8.99959	5.54919	4.98633	20.1988	27.0957	14.4613
IU25_00629-mRNA-1	1.52816	1.20132	1.25507	3.48343	2.31297	3.72019	0.226028	0.337111	5.79337	2.96188	4.8391	4.90608	5.11858	3.62893	6.19785	3.18833
IU25_00630-mRNA-1	0.143417	0	0.120808	0.339847	2.82696	0.420022	0.81935	0.337111	0	0	1.65144	0.32311	0	0	0	0
IU25_00631-mRNA-1	8.17159	9.43681	7.05126	2.71878	2.80617	2.52013	1.13014	1.61064	0.849029	0.431941	1.53001	4.26576	3.81474	3.14964	2.86055	2.33431
IU25_00632-mRNA-1	0.404563	0.146224	0.908762	0	0.759482	0.0600031	0.141267	0.149827	0.149829	0.370236	3.10569	1.5191	5.16224	0.136941	0.397298	0.0569344
IU25_00633-mRNA-1	9.25973	11.5008	13.5672	17.2472	12.0102	19.981	3.02312	3.07145	56.2856	37.8257	31.6646	29.7753	31.6869	20.6096	24.3941	13.3227
IU25_00634-mRNA-1	10.678	15.6752	25.877	34.7494	77.2531	32.6417	0	0.0374568	0.449486	1.049	192.948	200.598	188.656	13.831	22.8049	10.1913
IU25_00635-mRNA-1	0.491714	1.46622	1.86389	4.24809	7.26933	3.60019	0.141267	0	0	0	176.94	161.324	129.407	1.36941	2.30433	0.455475
IU25_00636-mRNA-1	0	0	0	0	0.403851	0	0	0	0	0	0	0.161555	0	0.0684705	0.0794597	0
IU25_00637-mRNA-1	0.830828	1.35131	1.92459	3.31351	7.89599	1.80009	0.197774	0.0749135	0.299657	0.401089	4.78348	3.27567	1.98776	1.43788	2.38379	1.08175
IU25_00638-mRNA-1	51.2828	48.8498	46.6101	42.9057	55.7106	58.9231	4.46404	6.4051	13.3847	12.1561	18.6556	16.7059	14.9082	28.4837	39.3325	25.6205
IU25_00639-mRNA-1	109.387	84.3679	89.4778	177.315	25.0487	178.929	260.242	412.174	296.86	277.461	38.5734	41.0621	43.3639	399.388	278.744	442.494
IU25_00640-mRNA-1	811.426	701.987	588.22	8.07137	5.59738	6.78035	53.2577	69.9692	0.199772	1.94374	23.5826	34.9443	33.4341	261.283	39.8093	303.403
IU25_00641-mRNA-1	44.3019	44.4815	42.4123	19.5412	6.42906	20.7611	11.2449	18.616	21.0759	33.3212	15.662	10.7525	11.1571	46.9023	29.7974	55.6819
IU25_00642-mRNA-1	149.528	147.922	136.495	9.26083	1.83574	5.94031	3.36216	3.10891	2.54709	3.27041	36.085	33.6775	42.9054	131.6	27.9698	175.586
IU25_00643-mRNA-1	6.12664	4.09326	3.59693	1.69923	1.74265	1.50008	2.79709	3.74568	2.14754	2.71506	3.56304	1.7428	1.18449	7.66869	1.82757	5.23797
IU25_00644-mRNA-1	14.1905	5.58987	6.39954	3.05862	0.725841	1.80009	5.59418	7.71609	12.7854	23.078	9.68547	8.2524	5.71257	28.4837	11.5217	28.7519
IU25_00645-mRNA-1	143.426	134.766	110.208	37.0433	32.0537	34.2618	15.0873	15.6195	4.09532	10.3049	23.7573	21.558	25.8722	45.6698	23.9174	45.3767
IU25_00646-mRNA-1	103.273	94.3007	92.9188	214.783	37.1929	208.691	30.542	46.9708	78.8598	110.639	30.3952	32.3951	36.7523	310.103	209.376	329.65
IU25_00647-mRNA-1	102.219	95.1801	92.0482	55.48	6.45759	52.2027	23.7611	37.7564	55.2868	65.8711	19.9164	23.0797	24.9521	269.089	106.476	330.447
IU25_00648-mRNA-1	2.47987	3.54852	10.3119	128.377	10.3531	124.146	1.13014	2.47215	0.898972	9.25589	54.0684	36.991	47.4647	82.8493	148.748	96.0484
IU25_00649-mRNA-1	193.118	178.685	159.006	18.8615	16.3314	21.9011	9.74744	11.1996	18.5788	26.7804	149.969	171.008	167.872	142.692	66.2694	171.373
IU25_00650-mRNA-1	50.0215	39.0384	37.5606	16.9074	6.70054	17.1609	11.1601	16.9679	85.5022	72.7513	12.1116	11.0909	13.3662	100.789	70.004	115.349
IU25_00651-mRNA-1	191.509	176.154	164.949	192.268	41.1886	183.43	53.5685	75.775	214.954	276.257	119.319	119.616	127.222	479.156	313.548	504.268
IU25_00652-mRNA-1	538.665	570.541	569.986	527.103	1737.04	519.267	98.1242	74.5015	81.9063	67.6297	139.982	122.506	116.338	201.44	275.963	195
IU25_00653-mRNA-1	0.440744	0.955804	0.742525	1.1045	2.01679	1.20006	0.367295	0.299654	0.898972	1.88203	10.1503	4.96486	3.16345	0.684705	1.90703	0.626279
IU25_00654-mRNA-1	105.271	105.839	165.494	488.87	277.34	477.025	68.8536	118.626	74.2151	112.829	244.802	233.536	235.023	403.428	523.957	543.154
IU25_00655-mRNA-1	12.2367	16.2512	20.3756	94.7323	80.6018	76.204	0.621576	0.374568	0.998858	0.030853	1.63844	3.73993	2.26949	23.28	41.9547	20.4395
IU25_00656-mRNA-1	129.263	114.968	102.796	11.8097	10.0449	11.5206	1.35617	3.48348	15.4823	16.9383	14.0522	21.2019	17.5181	55.0503	26.3806	65.5884
IU25_00657-mRNA-1	184.684	204.448	226.79	561.257	465.982	549.089	301.153	386.217	270.89	312.355	193.446	214.951	235.869	398.772	454.668	290.878
IU25_00658-mRNA-1	2.78895	2.62782	2.37359	5.18267	0.853053	5.28028	4.20976	6.48002	2.74686	0.370236	1.66111	1.95001	1.84071	1.23247	2.14541	0.683213
IU25_00659-mRNA-1	242.072	276.745	304.496	56.7544	98.921	58.8031	26.869	26.9689	1.24857	3.57894	0	0.407119	0	145.842	264.68	168.64
IU25_00660-mRNA-1	34.6299	35.5696	32.6181	1.7842	4.43252	3.06016	0	0.0374568	0.0998858	0	5.07516	2.76614	3.01281	8.49034	5.64164	9.96352
IU25_00661-mRNA-1	7.41758	5.56161	6.18177	3.05862	2.88868	3.54018	1.01712	1.91029	18.7785	15.1488	15.4471	17.3336	15.8587	8.69575	11.0449	4.89636
IU25_00662-mRNA-1	5.72726	3.10506	4.90757	1.1045	2.78062	1.68009	0.593322	1.31099	11.1872	6.88021	26.1523	21.4683	18.9	4.45058	3.65514	3.07446
IU25_00663-mRNA-1	10.8521	9.06376	14.8924	23.1946	7.7085	27.6614	10.256	20.826	175.699	154.542	33.0228	35.6275	38.2048	195.757	228.923	114.21
IU25_00664-mRNA-1	8.9004	15.0903	16.3577	38.0629	28.4806	33.9618	14.1267	16.6683	34.2608	26.4101	9.93821	9.96529	9.80826	26.7035	47.0401	18.1621
IU25_00665-mRNA-1	133.335	121.722	114.818	23.6194	11.6754	22.0212	17.4889	23.7476	21.1758	33.1361	27.4524	25.9995	32.4047	96.8172	46.7223	113.527
IU25_00666-mRNA-1	201.801	209.979	186.501	31.9456	18.9684	31.2016	7.8262	11.4243	32.4129	57.6642	26.0102	32.8512	41.6897	125.301	53.7942	164.142
IU25_00667-mRNA-1	40.495	22.7876	31.6301	51.3169	12.7614	56.823	31.9264	62.9273	320.683	325.9	30.6388	32.5855	31.7275	334.821	310.131	233.545
IU25_00668-mRNA-1	47.4049	44.6743	40.8197	4.6729	1.99301	5.16027	1.13014	2.09758	5.04423	6.2323	4.85523	6.61568	7.20563	26.2242	11.0449	36.3811
IU25_00669-mRNA-1	259.693	243.51	214.858	0.254885	0.279078	0.360019	0.0282534	0.0374568	0.149829	0.678765	0	1.97233	7.27149	137.146	20.739	181.165
IU25_00670-mRNA-1	0.503707	1.43371	1.16683	2.63381	1.86166	1.32007	0	0.224741	0.249714	0	0	1.3476	0	1.91717	2.70163	3.24526
IU25_00671-mRNA-1	117.062	101.315	79.7472	21.6652	22.2158	18.841	6.01798	6.48002	17.0805	31.7168	15.2255	7.84448	11.8102	42.2463	36.5514	40.0818
IU25_00672-mRNA-1	13.8484	13.551	9.95817	5.01274	9.51127	7.32038	2.8536	2.69689	4.14526	3.79491	11.6681	11.2243	21.0108	17.8023	14.3822	13.892
IU25_00673-mRNA-1	33.5899	34.8081	58.7381	28.2073	87.7023	30.7216	9.21062	6.6673	5.244	3.147	19.5841	13.8899	10.1726	28.963	32.0222	16.5679
IU25_00674-mRNA-1	0.278008	0.150723	0.585453	0.424809	0.195713	0.300016	0.0282534	0	0.249714	0	0	0.078292	0	0.616234	0.476758	0.113869
IU25_00675-mRNA-1	0.155334	0.112286	0	0.594732	0.291606	0	0.0282534	0.0374568	0	0.0925589	1.19244	3.90787	2.47758	0	0.158919	0.227738
IU25_00676-mRNA-1	76.6838	84.656	81.8658	43.0756	82.6886	43.9223	13.7029	11.0872	14.3835	21.5662	17.3401	26.0973	22.1712	29.7847	28.6849	35.1285
IU25_00677-mRNA-1	209.501	221.728	190.812	88.87	176.621	93.3649	19.9752	32.6248	71.5182	75.2812	107.397	113.862	104.877	86.1358	95.0337	73.9009
IU25_00678-mRNA-1	47.8956	47.368	53.823	97.4511	56.3196	82.2043	9.35189	14.4583	29.2665	38.2885	21.4142	20.5931	19.812	59.6378	76.8375	79.879
IU25_00679-mRNA-1	156.805	154.224	146.816	6.45709	3.78799	4.98026	2.11901	1.91029	14.1838	4.01089	10.8429	17.1232	18.8812	63.8145	12.3957	97.6995
IU25_00680-mRNA-1	116.527	119.129	143.234	261.682	216.197	247.033	154.264	205.488	42.851	39.6769	186.63	199.782	223.3	150.84	208.82	155.602
IU25_00681-mRNA-1	0	1.21702	0	0	0	0	27.5189	6.62985	3.24629	3.17786	3.87729	0	0	0	0.476758	0
IU25_00682-mRNA-1	20.8802	20.9409	26.7315	113.934	61.9201	134.467	196.333	260.062	23.5231	29.3103	24.8608	25.8863	30.0018	44.6427	80.4132	61.7169
IU25_00683-mRNA-1	115.722	104.097	103.082	9.43075	9.86213	10.1405	3.39041	5.73088	3.94549	4.96733	13.5558	6.56429	7.32298	37.4533	15.8125	44.6366
IU25_00684-mRNA-1	4.24607	5.8889	10.4806	22.6848	20.1595	24.7813	15.8784	27.0438	12.7354	17.833	24.4467	14.7942	20.79	11.9823	20.2622	8.48323
IU25_00685-mRNA-1	99.0446	120.54	167.054	179.864	747.498	190.57	1.6387	1.08625	0.948915	0	110.626	136.823	140.099	49.1618	74.6921	36.438
IU25_00686-mRNA-1	0.862554	1.87055	1.81644	1.44435	1.093	1.26007	0	0.187284	0.0499429	0.277677	401.264	352.804	301.295	9.79128	13.7465	5.52264
IU25_00687-mRNA-1	10.2211	10.1031	13.6045	6.37213	5.8041	7.56039	6.01798	8.16557	3.99543	4.38112	16.9066	14.0583	19.4552	6.64164	6.59515	4.21315
IU25_00688-mRNA-1	166.082	176.98	168.788	512.064	262.922	473.965	9.06936	12.5855	598.815	590.217	84.3669	110.935	99.283	296.614	311.005	301.809
IU25_00689-mRNA-1	3.19869	2.43236	6.40364	16.3127	11.5223	16.4409	1.94949	2.84671	0.898972	0.246824	0.956696	1.0295	0.795104	0.136941	0.317839	0.455475
IU25_00690-mRNA-1	98.7191	92.6011	99.9462	144.945	39.716	131.947	53.5403	80.944	217.301	272.123	37.8708	39.2462	38.9104	196.236	175.447	216.692
IU25_00691-mRNA-1	185.708	187.194	160.99	33.6448	51.4603	27.3614	14.607	10.1508	18.329	21.9673	77.5897	81.1937	94.7723	42.6571	32.6579	48.4512
IU25_00692-mRNA-1	25.2782	18.8815	17.2456	4.41801	1.12757	3.06016	2.03425	3.22128	8.3904	12.0327	5.67495	6.68507	8.45024	30.4009	15.733	45.3767
IU25_00693-mRNA-1	58.3312	56.4469	57.9689	14.5285	26.1018	15.0008	7.43066	5.8058	32.0633	25.1452	33.4224	31.4304	28.6732	29.3054	26.8574	23.6278
IU25_00694-mRNA-1	62.4822	69.1818	77.1627	143.076	169.291	139.987	33.5933	29.1414	76.4625	99.0689	42.4166	38.598	37.2475	93.6676	120.54	68.4921
IU25_00695-mRNA-1	202.496	220.528	211.911	138.827	447.242	137.407	50.7432	31.7633	25.5208	28.6624	167.281	163.646	162.762	62.5135	75.884	57.7315
IU25_00696-mRNA-1	87.067	84.5294	87.6195	29.4817	29.3326	23.7012	24.1567	25.7702	21.875	31.8403	71.3668	77.5544	62.8855	33.0028	25.2682	35.2993
IU25_00697-mRNA-1	63.2467	60.0598	48.6435	5.26763	14.6572	4.86025	2.20377	1.79792	3.29623	0.586206	13.5705	4.64646	0	8.07952	6.27731	7.85695
IU25_00698-mRNA-1	202.371	216.833	201.533	219.286	362.168	232.272	32.6045	25.0586	45.1484	48.8711	152.876	145.503	132.348	97.8443	108.224	104.133
IU25_00699-mRNA-1	53.6454	59.6161	66.4745	368.904	146.729	391.28	24.3827	31.576	123.609	171.419	44.9589	45.9602	46.6716	260.462	300.516	244.818
IU25_00700-mRNA-1	33.7655	20.5568	22.8678	29.3968	3.72931	25.6813	6.49829	10.1508	51.8407	48.5317	8.0401	7.00189	8.57049	174.12	110.926	166.932
IU25_00701-mRNA-1	242.18	283.409	353.854	577.995	359.062	610.472	98.1242	97.7621	711.986	615.27	222.627	228.263	232.035	450.878	634.326	359.939
IU25_00702-mRNA-1	5.07766	5.34381	4.40299	3.39847	7.14917	2.58013	0.0565069	0.0374568	0.299657	0	15.4771	10.4303	10.0045	0.958587	1.27135	0.51241
IU25_00703-mRNA-1	0.388613	0.210688	0	0	0	0	0.169521	0.0374568	0	0	2.23743	0.218881	0	0	0	0
IU25_00704-mRNA-1	248.719	285.934	315.106	1165.34	957.104	1128.3	198.057	323.177	235.331	235.47	157.891	192.103	158.162	514.556	846.404	456.159
IU25_00705-mRNA-1	5.53773	6.51026	16.0074	31.2659	35.5376	33.8418	0.367295	0.149827	0.249714	0.215971	0.67123	0.722307	1.11571	41.2877	47.5169	35.1855
IU25_00706-mRNA-1	47.8182	59.7316	56.264	475.021	293.227	373.4	7.68494	9.28927	0.749143	1.60435	173.793	201.882	203.387	60.6648	89.9483	146.037
IU25_00707-mRNA-1	0.449515	0.38993	0.15146	0.169923	1.01264	0.360019	0	0.0749135	0	0	0	0.60764	0	0.479293	0.238379	0.284672
IU25_00708-mRNA-1	0.260946	0.282946	0.274761	0.0849617	0.0918507	0.420022	0.0282534	0.0749135	0.149829	0.030853	0	1.10231	0	0.136941	0.238379	0.0569344
IU25_00709-mRNA-1	0.221724	0.240417	0	0.0849617	0.46827	0.120006	0	0	0.249714	0	0	0.999064	0	0.136941	0.158919	0.0569344
IU25_00710-mRNA-1	0.526325	0.380466	0	0	0	0	0	0	0	0	0	0.19763	1.67898	0	0	0
IU25_00711-mRNA-1	3.60512	4.62275	10.4839	30.4163	8.19304	34.2018	11.3861	19.4026	24.6718	25.5154	2.58379	3.65665	2.86316	110.854	177.274	73.8439
IU25_00712-mRNA-1	0.374907	0.406514	0.631609	0.679694	1.58357	1.56008	0	0.11237	0	0	7.77067	1.77375	0	1.8487	3.09893	0.910951
IU25_00713-mRNA-1	0.203039	0.0733857	0.342062	0.764656	0.476454	0.780041	0.0282534	0	0	0	3.11732	1.44855	3.23848	0.753175	1.82757	0.626279
IU25_00714-mRNA-1	0	0	0	0.254885	0.519238	0.360019	0	0	0	0	2.12328	1.03857	1.76464	0.0684705	0.476758	0.227738
IU25_00715-mRNA-1	20.6435	13.9494	20.2621	23.0246	38.4167	18.0009	1.55394	2.88417	3.64583	2.19056	31.6945	20.6255	16.6063	16.4329	29.0028	20.838
IU25_00716-mRNA-1	62.1961	63.1108	57.0816	12.8292	22.3363	11.8806	6.86559	13.6717	13.8841	13.8838	24.1955	26.0367	23.125	13.0779	12.4752	15.0876
IU25_00717-mRNA-1	39.0827	38.8842	38.7034	4.92778	9.46703	5.58029	0.678083	1.72301	2.54709	3.70236	19.3564	10.7303	14.7464	7.25787	5.08542	7.68615
IU25_00718-mRNA-1	31.4676	29.7288	30.706	0.849617	0.877333	0.660034	0.254281	0.412024	1.14869	1.14156	3.58761	7.37025	5.96328	1.36941	1.03298	1.70803
IU25_00719-mRNA-1	56.2604	51.87	46.9118	41.5463	18.511	44.1023	24.7783	29.853	43.1007	53.6842	32.7687	23.5616	26.4168	57.3783	63.8856	64.8483
IU25_00720-mRNA-1	90.2146	82.1152	82.4997	38.7426	75.9395	36.5419	8.70206	10.825	28.817	34.8638	27.0029	25.3284	30.3626	37.7957	43.5439	26.3606
IU25_00721-mRNA-1	0.250111	0.610193	0.421364	0.0849617	0.0880368	0.180009	0.141267	0.11237	1.0488	2.31397	0	0.281743	0	1.09553	2.30433	0.341606
IU25_00722-mRNA-1	0.164651	0.580232	1.35228	1.44435	0.521603	3.24017	0	0	0.149829	0.185118	0.947979	2.2257	0.787859	1.91717	4.29082	0.569344
IU25_00723-mRNA-1	416.579	443.946	373.686	0.764656	0.26971	0.540028	0.0282534	0.0374568	0.0998858	0.617059	0.73527	3.16488	3.05539	220.338	41.0012	401.615
IU25_00724-mRNA-1	15.0266	19.2453	26.6697	260.068	90.0603	270.794	6.95035	7.00441	1.748	0.30853	87.873	73.7933	89.8524	56.762	122.924	93.9418
IU25_00725-mRNA-1	20.8329	8.44496	9.56612	3.82328	2.21475	3.36018	1.2714	1.31099	9.68892	15.4573	3.53429	7.60646	6.24182	32.2496	16.0509	28.0117
IU25_00726-mRNA-1	83.2009	112.163	201.11	520.136	348.016	296.115	24.411	16.481	7.54137	19.0363	274.256	232.691	235.265	192.881	286.293	114.552
IU25_00727-mRNA-1	4.41723	2.39482	4.05914	1.52931	4.24044	1.8601	0.197774	0.412024	0.249714	0.493647	13.8721	8.8209	13.4505	1.02706	1.19189	1.25256
IU25_00728-mRNA-1	0	0.105913	0.0822798	0	0	0.0600031	0	0	0.0499429	0	0	0.110032	0	0	0.0794597	0.0569344
IU25_00729-mRNA-1	0.212594	0.230517	0.0895398	0.0849617	0	0	0.0565069	0	0	0	0	0	0	0	0	0
IU25_00730-mRNA-1	0.618382	0.69535	0.964624	4.07816	2.03154	4.68024	0	0.0374568	0	0	1.58237	1.28998	1.3151	4.45058	7.70759	3.473
IU25_00731-mRNA-1	0	0.132392	0.154275	0.169923	0	0	0.0847603	0.0749135	0.149829	0	30.931	40.6431	48.4919	0	0.0794597	0
IU25_00732-mRNA-1	12.8074	17.8448	21.8924	298.301	80.6869	289.575	11.8382	13.4095	18.0294	19.314	63.2312	64.2432	62.5311	86.2043	162.177	97.3009
IU25_00733-mRNA-1	1.04253	0.628012	1.07333	1.95412	4.24044	2.28012	0.423802	0.449481	0.199772	0.431941	2.66771	2.87071	2.21712	0.616234	2.06595	0.740147
IU25_00734-mRNA-1	59.7966	54.1716	47.3195	4.92778	1.54736	4.92026	2.79709	5.09412	5.89326	6.72595	354.547	367.563	393.975	73.3319	18.1963	88.5899
IU25_00735-mRNA-1	79.7321	82.3864	83.0966	58.1138	37.2712	46.7424	8.44778	11.3869	58.8827	56.8312	27.9876	24.7604	31.8565	58.1999	59.7537	46.857
IU25_00736-mRNA-1	92.0932	96.8014	92.2384	18.6916	28.4771	18.961	7.3459	6.6673	21.4255	29.7114	32.4531	29.0399	34.9043	41.9039	24.4736	40.2526
IU25_00737-mRNA-1	265.204	247.96	218.143	23.9592	54.1104	25.5613	16.2457	11.6865	21.1758	21.4737	74.7334	83.1439	63.3283	45.5329	28.0493	50.4439
IU25_00738-mRNA-1	104.197	93.565	88.3413	91.079	35.4356	84.7244	23.5351	37.8688	39.5548	52.8203	21.5071	24.8269	24.3539	181.241	141.835	181.962
IU25_00739-mRNA-1	32.0432	23.7216	24.2002	18.6066	10.341	27.6614	74.7586	125.106	94.5419	111.194	11.8609	13.8733	13.9291	107.019	99.0067	88.7038
IU25_00740-mRNA-1	3.46874	1.36119	2.69929	8.15633	4.74433	11.6406	42.5779	65.2122	36.2086	42.2377	9.89052	6.92176	3.47767	34.7145	35.0417	21.7489
IU25_00741-mRNA-1	55.6396	59.7944	53.5769	92.2684	60.3199	89.2247	9.54966	10.8625	3.89554	12.4646	7.58959	10.3945	9.98713	40.1922	42.5904	32.0541
IU25_00742-mRNA-1	46.3227	29.1542	27.9372	6.62702	3.22837	7.08037	8.92809	12.8102	309.047	321.766	11.0013	11.3464	12.5391	72.0309	57.6083	65.3607
IU25_00743-mRNA-1	14.1135	16.1615	22.4993	2.71878	5.47853	2.94015	1.55394	1.72301	233.633	239.326	0	0.0742917	1.2623	17.0491	27.1752	15.657
IU25_00744-mRNA-1	6.39997	6.44968	11.0041	26.9329	17.1738	27.3014	9.88871	14.8329	56.6352	40.2323	9.97057	13.9947	16.9332	24.7178	40.1271	19.4716
IU25_00745-mRNA-1	0.969447	1.09323	2.18854	8.41121	5.2414	9.42049	0	0	0.149829	0.030853	7.14442	5.32923	3.33995	4.99834	9.21732	2.61898
IU25_00746-mRNA-1	0.310223	0.0840943	0.522636	0.169923	0.655175	0.360019	0.141267	0.149827	0.0998858	0.401089	0	1.4852	1.48442	3.62893	0.635677	4.38395
IU25_00747-mRNA-1	108.697	104.996	127.463	167.969	221.402	156.788	15.7372	27.0063	76.7123	89.7513	125.059	122.752	129.265	63.4721	101.232	68.7768
IU25_00748-mRNA-1	21.5125	20.8563	29.0365	55.9898	51.9543	53.2228	6.21576	10.8999	30.9646	39.1833	28.5602	26.9702	26.1582	31.6334	54.6682	28.2395
IU25_00749-mRNA-1	1.42465	1.91062	3.09488	10.0255	5.17299	8.10042	0.536815	0.898962	2.24743	0.987295	1.29511	2.19608	2.5115	6.0254	9.853	4.21315
IU25_00750-mRNA-1	112.746	113.854	148.943	634.664	324.58	589.051	86.0035	113.906	223.944	259.504	120.694	131.665	131.562	342.9	482.797	304.428
IU25_00751-mRNA-1	286.39	246.409	174.556	33.6448	31.3903	27.1214	18.8168	18.9531	13.7343	17.8639	39.6345	35.3365	52.4046	94.9685	41.0012	94.625
IU25_00752-mRNA-1	4.32121	5.75041	6.45271	4.16313	12.7213	3.36018	1.69521	1.76047	0.199772	0	54.2821	34.9591	39.4743	1.50635	1.90703	1.30949
IU25_00753-mRNA-1	0.763542	0.919905	1.85806	0.934579	0.716694	1.14006	0.169521	0.187284	0.199772	0	19.5382	22.554	24.357	0.410823	0.715137	0.227738
IU25_00754-mRNA-1	203	217.569	186.022	64.9108	120.935	66.9635	62.5531	62.4029	11.4869	13.7913	481.019	504.933	523.297	62.5135	68.4942	54.4293
IU25_00755-mRNA-1	132.372	130.076	118.84	16.9074	42.3022	13.5607	13.9007	13.5219	3.19634	4.62794	290.813	322.997	381.291	14.5842	16.2892	14.5752
IU25_00756-mRNA-1	140.152	152.842	160.365	307.477	213.037	309.136	53.8793	84.1279	85.4523	82.7476	93.7832	77.7443	84.8437	227.664	285.578	169.665
IU25_00757-mRNA-1	3.442	1.55508	4.83231	0.594732	2.42311	0.420022	0	0	0	0.185118	0	3.87732	0	1.02706	2.70163	0.683213
IU25_00758-mRNA-1	15.2187	14.6521	19.9365	35.8539	13.2467	36.0619	12.5728	22.9235	40.8033	37.3012	36.8286	30.8041	34.9441	36.9741	70.5602	34.6161
IU25_00759-mRNA-1	414.532	486.754	577.256	742.905	466.061	739.659	701.024	728.159	2850.04	2678.22	145.354	127.045	122.96	1226.24	1534.84	1043.89
IU25_00760-mRNA-1	102.241	104.072	111.96	666.695	289.912	765.94	10.6233	12.6978	9.4392	12.5263	96.5114	102.114	99.3618	146.938	170.282	226.713
IU25_00761-mRNA-1	0.106611	0.288997	0.269412	0.339847	0.600416	0.660034	0.0282534	0	0	0	0.613809	1.0208	6.12159	0.547764	0.556218	0.341606
IU25_00762-mRNA-1	0	0	0	0	0	0	0	0	0	0	2.89002	0.282721	0	0	0	0
IU25_00763-mRNA-1	0.390948	0.141303	0.0731816	3.05862	2.44641	3.66019	0.0282534	0	0.948915	0	0	0.342528	0	0.273882	0.238379	0.113869
IU25_00764-mRNA-1	189.226	181.921	188.395	124.044	135.005	137.287	32.6892	24.3469	50.692	53.9001	50.1876	58.806	55.3017	137.352	136.83	136.472
IU25_00765-mRNA-1	243.257	238.393	190.272	12.6593	45.9925	10.9206	12.2902	9.81367	6.6424	6.07803	80.0313	83.5115	70.9477	25.1971	15.0973	25.0511
IU25_00766-mRNA-1	70.9818	52.9589	53.5857	41.7162	5.9826	37.922	24.8065	38.4306	78.1606	111.348	16.1648	16.514	19.0247	259.092	141.835	273.228
IU25_00767-mRNA-1	1.07789	1.10001	1.22842	2.80374	2.49963	2.28012	0	0	0	0	0	1.78561	4.24753	2.328	3.33731	1.8219
IU25_00768-mRNA-1	15.9071	15.5924	10.9875	0.339847	0.537521	0.0600031	0.282534	0.149827	0.0499429	0	0.732681	1.36184	5.48034	6.98399	1.35081	7.23067
IU25_00769-mRNA-1	0.0659507	0	0	0	0	0.300016	0.0565069	0.0374568	0.0499429	0	0.759421	0.260021	0	0.205411	0.238379	0.284672
IU25_00770-mRNA-1	74.2396	74.1305	64.8194	4.50297	8.90493	4.26022	5.02911	3.78313	8.74	12.8657	12.1381	17.3025	23.058	11.1607	6.91299	10.5898
IU25_00771-mRNA-1	0.223783	0.363975	0.37701	1.35939	0.551389	0.900047	0.197774	0.149827	0.299657	0.493647	0	0.126043	0	0.479293	0.238379	0.113869
IU25_00772-mRNA-1	86.6138	80.5155	57.9127	3.56839	7.74977	4.32023	5.90497	4.90683	5.39383	6.26315	28.7009	18.7181	18.8837	17.5969	7.23083	18.6176
IU25_00773-mRNA-1	2.04022	0	1.47307	0	0.410365	0	0	0.0374568	0	2.06715	16.7808	13.4612	36.2606	0.547764	0.635677	0.170803
IU25_00774-mRNA-1	18.6767	15.9318	20.2795	75.2761	35.2377	79.9242	15.9349	19.7772	14.5833	15.6425	89.7476	92.3496	79.5612	56.1458	69.845	44.0672
IU25_00775-mRNA-1	0.440744	0.896066	1.34583	8.32625	7.98961	6.54034	0.113014	0	0.0499429	0	65.977	66.7774	69.5958	2.46494	7.70759	3.18833
IU25_00776-mRNA-1	150.113	177.734	147.783	183.942	418.101	203.531	5.02911	4.1577	1.79794	5.7078	78.6449	61.8692	69.4464	42.931	61.9785	36.5519
IU25_00777-mRNA-1	33.994	35.502	51.3923	35.3441	116.381	39.4821	2.34504	4.68209	10.3881	9.68783	24.7225	22.3714	30.8201	13.5572	26.2217	15.657
IU25_00778-mRNA-1	40.5919	47.7784	61.7869	258.539	136.739	281.655	20.0034	34.61	74.7645	59.4537	30.7509	29.6481	32.656	138.447	220.58	133.625
IU25_00779-mRNA-1	6.27153	9.2207	2.77573	0.594732	0.149663	0.96005	0.254281	0.224741	0.399543	1.35753	5.50804	5.98704	10.6813	3.97129	1.58919	2.73285
IU25_00780-mRNA-1	1.46708	1.8355	2.93503	7.9864	1.96629	9.84051	7.48716	10.6752	37.2074	54.4863	10.0711	9.1848	12.96	18.9663	27.2547	13.6643
IU25_00781-mRNA-1	11.0533	9.94618	15.8399	16.4826	11.6881	16.7409	0.508562	2.02266	13.2848	11.1379	5.28125	9.81631	7.46166	25.9503	40.9217	20.3256
IU25_00782-mRNA-1	111.744	117.034	164.971	124.724	164.071	135.607	48.7089	62.0658	164.812	291.53	33.7429	61.1778	57.9566	119.344	164.958	96.39
IU25_00783-mRNA-1	67.1575	60.7641	54.1471	24.7239	11.0969	19.981	6.24401	9.47656	21.7751	32.8893	17.2538	19.6133	18.3546	66.2794	38.8558	72.8191
IU25_00784-mRNA-1	6.98572	8.32588	8.51058	14.6984	10.6485	12.3006	4.88785	5.24395	12.7354	15.0871	25.9271	25.6238	32.0455	8.07952	14.0644	7.62921
IU25_00785-mRNA-1	80.9733	88.3424	74.5287	8.75106	8.3635	8.28043	1.75171	2.84671	10.1384	7.15789	8.64006	11.0584	14.9598	31.0171	12.5546	36.495
IU25_00786-mRNA-1	73.2373	70.0319	64.9775	94.3925	32.728	81.7843	16.7543	17.1177	52.3401	64.5753	18.6387	17.9347	17.0142	122.699	105.364	109.485
IU25_00787-mRNA-1	81.3172	77.6223	63.3962	8.07137	10.4846	4.74025	0.678083	0.412024	0.299657	2.43738	11.433	5.3686	7.60154	14.7212	5.80055	19.8132
IU25_00788-mRNA-1	181.568	172.457	170.805	156.245	111.423	149.588	54.3879	65.9239	49.3436	53.1288	150.049	154.664	143.823	120.303	104.807	133.91
IU25_00789-mRNA-1	64.194	67.1568	70.3393	72.2175	76.6357	68.9436	115.133	154.209	104.58	107.152	54.5375	61.2319	62.7587	69.1552	75.5661	53.803
IU25_00790-mRNA-1	128.924	119.794	83.8247	0.254885	0	0.120006	1.2149	1.01133	0	0	1.43504	1.75482	5.36695	46.0806	5.48272	53.4614
IU25_00791-mRNA-1	8.931	11.1912	14.1972	94.3075	57.0992	102.665	34.4127	48.9934	7.94092	7.34301	1.20047	1.64413	2.32797	22.6637	41.7163	21.2935
IU25_00792-mRNA-1	391.112	387.826	360.715	46.2192	50.008	44.5223	18.8733	31.9132	74.1652	91.2939	188.947	233.43	230.58	139.474	87.0878	162.206
IU25_00793-mRNA-1	452.18	450.278	408.496	105.692	61.0714	118.206	20.3425	30.4898	112.871	111.749	74.7908	83.1623	85.8521	338.381	210.489	376.166
IU25_00794-mRNA-1	375.913	508.492	641.63	2034.58	1935.04	1879.66	274.708	280.626	655.65	509.999	1080.81	1182.75	1152.34	709.491	925.228	724.547
IU25_00795-mRNA-1	1142.31	1122.61	998.234	39.7621	86.6261	37.802	10.595	11.7614	21.1258	17.2468	54.4975	77.3848	64.5075	161.864	54.7477	187.257
IU25_00796-mRNA-1	107.916	96.698	79.8475	5.43755	2.45499	4.08021	2.59932	2.92163	3.59589	8.17604	25.5539	31.3553	28.8225	84.9718	18.2757	91.152
IU25_00797-mRNA-1	118.488	112.653	123.47	150.977	59.5165	156.788	76.1995	122.296	231.785	355.118	77.7013	77.301	82.0894	240.811	263.011	241.402
IU25_00798-mRNA-1	0.104454	0	0.0879871	6.8819	19.4129	5.04026	4.4923	5.16903	0.0998858	0.246824	0	2.23562	1.99925	0	0.0794597	0.170803
IU25_00799-mRNA-1	71.9335	57.9183	58.0496	48.938	12.8265	50.5226	14.268	27.1936	94.1923	90.3683	32.1007	22.0382	24.1379	214.244	228.208	196.31
IU25_00800-mRNA-1	0.581668	0.58866	0.522636	0.339847	0.327588	0.780041	0	0.0749135	0.649257	0.647912	3.12569	1.17942	1.48442	1.23247	1.27135	0.398541
IU25_00801-mRNA-1	0.183147	0.364077	0.334262	1.18946	0.601684	1.14006	0	0.337111	5.89326	3.0853	0.702978	0.41262	0.87636	1.91717	4.21136	0.854016
IU25_00802-mRNA-1	0	0.170382	0.264726	0	0	0.0600031	0.0565069	0.0374568	0.199772	0.277677	0	0.177008	0	0.136941	0.0794597	0.113869
IU25_00803-mRNA-1	0	0	0.422827	0	0	0	0	0	0	0	0	0	0	0	0.0794597	0
IU25_00804-mRNA-1	258.755	217.448	162.927	17.4172	15.9949	14.2807	19.2971	24.684	75.0641	97.989	55.5787	51.1219	39.9948	156.523	75.4072	137.838
IU25_00805-mRNA-1	0	0	0.0578775	0.0849617	0	0.120006	0.113014	0.0374568	0.149829	0	0	0	0	0.0684705	0.0794597	0
IU25_00806-mRNA-1	78.6678	74.9875	75.1933	31.7757	34.9119	23.1012	2.54281	3.14637	18.379	31.5934	41.4598	41.4006	49.41	37.9326	34.0882	39.057
IU25_00807-mRNA-1	141.634	115.71	114.163	5.43755	22.3483	4.14022	1.69521	2.17249	4.74457	3.48638	44.9906	54.4659	95.8154	8.96963	5.16488	13.892
IU25_00808-mRNA-1	197.065	176.536	176.38	81.9881	38.164	97.0251	15.0873	19.515	51.591	62.5698	106.818	99.1116	98.2204	217.668	126.182	264.346
IU25_00809-mRNA-1	0.0620979	0.0673333	0.104617	0.169923	0.0874318	0.180009	0	0	0.0499429	0	0	0.209855	0	0.342352	0.397298	0.227738
IU25_00810-mRNA-1	71.2634	64.8108	74.4333	128.377	29.1038	133.567	32.2937	56.26	284.225	340.74	56.0219	59.1915	49.5411	339.134	353.357	302.208
IU25_00811-mRNA-1	6.16649	5.46538	9.07886	13.254	12.6836	15.2408	2.11901	4.34498	20.8761	24.127	50.0136	71.0947	47.7239	26.9089	35.1212	24.6526
IU25_00812-mRNA-1	8.89481	10.0508	9.85866	1.18946	3.69116	1.50008	0.90411	0.749135	0.0998858	0.370236	1.07814	2.32036	0	2.53341	0.238379	2.22044
IU25_00813-mRNA-1	94.8143	96.841	116.324	91.1639	145.013	86.9445	40.798	31.9132	39.6546	33.0435	24.8328	27.9789	29.89	69.2236	69.6067	75.9505
IU25_00814-mRNA-1	49.5978	48.7765	49.325	28.2923	16.9437	26.2214	4.35103	4.45735	7.09189	12.8348	23.0218	27.6754	23.1807	38.5489	25.1093	46.0599
IU25_00815-mRNA-1	0.195508	0.393697	0.399954	1.44435	0.432564	0.840044	0.282534	1.01133	12.9352	11.0145	3.85931	3.33497	3.20745	3.08117	3.97298	1.19562
IU25_00816-mRNA-1	0.18253	0.197919	0.307511	0.169923	0	0	0	0	0.948915	0.370236	0	0.616846	1.74682	0.0684705	0	0
IU25_00817-mRNA-1	0.8605	0.373219	0.579877	0.424809	1.21155	0.720038	0.0282534	0.0749135	4.84446	3.54809	0	0.775464	0	0.684705	1.50973	0.910951
IU25_00818-mRNA-1	1.16584	2.10688	1.80042	0.50977	3.28292	0.660034	0.254281	0.337111	4.04537	2.74591	2.23743	1.31329	0	1.43788	1.98649	0.967885
IU25_00819-mRNA-1	89.3107	61.2583	44.8215	1.44435	0.789794	1.44008	0.875857	1.31099	17.1304	8.51542	41.524	43.0137	50.2317	66.4164	14.3822	64.3359
IU25_00820-mRNA-1	28.0024	41.8803	92.9574	82.3279	134.788	82.8043	0.169521	0.11237	233.783	71.1778	96.8929	101.158	105.609	77.577	144.934	38.5446
IU25_00821-mRNA-1	54.9904	52.0254	48.4866	2.80374	4.05766	3.42018	0	0.749135	5.79337	6.94192	9.86593	17.285	17.8898	15.5428	9.853	15.0307
IU25_00822-mRNA-1	67.1965	64.1491	61.9438	17.9269	8.44906	16.3209	2.88185	3.67076	15.6321	21.5045	28.8893	22.1891	34.7168	38.275	21.613	42.0176
IU25_00823-mRNA-1	203.542	203.175	152.427	129.397	132.699	180.309	9.26713	9.47656	5.34389	4.56624	170.379	147.674	137.634	77.1662	73.5002	152.983
IU25_00824-mRNA-1	1.07012	1.39769	1.67993	6.96686	3.56129	8.46044	0.0282534	0.11237	0.3496	0	1.68033	1.61642	1.39651	11.4346	14.3027	6.26279
IU25_00825-mRNA-1	406.141	426.85	379.93	407.052	859.117	375.44	4.29452	4.4199	4.1952	7.15789	71.8487	87.5396	87.6308	312.362	457.211	453.71
IU25_00826-mRNA-1	66.7922	59.278	54.1433	6.54205	24.7985	5.64029	1.38442	1.79792	17.0305	22.5535	15.8036	33.4971	15.3234	13.4202	21.2157	11.8993
IU25_00827-mRNA-1	112.173	92.7941	90.0382	20.4758	53.5256	18.241	3.81421	5.43123	42.2017	43.225	33.3715	38.0233	32.6293	42.3147	62.2964	36.2672
IU25_00828-mRNA-1	0.302858	0.328391	0.0850378	0.169923	0.426413	0.300016	0.0565069	0	0.199772	0.5245	2.32493	1.25092	1.93224	0.136941	0.397298	0.170803
IU25_00829-mRNA-1	0	0.114585	0.0890162	0.764656	1.48787	0.720038	0.423802	0.412024	0.0499429	0.185118	0	0.833284	1.01132	0.205411	0.158919	0.0569344
IU25_00830-mRNA-1	43.0591	43.068	44.4596	31.6907	35.435	35.8219	10.6798	9.47656	16.2814	23.7259	15.1082	13.9065	11.9856	44.1635	50.3774	29.6628
IU25_00831-mRNA-1	1.30304	1.14631	1.18046	15.7179	7.44241	15.5408	0.0847603	0.224741	12.3858	13.1125	10.4748	11.992	10.8231	3.28658	5.95947	4.78249
IU25_00832-mRNA-1	70.6222	65.1696	61.2415	26.8479	7.33986	23.0412	5.79196	11.0872	71.5182	85.7095	9.15235	12.5348	12.3046	90.6549	51.0926	85.1169
IU25_00833-mRNA-1	1424.88	1781.59	3211.79	2943.92	9171.8	2734.22	366.136	255.418	168.258	298.441	10536.9	13160.8	11386.1	1347.77	1780.21	1890.28
IU25_00834-mRNA-1	67.6267	58.1306	65.8205	16.9923	12.5451	16.2008	5.93322	7.75355	16.9806	32.3956	15.5629	23.852	24.4313	45.3959	37.505	64.3928
IU25_00835-mRNA-1	105.769	105.643	94.524	10.1954	9.69667	11.4006	5.65069	6.85459	12.8353	20.2395	13.8236	15.3737	20.5587	41.2192	32.9758	50.2162
IU25_00836-mRNA-1	60.8302	39.857	39.2081	20.6457	2.75091	18.961	13.1944	18.3538	78.5102	70.3139	14.9629	18.334	16.7299	186.65	85.8164	223.069
IU25_00837-mRNA-1	100.678	85.0695	69.9634	1.44435	2.68649	1.62008	1.10188	0.674222	1.94777	2.74591	11.6319	10.1147	8.59305	15.3374	4.1319	18.1051
IU25_00838-mRNA-1	3.54324	2.9455	1.09438	0.0849617	0.997751	0.120006	0.141267	0.0749135	0	0.185118	1.36001	1.19741	0	0.479293	0.317839	0.170803
IU25_00839-mRNA-1	16.0696	13.0175	18.8034	20.3059	14.438	16.5609	0.875857	0.749135	4.94435	8.29945	23.0402	20.4968	31.1163	10.1336	7.78705	5.92118
IU25_00840-mRNA-1	50.4452	49.1119	49.9721	16.9074	5.35779	18.601	8.25001	10.7875	10.9375	21.4737	8.53898	7.93573	6.53642	71.5516	26.0628	97.8703
IU25_00841-mRNA-1	0.386535	0.733464	0.488399	0.169923	0.272114	0.360019	0.0282534	0.0749135	0.299657	0	487.378	394.818	461.468	0.342352	0.476758	0.113869
IU25_00842-mRNA-1	0.208908	0	0.0879871	0.169923	0	0	0.0565069	0.0374568	0	0	0	0	0	0	0.238379	0
IU25_00843-mRNA-1	0.11437	0.124013	0.0963403	0.0849617	0.322059	0.0600031	0	0	0	0	0	0	0	0	0	0
IU25_00844-mRNA-1	0.23777	0	0	0.424809	0.334772	0.360019	0.0282534	0	0.499429	0	0	0.133921	0	0.0684705	0.158919	0.0569344
IU25_00845-mRNA-1	93.5814	91.5819	81.0476	39.3373	16.111	33.6018	4.9161	8.3154	20.4766	15.1488	16.9596	16.6548	18.703	96.3379	55.0655	102.88
IU25_00846-mRNA-1	0.30978	0.335897	0.478399	2.63381	1.81733	2.34012	0.0282534	0.0374568	0.0499429	0	4.16163	2.09375	2.9646	1.91717	2.06595	1.08175
IU25_00847-mRNA-1	2.08783	2.65416	3.33545	7.90144	10.6433	7.26038	0.141267	0.0374568	0.149829	0.123412	6.63208	11.6783	4.82289	3.62893	5.56218	3.13139
IU25_00848-mRNA-1	2.15125	2.09935	3.02019	6.11725	5.85585	5.58029	0	0.0749135	0.149829	0	4.95432	8.32008	7.54875	1.164	5.16488	1.48029
IU25_00849-mRNA-1	0.055431	0.240417	0.18677	1.69923	0.936539	1.74009	0.0847603	0.0374568	0.0499429	0	8.29772	11.0521	19.6276	0.0684705	0	0.113869
IU25_00850-mRNA-1	0.961029	0.888306	0.610463	3.14358	0.93164	3.9002	0.169521	0.374568	0.249714	0	0	0.159724	0	3.49199	6.75407	6.14892
IU25_00851-mRNA-1	0	0	0.249537	0	0	0	0	0	0	0	0	0	0	0	0	0
IU25_00852-mRNA-1	23.9267	29.6631	23.9602	77.655	283.403	80.6442	0.226028	0.299654	0.0499429	0.30853	0	0.376962	0	12.3247	13.9054	12.8672
IU25_00853-mRNA-1	30.4296	36.7514	22.8721	85.7264	378.871	82.0843	1.15839	1.6481	0.249714	0	0	0.316413	0	6.50469	6.19785	12.127
IU25_00854-mRNA-1	29.6542	32.7571	25.2135	95.497	256.123	89.6447	1.24315	1.61064	0	0.5245	0	0	0	19.0348	50.2185	14.8029
IU25_00855-mRNA-1	2.25881	0.699785	0.815452	1.1045	4.54333	1.62008	0	0	0.0499429	0	0	0	0	0.479293	0.715137	0.170803
IU25_00856-mRNA-1	0.331569	0.359523	0.558597	0.424809	0.700256	0.240013	0	0	0	0	0	0	0	0	0.238379	0.0569344
IU25_00857-mRNA-1	28.8713	20.4948	10.4978	12.8292	193.598	14.3407	0	0.0374568	1.0488	0.0617059	0	0	0	0.479293	2.54271	3.18833
IU25_00858-mRNA-1	24.8763	15.777	5.73288	9.68564	203.211	6.78035	0	0.0374568	0	0	0	0	0	0.205411	1.35081	1.25256
IU25_00859-mRNA-1	1.03589	2.62085	0.96954	2.46389	2.75494	0.900047	0.339041	0.187284	5.29395	0.740471	1.32536	1.55587	0	0.684705	0.715137	0.398541
IU25_00860-mRNA-1	62.1926	63.1906	43.5089	4.33305	8.48088	3.54018	1.04538	1.61064	3.24629	5.27586	6.93605	13.5706	23.058	9.99669	7.78705	12.6394
IU25_00861-mRNA-1	24.2883	17.1711	16.5312	12.9991	47.192	13.9807	0	0	0.149829	0.30853	0	0	0	9.38045	14.859	6.66133
IU25_00862-mRNA-1	290.877	325.829	323.094	177.315	853.149	175.389	52.7492	30.752	26.6695	21.9056	244.999	231.467	223.142	63.6775	83.9889	62.6279
IU25_00863-mRNA-1	633.516	584.758	526.442	109.516	114.038	83.0443	106.657	131.436	253.51	256.604	167.208	189.928	230.065	275.32	243.464	240.32
IU25_00864-mRNA-1	94.7523	88.5989	97.0412	201.359	66.2773	197.95	5.59418	8.27794	25.321	29.3412	8.78853	7.08032	6.01513	134.75	172.11	131.006
IU25_00865-mRNA-1	102.555	108.217	90.8495	5.26763	5.33711	4.56024	2.11901	4.23261	6.84217	7.65153	10.1649	13.9216	12.4235	45.7383	16.2892	46.857
IU25_00866-mRNA-1	1.21417	1.49861	2.42634	28.972	4.96486	24.6013	139.544	232.719	2.0976	1.54265	3.56966	2.76456	4.32647	13.968	30.9098	13.3227
IU25_00867-mRNA-1	303.337	296.087	239.385	31.6907	26.0225	34.3218	10.2843	11.3869	29.9657	38.6896	52.1685	60.4878	58.1377	125.438	46.0866	146.777
IU25_00868-mRNA-1	4.43526	4.67178	5.10239	3.9932	1.85556	4.62024	0.113014	0.149827	0.3496	0.030853	0.583678	1.34184	0.242546	4.58752	3.65514	6.83213
IU25_00869-mRNA-1	0.444357	0.582198	0.701823	1.27443	0.364956	1.56008	0	0.11237	3.54594	0.894736	0.426396	0.500556	1.77188	1.50635	2.38379	1.93577
IU25_00870-mRNA-1	0.294171	0.455674	0.707989	1.44435	0.946703	1.08006	0	0.11237	0.549372	0.123412	0.96782	0.142018	0.804349	0.684705	1.43027	0.51241
IU25_00871-mRNA-1	67.5279	72.0335	76.4024	315.973	126.337	382.64	49.5	40.1536	109.225	112.984	35.2535	33.9265	34.5394	272.376	333.651	305.168
IU25_00872-mRNA-1	656.998	776.068	1054.03	3539.08	2553.23	3671.35	303.781	336.174	1207.02	1153.35	958.735	965.431	840.897	1865.82	2551.53	2244.64
IU25_00873-mRNA-1	23.7158	16.7502	17.2038	8.92098	1.4404	10.8606	1.35617	3.67076	11.1373	6.63339	11.9944	10.4556	10.8585	55.0503	28.8439	78.9111
IU25_00874-mRNA-1	128.501	119.015	95.9113	27.0178	19.612	22.0812	6.89384	12.136	31.464	34.9256	30.8269	33.5967	25.62	93.3252	52.9201	87.6221
IU25_00875-mRNA-1	1790.7	1817.32	1725.1	895.497	1544.46	1037.33	584.196	404.645	323.08	268.112	1698.67	1989.93	1877.96	974.609	856.734	1205.02
IU25_00876-mRNA-1	0.148606	0.0966808	0.0500716	0.169923	0.209232	0.240013	0.113014	0.187284	0.549372	0.123412	1.36896	0.970924	0.853298	0.0684705	0.238379	0.341606
IU25_00877-mRNA-1	0.0428211	0.185725	0	0	0	0	0.0282534	0.0374568	0.199772	0	0.493084	0.192947	0.409799	0	0.0794597	0
IU25_00878-mRNA-1	9.16251	10.3029	19.4381	27.5276	39.896	27.0014	10.3408	13.5968	46.1972	45.6315	43.9609	29.1482	29.2285	25.8134	34.565	16.5679
IU25_00879-mRNA-1	76.6096	77.4247	70.5916	6.96686	9.55128	5.22027	0.960617	1.98521	7.24172	4.47368	16.1617	8.56398	10.0739	30.8802	11.1244	30.6307
IU25_00880-mRNA-1	104.468	110.427	154.406	465.59	218.579	470.185	63.994	88.81	404.437	522.618	33.9046	36.9723	41.4381	428.42	519.428	317.352
IU25_00881-mRNA-1	57.7302	51.4099	49.7847	3.56839	3.5267	1.26007	0.0847603	0.262197	14.6333	17.6787	2.06021	1.0749	1.14149	21.3628	6.35677	23.8555
IU25_00882-mRNA-1	10.776	10.9205	13.4412	23.1946	16.1642	22.2612	0.565069	0.449481	2.14754	1.23412	8.59052	6.90981	6.74288	27.3197	43.5439	21.4073
IU25_00883-mRNA-1	0.156229	0.0564668	0.0438668	0.254885	0	0	0	0	0.0499429	0	0	0.0586626	0	0	0	0
IU25_00884-mRNA-1	37.198	43.7352	48.5948	110.365	64.5187	124.507	89.3939	125.48	7.94092	8.36115	7.85213	9.64026	13.0517	63.3352	97.8148	62.0585
IU25_00885-mRNA-1	125.414	121.322	108.18	14.6984	15.2816	15.3008	7.48716	7.97829	20.8761	26.6878	15.7043	18.8836	13.5955	46.4914	22.0103	51.0702
IU25_00886-mRNA-1	182.034	168.278	154.68	4.92778	25.8168	5.94031	3.30565	2.5096	10.4381	11.6007	67.3204	64.9594	33.0611	17.46	9.77354	23.2862
IU25_00887-mRNA-1	96.7454	92.5477	83.0257	64.9108	38.164	78.0641	35.5993	49.4055	113.52	145.132	52.0203	40.2958	42.1461	168.437	181.009	145.581
IU25_00888-mRNA-1	313.915	321.913	270.085	15.0382	15.5358	16.2008	3.64469	3.70822	5.5936	11.0762	11.0486	11.9794	12.2432	63.4037	17.8784	87.2235
IU25_00889-mRNA-1	108.062	120.699	106.4	9.94052	28.4958	8.22043	5.79196	4.23261	3.54594	4.53539	147.738	165.697	176.394	15.0635	7.38975	16.7387
IU25_00890-mRNA-1	105.359	103.87	94.1048	28.3772	11.169	22.3812	46.1096	38.6179	14.9829	19.3448	45.8373	42.6797	43.5763	77.3716	28.3671	97.9841
IU25_00891-mRNA-1	82.2884	49.3844	50.8333	6.03228	1.33909	4.20022	4.40754	9.1769	10.0385	14.0381	6.16994	7.03177	5.76877	164.945	37.9023	204.565
IU25_00892-mRNA-1	57.1685	50.4863	51.24	28.887	18.0411	26.1614	7.14812	8.27794	15.8319	18.049	18.376	24.2156	23.3575	41.63	33.2936	43.1563
IU25_00893-mRNA-1	118.211	106.542	85.3053	0.254885	2.65028	0.180009	0.480309	0.524395	0.499429	0.617059	0	6.36123	14.4113	6.91552	1.11244	8.42629
IU25_00894-mRNA-1	64.9755	67.7655	164.802	647.918	508.21	572.91	1.80822	2.88417	4.49486	6.38656	33.0526	24.4712	19.3537	136.256	212.157	71.5096
IU25_00895-mRNA-1	0.81521	0.736616	0.114449	0.849617	2.29558	0.300016	1.13014	0.561851	0	0	115.775	119.84	109.222	0.0684705	0.0794597	0
IU25_00896-mRNA-1	237.221	265.818	146.626	159.388	385.404	109.506	127.932	82.9667	7.84103	11.6933	0	1.45399	1.76464	28.8261	61.1839	47.4833
IU25_00897-mRNA-1	0.118108	0	0	0	0.0831459	0.0600031	0	0.0374568	0.0499429	0	49.6403	46.2998	54.2541	0.0684705	0.0794597	0
IU25_00898-mRNA-1	0.757924	1.25436	1.00806	0.679694	0.898636	1.08006	0.480309	0.149827	0.0499429	0.154265	5.97143	7.2796	5.34457	0.479293	1.58919	0.284672
IU25_00899-mRNA-1	0.0664357	0.0720367	0.0559624	0	0	0	0	0.0374568	0.0499429	0	9.18006	4.49028	4.45053	0	0.0794597	0.0569344
IU25_00900-mRNA-1	0	0	0	0	0	0	0	0	0	0	0	0	0	0	0	0
IU25_00901-mRNA-1	0.551447	0.597938	0.535978	0.169923	0.597245	0.540028	0.339041	0.0749135	0.199772	0	0	0.812326	0.811902	0.273882	0.556218	0.170803
IU25_00902-mRNA-1	3.88751	3.93732	2.30306	0.934579	1.20296	0.180009	0	0	0.0998858	0.431941	4.42726	0.625596	1.22649	2.60188	0.556218	3.07446
IU25_00903-mRNA-1	2168.53	2647.72	4310.35	35505.6	17329.8	35959.7	143.047	151.887	222.346	209.337	19.9635	17.3138	17.5488	11307.1	17370.4	9286.52
IU25_00904-mRNA-1	3.25978	4.07247	5.64101	27.2727	9.47863	22.8012	5.14213	5.73088	3.8456	4.04174	7.75205	3.8317	3.05179	5.40917	15.6536	4.95329
IU25_00905-mRNA-1	0	0	0	0.0849617	0	0	0.0282534	0	0	0	0	0	0	0	0	0
IU25_00906-mRNA-1	0.714415	1.32145	1.94697	5.26763	4.85185	5.64029	0.0282534	0.11237	9.73886	16.568	3.87128	3.45577	8.04349	2.67035	6.19785	2.16351
IU25_00907-mRNA-1	0.161344	0	0.135909	0.339847	0.795083	0.540028	0.141267	0.486938	0	0	0	2.54449	0	0	0.0794597	0.170803
IU25_00908-mRNA-1	155.142	153.056	149.025	1.1045	0.289591	0.780041	0.90411	0.973876	1.44834	0.802177	1.35337	5.29585	5.34271	101.542	16.5276	124.629
IU25_00909-mRNA-1	35.8084	34.8605	31.3774	3.48343	1.30075	2.76014	0.90411	1.49827	2.99657	3.0853	1.7021	3.53835	1.76825	18.5555	8.18434	24.311
IU25_00910-mRNA-1	62.2627	58.3939	55.3778	42.3109	7.15137	42.1822	14.8048	21.0882	35.4095	47.8529	8.01193	8.72237	7.80015	145.979	74.851	167.672
IU25_00911-mRNA-1	0.877919	0.793278	2.21856	3.39847	3.19321	2.40013	0.0282534	0.0749135	0.0499429	0.401089	2.5273	2.38997	5.60114	2.94423	3.33731	1.6511
IU25_00912-mRNA-1	0.0476794	0	0.040163	0	0.067131	0.0600031	0	0.0374568	0.0998858	0	0.549027	0	0	0	0	0
IU25_00913-mRNA-1	0.894398	0.989595	1.46068	10.8751	2.44147	9.6005	5.7637	10.001	4.64469	2.59165	6.09531	7.15542	8.38473	10.476	17.4017	9.45111
IU25_00914-mRNA-1	0.453179	0.0614231	0.33402	2.12404	0.797575	1.08006	0.847603	1.57318	1.29851	0.370236	4.56605	6.76404	6.50539	0.410823	1.27135	0.341606
IU25_00915-mRNA-1	0.0885809	0.384196	0.895398	1.61427	2.36966	1.56008	0	0.0749135	0.249714	0.246824	10.2001	5.08898	5.93405	0.684705	0.238379	0.227738
IU25_00916-mRNA-1	0	0	0.192681	0	0	0	0	0	0	0	0	0	0	0	0	0
IU25_00917-mRNA-1	13.2255	13.3466	13.0157	7.56159	42.0357	7.32038	0.0565069	0.0374568	0.149829	0.246824	28.6489	39.3843	18.7973	5.3407	9.0584	7.00293
IU25_00918-mRNA-1	67.6154	95.6014	147.45	450.127	526.886	454.344	3.67295	2.88417	2.84674	1.54265	22.8661	16.1058	16.1533	166.52	198.57	75.3812
IU25_00919-mRNA-1	0	0	0.132363	0.0849617	0	0	0.0282534	0	0	0	3.61881	2.1241	4.51135	0	0.238379	0.0569344
IU25_00920-mRNA-1	96.5968	90.4811	89.657	24.7239	14.6972	27.6614	7.03511	8.35286	7.49143	15.0254	15.6152	17.2297	18.4102	72.7841	32.2606	90.1272
IU25_00921-mRNA-1	44.2504	26.8776	30.6826	16.8224	3.50146	16.4409	15.1438	24.9462	26.6695	51.4936	22.4112	22.0002	24.1876	143.377	48.7882	143.987
IU25_00922-mRNA-1	65.0538	39.9005	43.4512	3.90824	9.02057	4.44023	3.33391	3.44602	4.09532	4.75136	22.6998	19.2456	17.2935	24.5124	10.7271	21.1227
IU25_00923-mRNA-1	17.2491	15.4377	15.4524	26.5081	24.5753	27.1814	0.310788	0.412024	0.149829	0.555353	7.88187	1.54212	4.5854	13.0779	17.799	13.892
IU25_00924-mRNA-1	0.121008	0.306156	0.0679543	0.339847	0.170375	0.540028	0	0	0.199772	0	1.85787	0	0	0.410823	0.556218	0.227738
IU25_00925-mRNA-1	122.884	118.213	103.581	89.8895	27.0691	86.0445	29.2141	45.8471	47.9452	66.5807	56.5335	59.4644	57.4476	158.988	91.3786	166.761
IU25_00926-mRNA-1	100.757	112.022	90.2543	3.22855	11.0508	4.14022	3.39041	2.47215	1.69806	2.96188	33.6293	39.6838	36.6832	11.9139	4.84704	13.4365
IU25_00927-mRNA-1	80.1239	79.7623	84.2224	35.8539	45.4847	29.9416	10.1995	15.7693	60.331	56.5226	32.39	33.7025	27.7349	43.6842	50.3774	42.53
IU25_00928-mRNA-1	0.501958	0.340173	0.369974	1.01954	1.32514	3.06016	0.197774	0.11237	0.599315	0.185118	2.16751	1.55497	3.60281	0.273882	0.635677	0.227738
IU25_00929-mRNA-1	0.0905789	0	0.228899	0.424809	0.063766	0.420022	0.678083	0.636765	0.399543	0	0	1.12238	0.866842	0	0	0.0569344
IU25_00930-mRNA-1	50.5531	41.1714	42.0831	42.3959	6.84048	40.6221	24.298	34.3104	64.2265	102.031	19.5873	23.5714	25.6448	138.447	74.851	154.691
IU25_00931-mRNA-1	62.8936	61.0477	57.9369	10.8751	4.26807	12.0006	4.80309	5.76834	8.83989	16.4755	7.79458	11.2057	8.73125	50.5997	17.4811	64.3359
IU25_00932-mRNA-1	43.6184	32.37	22.0453	1.18946	1.27612	0.840044	1.83647	1.91029	3.94549	7.21959	11.7413	8.10408	11.3844	20.952	6.35677	24.5957
IU25_00933-mRNA-1	48.7865	43.5997	42.2702	2.12404	0.564794	2.70014	2.37329	2.99654	4.84446	8.02177	4.17922	4.41117	4.75297	57.0359	12.8725	68.2644
IU25_00934-mRNA-1	0.704045	0.763402	1.51559	1.61427	3.1941	2.28012	0.367295	0.11237	0.199772	0	1.80157	0.264363	0	1.57482	2.38379	0.854016
IU25_00935-mRNA-1	111.548	115.059	100.961	368.904	132.57	258.013	14.2962	18.2414	22.9238	27.1506	47.3827	47.7522	54.2396	205.001	152.165	205.362
IU25_00936-mRNA-1	61.7624	61.6161	54.3635	23.4494	10.0862	20.1011	2.34504	5.16903	0.749143	4.28856	18.2071	19.12	23.4698	44.9166	24.3147	56.7636
IU25_00937-mRNA-1	13.9279	18.4323	22.6822	33.9847	63.0535	46.7424	14.6353	12.96	17.1804	10.6443	3.28982	7.40216	5.4683	30.3324	37.6639	25.6205
IU25_00938-mRNA-1	0	0.412505	0	0.254885	0	0	0.0847603	0	0	0	0	0.214273	0	0	0	0.0569344
IU25_00939-mRNA-1	0	0	0	0	0.168494	0.240013	0.113014	0.0749135	0	0	0	0	0	0	0	0.0569344
IU25_00940-mRNA-1	0	0	0.0895398	0	0	0	0.0847603	0	0.0499429	0	0	0.478963	0	0	0	0
IU25_00941-mRNA-1	1.84974	1.38855	2.51699	2.29397	4.60772	1.68009	0.310788	0.711678	0.549372	1.72777	9.83062	14.4255	9.53185	2.94423	5.16488	2.22044
IU25_00942-mRNA-1	0	0	0	0	0	0	0	0	0	0	0	0.484665	0	0	0	0
IU25_00943-mRNA-1	0.578256	0.156752	0.730645	0.934579	0.814165	0.840044	0.282534	0.561851	0.549372	0.401089	0	4.72257	6.9174	1.36941	2.14541	1.08175
IU25_00944-mRNA-1	0.269709	0.877342	0.454381	0.254885	1.8987	0.540028	0.113014	0.486938	0.449486	0.277677	3.10569	5.46876	2.58112	1.30094	1.43027	0.683213
IU25_00945-mRNA-1	1.95357	1.32392	2.87979	0.679694	3.4382	0.660034	0.282534	0.898962	0.399543	0.246824	11.2476	11.5534	9.34784	0.958587	3.41677	0.797082
IU25_00946-mRNA-1	13.915	17.4252	33.4792	220.731	63.4367	245.533	1.89298	3.59585	8.69006	19.5916	254.741	270.512	284.485	263.064	415.495	198.986
IU25_00947-mRNA-1	0.884896	1.08575	1.64772	6.71198	3.0164	8.16043	0.197774	0.262197	1.99772	3.54809	1.87702	1.20667	0.222854	13.7626	19.9444	6.71826
IU25_00948-mRNA-1	0.289901	0.419123	0.610499	2.46389	1.49663	1.8601	0.0847603	0.11237	0.199772	0	0	0.163283	0	0.547764	1.43027	0.569344
IU25_00949-mRNA-1	83.9705	87.4731	77.619	6.96686	9.18762	9.12048	2.68408	3.82059	17.0305	13.02	14.0372	11.8743	6.8625	32.455	29.7974	30.9154
IU25_00950-mRNA-1	26.6302	11.7088	12.1404	5.0977	1.21548	3.8402	60.1798	98.6611	44.6989	88.6406	10.6147	10.7301	9.94201	111.059	35.9952	97.0732
IU25_00951-mRNA-1	122.819	116.91	109.552	11.6398	3.60813	12.1206	4.97261	6.48002	78.0108	77.4409	5.64141	5.90088	9.19675	139.748	42.5109	166.362
IU25_00952-mRNA-1	51.9683	49.1876	44.3268	11.2149	4.8692	11.5806	0.988871	2.06012	5.44377	5.98547	5.38141	7.30006	8.34859	34.5776	15.733	44.6935
IU25_00953-mRNA-1	164.074	151.694	132.573	0.254885	0.075052	0.360019	0.254281	0.449481	0.149829	1.41924	9.51404	8.40658	12.4983	125.712	20.1828	187.542
IU25_00954-mRNA-1	241.008	224.164	193.915	34.8343	21.8407	35.5819	16.9521	23.2981	27.4686	33.0127	67.8018	77.5355	86.6618	124.753	56.0191	144.158
IU25_00955-mRNA-1	191.645	189.649	170.238	18.6916	15.091	20.7011	0.593322	1.01133	1.748	5.12159	4.59003	6.8352	12.7158	87.2314	27.9698	102.824
IU25_00956-mRNA-1	176.227	176.616	176.336	7.81648	3.08878	7.50039	1.2714	2.20995	1.54823	2.65335	17.1882	21.375	24.4576	144.541	39.6504	303.517
IU25_00957-mRNA-1	17.2328	15.6146	21.0013	13.5089	8.59321	13.8607	1.13014	2.39723	2.84674	4.78221	25.7231	36.4879	35.1215	18.2131	19.5471	27.6132
IU25_00958-mRNA-1	24.6211	20.6553	24.0377	290.484	298.633	247.153	3.50343	3.034	19.1781	0	0	0	0	135.161	168.454	86.1418
IU25_00959-mRNA-1	0.759721	0.725703	1.09706	8.41121	1.60449	5.28028	0.762843	2.17249	4.59474	0	0.416579	1.01882	1.03865	3.97129	5.7211	1.48029
IU25_00960-mRNA-1	0.99837	0.108254	1.17737	1.35939	1.2651	1.26007	0.141267	0.0749135	0	0	9.19697	9.33449	4.77721	1.98564	1.58919	0.398541
IU25_00961-mRNA-1	0.0914962	0.09921	0.0770723	0.0849617	0.128824	0.120006	0.113014	0.0374568	0.0499429	0	12.6429	13.5019	17.5124	0.0684705	0.0794597	0
IU25_00962-mRNA-1	155.668	147.142	123.982	13.9337	8.78839	15.6008	9.01285	9.1769	17.3801	25.1143	18.2667	16.0827	13.5312	90.5864	36.3925	112.673
IU25_00963-mRNA-1	24.9655	21.3773	23.481	38.2328	12.8252	37.682	17.9692	26.4819	48.2948	61.7059	30.8359	29.5482	31.2776	86.3413	88.2002	67.3534
IU25_00964-mRNA-1	114.826	107.847	108.159	143.84	30.4604	137.827	56.7047	93.1924	103.432	130.385	31.672	36.2309	31.2755	192.676	132.936	231.268
IU25_00965-mRNA-1	83.8673	88.4801	78.0182	93.203	106.114	103.085	36.9838	30.9393	42.801	51.1851	50.7516	60.855	56.6407	63.6775	60.2304	67.9797
IU25_00966-mRNA-1	34.1799	27.5936	21.4363	5.7774	2.56399	4.50024	4.77483	2.80926	8.88983	12.8348	24.7332	29.0348	25.0242	21.2943	10.0119	30.5738
IU25_00967-mRNA-1	36.5525	32.4026	36.8124	78.5896	24.8392	75.5439	28.0557	50.0048	271.839	342.807	33.9564	29.2013	34.1276	189.937	191.18	186.119
IU25_00968-mRNA-1	139.867	151.745	144.506	46.729	55.8169	43.9223	9.91696	17.3799	154.324	147.323	65.0827	72.9944	60.9463	67.5119	65.5542	62.2862
IU25_00969-mRNA-1	90.715	73.9147	76.2157	10.6202	4.21067	10.3205	7.20463	11.5367	47.9951	79.8475	10.8528	11.209	10.9277	133.038	48.3115	170.12
IU25_00970-mRNA-1	221.203	221.278	250.961	611.725	403.594	654.694	157.937	138.815	64.9757	72.4736	206.606	200.72	195.83	216.709	236.472	256.774
IU25_00971-mRNA-1	0.14573	0	0	0	0	0.180009	0	0	0.0998858	0.339383	0	1.96993	0	0.205411	0.556218	0.284672
IU25_00972-mRNA-1	63.5437	63.5654	49.0956	4.92778	5.73355	3.7802	1.77997	2.99654	5.69349	7.43556	18.5612	14.7174	8.11902	18.1447	9.13786	17.4789
IU25_00973-mRNA-1	0.37844	0.307759	0.239085	0.934579	2.93057	1.02005	0.593322	0.524395	0.249714	0.215971	0	0.639453	0	0.547764	1.03298	0.569344
IU25_00974-mRNA-1	50.0703	46.4847	63.8799	71.7077	31.8033	89.6447	7.62843	14.2336	14.0339	21.1343	101.331	87.6524	106.058	145.568	124.354	180.368
IU25_00975-mRNA-1	1.57943	1.10814	1.68261	5.43755	3.10675	8.04042	0.0282534	0.11237	1.44834	0.0925589	2.13965	1.83151	2.00053	8.28493	13.7465	4.78249
IU25_00976-mRNA-1	0.480598	1.14646	1.13354	2.97366	5.00733	3.00016	0	0	0.0998858	0.0925589	1.10682	1.62414	1.83973	2.60188	6.19785	1.93577
IU25_00977-mRNA-1	0.415414	0	0.058321	0.169923	0.389926	0.120006	0.0282534	0	0.0499429	0	1.59449	1.32586	2.65035	0.410823	0.158919	0.113869
IU25_00978-mRNA-1	0.0590539	0.0640326	0.34821	0.50977	0.582021	0.420022	0.0565069	0.11237	0.0499429	0	1.36001	1.39698	1.13029	0.410823	0.476758	0.113869
IU25_00979-mRNA-1	7.98037	8.35479	13.8309	25.7434	46.365	27.9615	3.30565	3.48348	4.09532	4.96733	10.5625	12.0896	7.02274	11.2976	16.766	6.88906
IU25_00980-mRNA-1	100.257	102.318	79.2428	3.14358	2.04085	2.28012	1.44093	1.94775	2.84674	4.04174	6.67641	11.5931	12.4846	35.4677	7.78705	44.9213
IU25_00981-mRNA-1	0.9578	1.10779	1.21021	5.0977	3.50623	5.28028	0.0282534	0.11237	0.199772	0.246824	5.51452	6.04204	7.94401	0.410823	1.50973	0.51241
IU25_00982-mRNA-1	1.38026	0.787698	1.31565	6.71198	2.55705	7.7404	0.339041	0.149827	1.64812	1.48094	7.31945	5.52372	5.21412	13.831	21.1363	7.1168
IU25_00983-mRNA-1	60.3819	70.2516	48.4498	16.0578	27.9249	14.8808	7.62843	6.96696	14.9829	15.9201	10.1503	10.6744	10.5448	15.6113	13.0314	16.511
IU25_00984-mRNA-1	107.224	117.217	97.7965	52.5913	72.05	58.6231	14.1832	17.4174	55.2868	59.8547	24.8593	18.5545	6.12159	82.7808	72.1494	62.0585
IU25_00985-mRNA-1	74.9526	71.4641	67.8494	48.5981	15.7267	48.2425	20.3707	22.9235	121.511	180.829	33.8946	30.3472	24.6251	108.389	84.5451	121.384
IU25_00986-mRNA-1	255.999	260.553	272.18	172.982	182.188	197.53	32.5762	30.8644	216.502	236.334	123.239	139.886	149.774	274.43	249.583	265.656
IU25_00987-mRNA-1	90.5888	80.4851	77.9159	34.1546	10.0593	35.6419	21.1053	28.5046	28.6173	70.6841	31.8193	32.7456	29.2285	131.943	67.0639	161.751
IU25_00988-mRNA-1	41.9924	36.4261	39.7651	46.0493	14.8294	42.9622	8.6173	14.1212	36.3584	43.6261	15.6556	13.2798	13.176	115.236	108.462	119.107
IU25_00989-mRNA-1	14.5954	14.0361	17.0513	8.41121	9.66331	7.56039	1.2149	1.57318	3.54594	3.45553	12.0047	5.8719	4.15709	12.8724	13.1108	9.28031
IU25_00990-mRNA-1	14.8505	12.6892	17.7925	17.5871	7.54483	22.9212	4.77483	7.75355	3.09646	8.70054	35.4181	27.6375	36.7947	22.4583	22.8049	33.7052
IU25_00991-mRNA-1	177.215	177.439	160.907	58.6236	76.7647	55.9229	8.41953	12.1734	53.7385	45.7549	47.3318	37.392	57.1502	88.8062	93.9213	86.9958
IU25_00992-mRNA-1	5.1101	3.37273	7.1742	6.96686	7.82048	6.54034	4.43579	7.56626	5.39383	6.26315	30.7005	22.6919	27.6413	6.91552	10.5681	8.02775
IU25_00993-mRNA-1	1026.76	1252.58	755.129	1586.15	5478.84	2575.09	28.7055	37.7939	1.69806	2.80762	0	1.5482	0.974282	220.269	466.905	839.441
IU25_00994-mRNA-1	0.679342	0.441969	0.515022	0.50977	0.765192	0.420022	1.89298	1.91029	3.19634	0.185118	19.5565	14.0808	6.50132	1.164	0.635677	1.13869
IU25_00995-mRNA-1	94.741	102.449	86.1389	34.7494	26.4422	38.702	1.72346	2.43469	7.14183	7.71324	11.1472	9.01477	7.72031	54.1601	27.493	69.6877
IU25_00996-mRNA-1	1.42287	1.07998	1.43828	1.1045	3.40571	0.780041	0.395548	0.187284	0.299657	0.185118	0	3.36594	4.08508	0.342352	0.556218	0.455475
IU25_00997-mRNA-1	134.145	126.024	113.845	43.3305	38.4829	46.4424	18.7885	20.2266	7.04195	4.96733	6.37575	6.74751	2.89028	53.5439	36.472	60.3505
IU25_00998-mRNA-1	29.0377	25.2225	27.123	7.56159	3.51691	6.96036	0.678083	0.861505	0.399543	0.462794	8.08956	8.13358	7.09669	18.624	8.10488	23.2292
IU25_00999-mRNA-1	20.1804	20.701	15.4224	3.56839	1.67701	2.16011	0.226028	1.04879	0.3496	0.246824	7.44547	7.16866	4.55949	14.5842	3.65514	13.9489
IU25_01000-mRNA-1	349.498	341.357	283.685	29.5667	41.3015	29.7616	14.3527	12.136	16.2314	24.6207	18.662	28.1149	17.0609	107.841	48.3115	114.381
IU25_01001-mRNA-1	26.0083	34.0042	46.805	247.918	99.4845	189.25	7.54367	8.27794	106.728	104.838	27.0056	27.909	32.5152	132.353	159.317	101.514
IU25_01002-mRNA-1	7.56141	7.64304	3.29265	5.0977	7.21777	4.56024	4.74658	5.50614	10.7377	6.01633	26.5636	29.1624	34.3417	5.3407	5.16488	3.81461
IU25_01003-mRNA-1	0.0956111	0	0.241615	0.0849617	0	0.120006	0.0282534	0	0.0499429	0	24.2211	11.8474	19.215	0	0.158919	0
IU25_01004-mRNA-1	2.85324	3.32296	1.42426	0.169923	0.148787	0.120006	0	0	0.3496	0	21.9033	15.4753	15.1697	0.273882	0	0.170803
IU25_01005-mRNA-1	109.311	105.933	125.429	271.793	160.159	302.296	64.4744	83.3413	81.6566	65.1923	116.038	131.525	123.245	248.479	278.427	221.873
IU25_01006-mRNA-1	110.918	114.201	108.427	44.7748	64.556	45.1224	5.59418	7.49135	26.3199	25.0218	20.9634	28.5591	26.4565	44.3689	40.7628	50.0453
IU25_01007-mRNA-1	0.130004	0.281928	0.657055	1.1045	0.915203	0.360019	0	0.0749135	0.299657	0	1.49699	0.585782	0	0.205411	0.556218	0.227738
IU25_01008-mRNA-1	6.5311	11.7784	17.7017	42.3109	21.0116	40.6221	13.2791	21.4253	36.0588	50.9382	6.23465	3.92633	2.26694	44.095	83.7505	26.93
IU25_01009-mRNA-1	0.284824	0.411782	1.03967	5.35259	4.41125	6.96036	1.52569	2.62197	1.34846	0.925589	2.18649	2.13898	2.72577	2.73882	4.44974	2.27738
IU25_01010-mRNA-1	6.34327	3.63009	4.08992	3.9932	1.65391	4.26022	2.4298	5.20649	12.0362	11.2613	3.83248	6.30747	4.30932	10.2021	14.5411	9.84965
IU25_01011-mRNA-1	0.158513	0.0859385	0.267049	324.554	309.441	273.194	2931.04	3536.25	8.69006	0	0	0.0892804	0.758487	0	0	0
IU25_01012-mRNA-1	15.2303	12.7651	15.7245	41.2064	13.3588	35.9419	125.445	208.634	21.026	24.9909	4.5029	8.43913	7.68163	79.2888	102.821	74.9257
IU25_01013-mRNA-1	0	0.241901	0	0	0	0.0600031	0.0565069	0.299654	0	0	2.56891	0	0	0	0	0
IU25_01014-mRNA-1	0.442707	1.09098	0.610227	21.5803	10.993	21.3611	71.792	117.24	0.399543	0	0.926866	1.1334	2.69609	0.479293	0.953516	0.455475
IU25_01015-mRNA-1	123.494	117.564	118.806	111.215	80.0229	103.325	36.2209	50.4917	16.9306	16.0744	37.1266	41.641	34.8023	97.1596	61.1045	113.641
IU25_01016-mRNA-1	36.8319	21.294	23.3587	37.808	8.17532	46.5024	21.2748	40.7155	41.103	45.5081	12.3931	10.2229	16.7849	110.374	49.5828	120.815
IU25_01017-mRNA-1	185.163	191.218	206.317	278.165	194.417	254.713	45.4598	78.2097	102.383	91.479	38.2996	33.6433	41.675	302.092	339.293	358.744
IU25_01018-mRNA-1	171.162	174.144	201.817	46.8139	182.387	47.3425	5.7637	12.3233	14.883	10.5826	44.4219	18.9836	15.5447	31.9072	37.1871	46.4585
IU25_01019-mRNA-1	311.83	332.912	332.663	520.391	471.736	530.548	68.7971	69.295	94.0924	78.5516	150.793	155.053	171.293	238.893	221.454	271.919
IU25_01020-mRNA-1	2.11133	1.95266	1.90054	5.01274	1.74864	7.20038	0.847603	1.49827	0.3496	0.0925589	17.6381	16.7418	20.0074	3.0127	3.81406	3.07446
IU25_01021-mRNA-1	52.2501	43.3194	42.0495	11.3849	3.53119	11.4606	9.38014	18.2414	33.1621	46.588	9.81167	15.2851	14.4625	96.7488	34.0087	120.53
IU25_01022-mRNA-1	8.91791	13.4868	23.5246	29.2268	26.5991	27.1214	6.35702	10.7126	29.716	32.735	30.4015	33.6402	39.3034	28.7576	57.3699	18.1621
IU25_01023-mRNA-1	35.9108	26.7701	27.341	0.934579	1.21541	1.68009	0.960617	1.72301	5.89326	8.05262	11.2656	12.3173	14.8702	9.79128	4.1319	16.7957
IU25_01024-mRNA-1	0.213311	0.165211	0.231022	0.424809	0.214525	0.660034	0.169521	0.337111	0.599315	0	0	0.0686541	0.291627	0.0684705	0.397298	0.170803
IU25_01025-mRNA-1	0.795279	1.58093	2.19581	6.96686	5.28759	7.6204	0.565069	0.898962	3.44606	1.54265	8.64886	5.62401	3.38259	3.76588	5.88001	2.44818
IU25_01026-mRNA-1	0.573667	1.39957	2.53696	2.20901	5.65392	3.18017	0.0565069	0.299654	0.549372	0.30853	9.90864	3.87732	8.235	1.164	2.22487	0.683213
IU25_01027-mRNA-1	0.962334	1.73911	2.9723	5.52251	6.02193	4.32023	0.0847603	0.711678	0.6992	1.29582	2.4625	5.54067	4.09314	2.328	4.29082	1.59416
IU25_01028-mRNA-1	2.63528	3.51059	5.99357	24.469	14.4705	25.5013	0.81935	1.42336	5.54366	4.16515	5.20203	8.18478	6.84535	17.3915	29.7179	10.3051
IU25_01029-mRNA-1	144.679	132.838	110.346	19.3713	16.8263	20.7611	8.10874	9.7013	140.19	123.72	17.2847	16.9741	9.39264	65.3893	48.3909	57.276
IU25_01030-mRNA-1	21.1673	17.427	19.4177	32.9652	2.57722	26.7014	18.1387	21.2005	49.1937	72.3193	8.22374	9.59994	10.9125	110.991	41.0012	138.294
IU25_01031-mRNA-1	506.771	493.019	456.781	279.269	129.298	265.694	182.037	230.284	39.9543	61.891	186.661	220.024	188.557	287.234	197.775	364.95
IU25_01032-mRNA-1	172.475	172.379	170.398	78.5046	45.0654	78.8441	16.2175	29.9279	66.9235	72.2885	21.0609	24.4354	18.2037	131.6	103.218	139.091
IU25_01033-mRNA-1	2.58887	3.14264	5.43883	34.8343	5.27151	41.8822	0.762843	1.31099	37.9566	42.4537	81.5936	83.5151	97.8189	66.2794	99.3246	37.8614
IU25_01034-mRNA-1	0.0961197	0.104223	0.161934	0.169923	0.135333	0.0600031	0.0282534	0.11237	0	0.215971	0	0	0.919867	0.273882	0.715137	0.170803
IU25_01035-mRNA-1	51.5541	54.0275	54.2835	29.5667	64.1678	27.3614	0	0	0.799086	0.123412	0.765005	0.972894	0	34.7145	99.8808	27.8979
IU25_01036-mRNA-1	211.705	217.899	251.553	382.413	328.634	370.759	126.491	169.679	79.0596	82.1306	199.112	219.645	244.991	252.451	327.851	234.228
IU25_01037-mRNA-1	56.7901	62.4517	86.5791	244.35	67.8187	227.472	31.7286	45.8845	163.463	164.817	50.5705	50.9012	57.645	425.339	758.919	284.786
IU25_01038-mRNA-1	5.0926	3.56254	9.5482	3.56839	15.9595	4.74025	0.0565069	0.0749135	0.749143	1.01815	0	3.33097	7.86068	6.43622	6.83353	3.58687
IU25_01039-mRNA-1	11.9109	19.3928	30.6311	71.4528	45.2952	67.1435	20.512	33.8234	15.0827	17.1234	14.5272	11.1602	12.7837	149.95	240.445	72.876
IU25_01040-mRNA-1	95.3354	91.7206	89.6112	41.6313	44.2076	42.5422	6.61131	9.06453	10.8875	7.15789	44.9345	47.2717	58.6026	34.2352	34.406	46.1738
IU25_01041-mRNA-1	45.7226	34.0844	29.3816	10.9601	13.8455	10.8606	5.84846	9.51402	14.4335	9.8421	35.8094	29.9185	20.9131	29.7162	37.4255	30.6876
IU25_01042-mRNA-1	43.2429	31.744	25.8571	7.30671	10.6659	6.78035	3.92723	5.91817	11.2871	12.4954	24.5336	16.9781	35.4932	23.143	25.0298	22.9446
IU25_01043-mRNA-1	0.557731	0.725703	0.657731	3.22855	17.747	2.16011	4.01199	5.0192	0.6992	0.185118	0	0.628269	0	0.547764	0.635677	0.227738
IU25_01044-mRNA-1	0.320147	0.269996	0.659211	4.07816	2.35395	4.44023	10.3408	18.2789	0.249714	0.370236	1.63844	2.68474	4.76593	1.164	4.44974	1.19562
IU25_01045-mRNA-1	293.118	300.274	292.908	560.493	335.304	572.43	52.8622	73.1156	45.6478	59.3302	106.319	105.308	126.861	271.896	257.847	347.015
IU25_01046-mRNA-1	169.329	150.3	131.136	28.3772	9.6411	29.1615	12.4033	18.9531	54.238	53.5299	32.7489	29.8439	34.9639	158.167	72.0699	199.783
IU25_01047-mRNA-1	0	0	0.053223	0.169923	0.177921	0.0600031	0.113014	0	0.749143	0	131.688	109.894	97.3515	0	0.0794597	0.113869
IU25_01048-mRNA-1	344.052	357.716	339.728	336.873	150.097	359.119	254.592	212.23	83.1549	87.9618	586.075	676.383	572.186	559.678	362.574	769.469
IU25_01049-mRNA-1	189.385	179.18	189.225	384.537	74.9879	378.32	146.183	209.908	40.5536	41.2813	27.3253	31.0056	35.0971	756.804	802.066	766.793
IU25_01050-mRNA-1	0.523783	0.624736	1.01478	7.90144	2.80238	7.6204	0.593322	0.824049	0.799086	0.586206	0.603134	0.855539	1.00252	6.71011	9.29678	4.09928
IU25_01051-mRNA-1	186.324	257.395	370.416	0.424809	25.1324	0.420022	13.1944	13.0349	21819.8	21452.1	0.158599	0.0465456	0.13181	1605.77	2677.71	1112.5
IU25_01052-mRNA-1	5.53685	6.51141	11.5323	5.94732	3.83967	2.10011	0.762843	1.08625	23.6729	32.3956	0.634394	0.434425	1.05448	24.8548	40.2066	21.5781
IU25_01053-mRNA-1	65.4908	56.3487	54.0224	2.63381	1.0809	2.46013	0.480309	1.04879	5.34389	2.96188	16.3201	16.1983	21.4756	31.7018	8.02543	41.4483
IU25_01054-mRNA-1	88.6659	86.2135	63.3226	0.934579	0.67847	0.600031	0.141267	0.299654	1.09874	0.83303	13.8721	18.7275	6.9174	6.84705	3.49622	9.22337
IU25_01055-mRNA-1	2.38921	2.66361	3.31648	3.48343	2.98489	5.52029	1.66695	3.44602	0.998858	0.863883	5.42484	7.96042	10.6273	3.97129	7.07191	2.73285
IU25_01056-mRNA-1	3.94771	5.42602	8.38368	22.5149	24.0335	20.4011	0.0847603	0.0374568	0.749143	0	1.2805	0.0626336	0	3.62893	9.77354	3.3022
IU25_01057-mRNA-1	3.01175	3.06156	3.964	1.27443	7.42077	1.62008	0.847603	0.898962	0.3496	0.740471	13.0051	6.14919	19.8155	1.09553	2.38379	1.02482
IU25_01058-mRNA-1	10.6939	11.9901	17.5799	90.5692	15.9435	78.3641	6.07449	8.16557	198.922	251.791	46.4194	49.3998	58.806	67.4434	127.93	64.222
IU25_01059-mRNA-1	5.8597	5.32033	6.72342	39.7621	4.03602	35.3418	3.55993	4.04533	15.9318	9.10162	56.0714	51.9089	57.1462	23.6223	31.3866	27.2146
IU25_01060-mRNA-1	1.88796	1.34526	0.999639	1.18946	1.51896	0.600031	0.169521	0.299654	0	0.370236	93.1708	100.382	88.2743	0.136941	0.317839	0.398541
IU25_01061-mRNA-1	3.32331	3.82871	5.77378	6.62702	7.21362	5.7003	2.03425	3.10891	1.09874	0.83303	11.1615	8.34515	11.264	4.45058	7.54867	3.87154
IU25_01062-mRNA-1	1993.06	1816.49	1491.73	0.169923	1.16709	0.180009	0.0282534	0.0374568	0.0499429	2.68421	19.09	10.6448	4.75968	131.326	23.679	123.035
IU25_01063-mRNA-1	63.6513	62.1451	27.4901	38.0629	147.529	27.1214	1.35617	1.57318	0.149829	0.863883	0	0.60764	1.29056	18.487	26.0628	20.838
IU25_01064-mRNA-1	5.9676	7.09202	9.79467	122.685	24.262	101.525	1.77997	1.72301	1.94777	0.0617059	34.9216	34.1784	28.3544	33.5505	61.025	40.4804
IU25_01065-mRNA-1	66.1151	67.6977	68.9409	52.9312	31.7697	46.3824	3.39041	4.71955	10.6378	14.4083	12.1106	22.7793	28.8225	48.9564	66.9845	50.6147
IU25_01066-mRNA-1	62.9042	49.843	43.0786	23.8742	7.01751	16.1408	4.29452	5.95562	10.1883	15.118	10.0641	9.18012	8.13812	90.7234	55.3039	90.6396
IU25_01067-mRNA-1	138.084	127.191	111.506	14.0187	6.10945	13.8007	6.78083	6.96696	26.6695	36.9927	22.3531	19.6806	16.6651	124.548	35.9158	137.838
IU25_01068-mRNA-1	94.3749	92.2371	79.7795	34.8343	7.63708	34.3218	10.0865	11.1247	30.4652	48.1923	20.5274	19.8753	22.6011	141.186	55.7807	170.917
IU25_01069-mRNA-1	0.0785674	0.0425956	0.330908	0.169923	0.331861	0.420022	0.113014	0.0374568	0.149829	0	0.452351	0.088504	0	0	0.317839	0.170803
IU25_01070-mRNA-1	0	0.0488628	0.113879	0.169923	0	0.0600031	0	0.0374568	0.0998858	0	4329.75	4261.9	4184.94	0.136941	0.317839	0.170803
IU25_01071-mRNA-1	1.39004	0.883548	1.45354	1.95412	1.75467	1.56008	0.169521	0.0749135	6.992	4.90562	3.86358	2.86171	2.75228	1.8487	3.33731	1.08175
IU25_01072-mRNA-1	0	0	0.183395	0.0849617	0	0	0	0	0.0499429	0	0	0	2.08355	0	0	0
IU25_01073-mRNA-1	0	0.0886605	0.137754	0.0849617	0	0.180009	0.0282534	0.0749135	0	0	0	0	0.391256	0	0.238379	0.113869
IU25_01074-mRNA-1	193.098	235.326	475.166	1259.3	1146.04	1207.08	1.94949	2.28486	34.0111	44.7368	59.0501	75.0281	73.03	560.157	1156.3	426.382
IU25_01075-mRNA-1	167.967	168.155	169.124	124.639	136.494	95.345	12.3468	8.80234	2.39726	3.36297	148.386	149.916	131.119	73.6058	45.7688	95.9345
IU25_01076-mRNA-1	71.2774	61.0444	58.7931	50.2973	10.0102	47.1625	15.2286	13.7841	34.4106	48.6551	12.0133	15.9743	17.9961	153.442	78.1088	174.504
IU25_01077-mRNA-1	2.60159	2.51596	2.19146	0.339847	0.69299	0	0.197774	0.11237	1.99772	1.94374	128.735	141.462	137.944	2.328	0.715137	1.70803
IU25_01078-mRNA-1	66.6433	38.8614	38.2517	8.6661	2.61494	9.84051	13.7312	17.1926	40.6036	40.1706	17.1474	16.2093	16.653	131.052	50.6953	136.756
IU25_01079-mRNA-1	41.8965	53.7802	58.6413	101.614	85.206	108.666	21.1901	31.4637	74.1652	80.0943	50.6802	39.1387	28.755	158.715	220.262	95.4221
IU25_01080-mRNA-1	0.118108	0.512261	0.994887	0.339847	3.82471	0.900047	0.0282534	0.224741	0.599315	0.740471	0	2.79395	1.13029	0.479293	1.03298	0.626279
IU25_01081-mRNA-1	2.89702	3.17236	2.73025	2.80374	1.77695	2.28012	0.480309	1.19862	157.47	1.41924	1.65144	2.13253	0.549	1.91717	3.57568	1.8219
IU25_01082-mRNA-1	75.2016	58.432	53.4445	13.7638	3.1587	10.6206	5.98973	12.136	26.8693	23.7876	13.0936	12.8609	13.2348	106.745	47.9936	136.415
IU25_01083-mRNA-1	112.01	114.922	104.329	32.0306	39.5457	30.1816	7.00685	8.3154	27.5185	44.7676	41.3045	37.6623	29.1464	40.8084	34.406	53.0059
IU25_01084-mRNA-1	65.891	58.7819	60.0615	32.6253	11.442	30.8416	9.71918	12.1734	24.8216	39.245	25.393	22.817	26.3799	90.0387	58.6412	109.2
IU25_01085-mRNA-1	85.1441	73.2672	82.5559	48.5132	17.3536	53.4028	21.8399	35.0595	108.726	163.675	31.8188	26.2679	27.7761	138.516	123.878	143.133
IU25_01086-mRNA-1	14.069	7.55481	8.62585	8.83602	1.39498	10.8006	7.28939	17.5672	12.3858	13.3285	5.15235	6.6533	6.72899	74.5643	37.7433	74.4702
IU25_01087-mRNA-1	0	0	0	0.0849617	0	0	0	0	0	0	0	0.172508	0	0	0	0
IU25_01088-mRNA-1	0	0	0	0	0	0	0.0282534	0.0374568	0	0	1.61303	0.315596	5.36233	0	0	0
IU25_01089-mRNA-1	11.3094	13.0627	10.2514	1.61427	5.0193	1.9801	1.92123	1.34844	0.749143	1.48094	5.66208	4.84665	3.52929	2.328	1.43027	2.04964
IU25_01090-mRNA-1	32.6705	41.7832	40.9274	24.2991	36.2263	18.361	7.26113	4.27007	9.48915	10.8911	232.886	296.172	294.333	24.1701	23.8379	19.5854
IU25_01091-mRNA-1	6.20384	6.45311	8.26412	154.545	77.0897	133.807	0.452055	0.337111	0.499429	0.215971	1.246	0.731351	1.7259	9.31198	29.3206	10.5898
IU25_01092-mRNA-1	70.8507	69.6459	63.5748	76.0408	38.2479	73.2038	20.7098	36.1458	121.661	150.964	37.4272	35.2702	35.1007	97.365	127.056	95.0235
IU25_01093-mRNA-1	106.415	95.304	92.7803	7.9864	3.92313	6.72035	1.86473	2.35978	7.64126	9.19418	18.8736	12.3243	14.1171	53.3385	18.5141	56.5359
IU25_01094-mRNA-1	163.979	144.182	132.257	0.0849617	0.133347	0.480025	0.0565069	0.449481	0.998858	2.28312	4.36229	6.52926	7.43222	138.242	25.5065	248.576
IU25_01095-mRNA-1	84.2575	86.7068	81.4961	80.1189	49.0723	72.8438	35.6276	49.2556	97.1389	128.719	144.817	148.971	124.464	99.9669	110.528	120.644
IU25_01096-mRNA-1	41.7192	30.5867	34.3901	131.691	8.75298	135.427	58.1738	106.527	199.772	239.141	13.848	16.0315	15.8202	432.802	337.624	419.094
IU25_01097-mRNA-1	67.6943	58.7819	62.6866	1.1045	0.788919	0.900047	0.0282534	0.861505	1.99772	2.40653	4.43584	4.77339	5.36233	30.4009	8.2638	53.6892
IU25_01098-mRNA-1	106.62	108.456	102.031	19.881	14.3656	19.801	5.84846	8.01575	46.0473	38.6588	16.9862	8.3547	3.52929	73.5373	33.6909	82.6688
IU25_01099-mRNA-1	346.893	401.034	537.963	2369.67	885.631	2148.83	413.63	561.664	1134.15	1299.25	466.95	485.959	410.51	1430.83	2034.17	1568.77
IU25_01100-mRNA-1	539.736	640.86	1162.19	1786.24	1308.65	1941.52	38.0009	24.4218	17.0305	21.3811	440.019	312.6	371.572	3005.1	4878.11	3106.68
IU25_01101-mRNA-1	2.67711	3.99137	3.94639	7.39167	12.7213	4.14022	2.68408	1.83538	2.29737	2.46824	0	1.25654	0	2.53341	5.16488	4.04234
IU25_01102-mRNA-1	50.8651	57.4342	63.4643	28.5471	44.4237	30.8416	11.5839	13.447	18.379	25.2069	12.1106	13.2475	11.895	29.9216	40.2066	28.4672
IU25_01103-mRNA-1	71.9206	66.9679	54.8322	12.0646	7.51971	12.3606	5.05737	5.99308	24.5719	38.3194	19.4209	17.7323	20.7522	52.7907	31.9428	56.8205
IU25_01104-mRNA-1	0.807405	1.12561	1.4574	8.07137	2.81493	8.04042	0.565069	0.599308	1.84789	2.22141	1.54954	1.55918	2.57563	9.17504	10.6476	7.34454
IU25_01105-mRNA-1	0.358847	0.180654	0.528984	7.9864	0.884177	3.42018	1.15839	1.68555	10.6878	1.72777	5.90302	5.76029	5.88715	1.71176	0.953516	1.8219
IU25_01106-mRNA-1	3.88906	2.80364	4.58323	198.216	8.15951	177.309	196.785	369.361	437.949	501.916	36.5322	39.8124	32.993	250.26	350.735	230.926
IU25_01107-mRNA-1	1.53725	1.42873	1.84987	10.6202	5.65392	10.3805	2.09075	2.5096	3.19634	11.1379	1.80626	1.20157	0.600469	21.5682	23.5201	11.6716
IU25_01108-mRNA-1	72.9789	67.3914	66.0029	52.1665	21.062	48.8426	6.78083	10.001	19.4278	29.4954	7.45195	9.477	11.9101	90.2441	63.0115	99.3505
IU25_01109-mRNA-1	56.275	46.2318	57.1103	189.889	28.7425	185.47	38.3399	65.2871	78.2106	101.259	22.6856	18.9976	20.3979	205.411	197.775	249.828
IU25_01110-mRNA-1	1.32628	0.868846	1.54778	11.8946	3.44293	9.36049	1.15839	2.73434	21.1258	6.7568	6.68151	7.82801	8.59387	11.0922	17.0838	12.184
IU25_01111-mRNA-1	0.31855	0.314006	0.683028	2.12404	1.14166	1.74009	0.0282534	0.224741	0.0998858	0.154265	1.00039	1.17438	0	2.94423	3.33731	2.10657
IU25_01112-mRNA-1	22.9549	14.0747	15.9753	73.237	5.57345	65.8834	56.4221	94.8405	267.444	194.25	15.7606	14.9848	13.441	276.278	219.229	288.088
IU25_01113-mRNA-1	165.558	190.177	280.707	242.396	1229.48	220.512	70.4923	38.6928	40.1041	41.1579	6.12004	3.29287	5.08632	72.921	130.95	60.806
IU25_01114-mRNA-1	168.68	175.326	158.782	91.5038	112.364	96.005	22.8005	28.2049	75.3139	91.479	86.6361	89.1423	94.5035	110.58	109.972	85.5724
IU25_01115-mRNA-1	91.8609	111.555	151.738	2205.44	786.49	2552.95	87.1054	134.17	55.8361	54.2704	54.0586	52.6411	51.1145	1153.8	1319.98	932.358
IU25_01116-mRNA-1	0.230933	0.500805	0.389055	1.44435	0.89415	1.32007	0.395548	0.561851	0.749143	0	0	1.23566	1.10502	0.479293	0.794597	0.227738
IU25_01117-mRNA-1	404.128	425.587	524.889	958.963	1031.55	954.95	380.772	344.452	301.905	269.192	819.57	911.649	776.551	435.267	571.315	436.345
IU25_01118-mRNA-1	106.802	92.7391	89.7985	39.2523	26.2221	38.882	6.83733	11.0872	20.127	25.9473	24.5873	31.8479	38.5982	93.1198	82.3997	97.0732
IU25_01119-mRNA-1	76.7399	68.1042	77.517	25.1487	29.1414	22.0812	1.55394	4.04533	10.7877	14.9328	27.4997	38.201	49.5188	29.5108	41.7958	30.6307
IU25_01120-mRNA-1	101.301	113.184	106.015	32.4554	54.9262	28.6215	3.81421	5.24395	11.9863	15.3031	31.8242	31.0129	40.6906	38.7543	49.5034	37.8044
IU25_01121-mRNA-1	40.1929	35.7035	38.0544	16.4826	16.6558	16.1408	2.28853	4.94429	10.8875	13.7604	28.4235	13.4832	11.1427	32.8658	43.9412	30.2322
IU25_01122-mRNA-1	67.8058	65.7926	64.2387	15.1232	33.1455	13.0807	0.90411	2.17249	2.14754	2.43738	15.272	20.9162	22.2118	20.815	23.1228	19.0161
IU25_01123-mRNA-1	8.46782	11.4535	18.0161	44.0951	58.6287	47.0425	0.90411	1.83538	1.29851	0.246824	1.00522	5.60526	5.84805	20.6781	26.1422	11.6146
IU25_01124-mRNA-1	115.506	120.648	103.076	27.8675	37.3787	35.6419	8.30651	8.46523	15.3325	14.902	13.4868	21.424	15.4788	66.4848	48.7882	61.1476
IU25_01125-mRNA-1	167.72	163.792	154.256	62.192	22.384	57.423	19.9469	27.5682	136.444	160.867	45.198	56.9521	47.9588	162.617	108.383	223.752
IU25_01126-mRNA-1	1.07884	0.438671	0.340786	0	0	0.0600031	0	0.11237	0.0998858	0.493647	0	0.60764	1.29056	2.53341	0.317839	1.8219
IU25_01127-mRNA-1	0.150587	0	0.126848	0	0.212022	0	0	0	0.0499429	0	0	0	0	0	0	0
IU25_01128-mRNA-1	0.0864617	0	0.145663	0	0	0.120006	0	0.0374568	0	0	5.97363	2.43492	1.65488	0	0.0794597	0
IU25_01129-mRNA-1	2.82572	2.62989	5.70866	102.549	7.41331	94.6849	2.11901	2.65943	1.84789	4.31941	17.0825	8.3185	14.9634	73.6058	67.2229	59.0979
IU25_01130-mRNA-1	14.1788	14.5774	10.3847	50.1274	22.6455	49.7426	2.76884	3.74568	0.249714	0.246824	53.5872	44.7279	48.1822	9.99669	29.2412	17.365
IU25_01131-mRNA-1	5.27056	7.18446	5.07392	8.41121	8.12751	8.04042	1.92123	2.32232	1.79794	0.647912	6.35804	5.20207	7.686	6.36775	9.53516	4.72556
IU25_01132-mRNA-1	0.589255	0.425956	0.330908	0	0	0	0	0	0.0499429	0	0	0.88504	1.87973	0	0	0
IU25_01133-mRNA-1	1.59446	2.42043	3.89498	10.9601	9.8029	9.24048	5.19863	4.19516	1.19863	0.987295	10.4041	10.5971	11.1899	3.14964	5.24434	2.50511
IU25_01134-mRNA-1	0.659224	0.798896	0.555301	0.0849617	0.109196	0.180009	0.113014	0	0.0998858	0	1.33958	0.218411	0.371105	0	0.0794597	0
IU25_01135-mRNA-1	0.893219	0.81952	1.85208	1.35939	1.4511	0.840044	0.169521	0.187284	2.19749	0.83303	0	5.80492	3.28774	0.890116	1.82757	2.61898
IU25_01136-mRNA-1	0.0664357	0.21611	0.111925	0.254885	0.561235	0.360019	0.0282534	0	0	0	103.276	95.9423	109.356	0.273882	0.874056	0.170803
IU25_01137-mRNA-1	98.379	99.0637	108.178	278.844	198.971	309.376	39.8656	47.1206	20.5765	23.2631	60.6062	70.9987	70.0975	94.8316	115.773	112.047
IU25_01138-mRNA-1	144.564	136.673	135.894	7.56159	5.62161	11.5206	3.30565	5.76834	10.2383	19.1905	14.6648	14.1134	18.7758	82.7808	26.8574	97.9272
IU25_01139-mRNA-1	87.8018	79.0187	85.6111	21.8352	5.71574	17.9409	12.5163	18.8782	12.236	19.1905	28.1303	33.7714	30.9427	103.185	34.3266	147.973
IU25_01140-mRNA-1	95.1544	92.078	86.3277	24.1291	46.6152	19.201	14.155	11.7989	21.026	26.1633	26.1921	13.8079	21.768	28.3468	21.1363	34.9008
IU25_01141-mRNA-1	6.40539	5.08201	6.71162	5.35259	1.97969	6.36033	22.2355	41.7268	3.59589	3.85662	2.99829	1.93587	2.24267	9.24351	9.853	6.83213
IU25_01142-mRNA-1	179.754	186.658	147.296	3.05862	4.20856	2.28012	0.762843	0.486938	0.199772	2.28312	9.38713	10.7136	11.7024	20.815	5.00596	29.4351
IU25_01143-mRNA-1	97.708	90.2243	87.4731	39.5072	10.8044	37.2019	9.29538	13.8215	32.9124	50.5063	25.0431	28.5222	26.2279	138.447	71.8315	194.317
IU25_01144-mRNA-1	0	0	0.23784	0	0	0.0600031	0	0	0	0	0	0.318061	0	0	0	0.0569344
IU25_01145-mRNA-1	0.552373	0.65028	0.664706	2.8887	0.888826	3.00016	0.0282534	0.0374568	0.799086	0.246824	3.45288	1.81337	3.0207	3.90282	5.24434	2.50511
IU25_01146-mRNA-1	0.0968408	0.021001	0.146834	0.50977	0.190888	0.180009	0.226028	0.412024	0.499429	1.35753	0.669072	0.741802	0.926769	1.91717	2.30433	0.284672
IU25_01147-mRNA-1	52.8026	56.3908	58.8231	286.916	276.333	251.053	10.6233	9.47656	0.299657	0.30853	59.9556	69.1411	85.002	73.9481	102.344	88.9885
IU25_01148-mRNA-1	47.3581	36.6625	31.0975	3.39847	0.980013	2.04011	2.79709	4.12024	5.244	7.43556	8.63152	5.09652	4.0992	43.5472	10.0119	50.9563
IU25_01149-mRNA-1	101.594	97.7421	106.11	129.312	221.736	115.086	34.8365	21.9871	21.3756	18.4809	60.4888	49.1146	62.3371	37.4533	52.1255	41.6191
IU25_01150-mRNA-1	24.8181	25.126	25.6192	32.5403	13.9494	27.7214	12.2055	12.1734	27.2688	43.3484	31.8376	26.9929	21.105	38.6858	31.7839	41.6191
IU25_01151-mRNA-1	85.8349	84.8923	83.1961	24.2991	20.1324	25.9814	10.4538	12.6978	27.8681	37.6098	20.999	28.9932	34.111	49.915	35.2006	60.5782
IU25_01152-mRNA-1	257.214	264.788	262.68	200.68	305.779	206.591	32.4632	31.8757	70.1697	67.3212	202.354	237.548	245.917	121.193	112.992	126.622
IU25_01153-mRNA-1	47.2297	45.7405	46.5549	14.0187	15.4473	12.7807	3.87072	2.88417	3.1464	5.89292	15.5385	10.8389	15.7214	19.3771	11.5217	25.9052
IU25_01154-mRNA-1	4.68887	6.24538	5.69699	1.18946	0.176591	1.32007	1.41267	2.39723	1.19863	0.678765	22.9967	21.4645	23.4519	9.31198	3.17839	8.88177
IU25_01155-mRNA-1	66.5755	63.4226	59.9524	14.6984	34.5931	13.8007	7.68494	10.1508	7.3416	7.92921	54.7583	67.496	72.8148	14.7212	14.9384	14.8029
IU25_01156-mRNA-1	102.152	99.886	151.545	224.129	201.294	220.572	21.0206	33.8234	92.5941	58.3738	78.1126	80.5889	82.9215	225.131	290.425	277.726
IU25_01157-mRNA-1	8.31817	11.0411	15.101	35.2591	28.6061	37.502	6.131	7.07933	10.6378	7.71324	6.05528	6.62375	4.1175	31.9072	49.1061	40.0249
IU25_01158-mRNA-1	118.246	117.363	100.386	18.6916	24.6598	16.8609	7.09161	5.84325	7.04195	7.09618	56.5554	75.2647	53.2108	26.7035	11.8395	29.2074
IU25_01159-mRNA-1	120.731	120.756	118.134	98.7255	52.6932	95.525	10.9341	22.9984	61.6295	69.2958	34.2595	36.8665	50.9514	143.377	116.726	143.076
IU25_01160-mRNA-1	15.8459	17.6643	17.211	136.788	89.0011	147.308	8.39127	8.65251	1.34846	0.123412	197.441	211.732	259.075	22.5268	45.6098	40.9928
IU25_01161-mRNA-1	175.605	131.027	91.7976	3.65335	2.18526	1.44008	0.875857	0.824049	1.84789	1.07985	2.55315	3.24696	1.06095	37.3849	7.38975	47.1986
IU25_01162-mRNA-1	3.68786	3.2847	5.05913	16.6525	6.93553	14.9408	0.480309	0.299654	0.499429	2.43738	5.15654	3.91688	2.26883	21.8421	23.5995	11.8993
IU25_01163-mRNA-1	462.301	430.566	414.856	83.7723	44.6525	72.8438	22.1224	27.2685	30.5151	34.4936	180.692	196.191	183.368	272.444	105.205	361.932
IU25_01164-mRNA-1	152.383	146.327	111.724	9.94052	9.78563	9.24048	2.93836	4.56972	5.09417	6.01633	24.0094	15.4627	19.3998	52.3799	19.3882	58.3578
IU25_01165-mRNA-1	77.8014	77.2281	67.7868	80.034	35.6623	85.7445	25.3433	33.7485	43.6501	41.8983	41.7904	51.4718	42.4499	118.317	83.9094	169.778
IU25_01166-mRNA-1	101.25	98.623	100.51	50.2973	39.7059	43.8023	97.4179	86.5626	50.4423	43.5027	116.021	159.763	129.439	49.6411	30.9098	69.1184
IU25_01167-mRNA-1	59.2475	61.9941	52.4527	1.95412	2.58597	3.54018	1.77997	2.09758	1.89783	0.0617059	2.72894	8.14237	7.938	16.159	4.37028	18.6745
IU25_01168-mRNA-1	68.146	68.2853	65.9472	28.1223	25.7199	27.4214	5.45291	4.45735	11.1373	13.4827	6.80375	10.7604	4.71213	34.9884	27.2547	44.5796
IU25_01169-mRNA-1	52.3486	53.5299	41.2714	1.69923	6.55738	1.8601	0.90411	0.786592	1.19863	2.12885	34.3227	14.2701	21.394	4.1767	3.41677	7.45841
IU25_01170-mRNA-1	381.75	424.846	462.208	758.368	650.536	833.984	58.3716	62.3655	226.741	277.214	121.299	131.879	121.3	648.415	711.482	587.051
IU25_01171-mRNA-1	61.7947	58.432	52.5967	2.80374	4.54333	3.12016	2.37329	2.02266	1.69806	1.11071	13.0051	6.17948	7.72031	13.6256	5.95947	18.7884
IU25_01172-mRNA-1	500.122	467.695	354.036	8.58114	7.37258	6.36033	6.5548	5.50614	9.88869	9.25589	82.1685	101.606	93.8369	204.658	38.5379	221.475
IU25_01173-mRNA-1	41.6679	27.3065	21.0514	1.27443	0.473666	1.32007	3.10788	2.84671	4.99429	5.98547	8.85453	8.87865	6.43907	29.2369	6.11839	28.9796
IU25_01174-mRNA-1	0.850777	0.479702	0.68799	2.54885	1.48535	2.88015	0.0282534	0.0749135	0.199772	0	1.56747	1.15005	0.651356	3.90282	5.95947	1.93577
IU25_01175-mRNA-1	1.48816	0	0.895398	0	0.897976	0	0.197774	0.412024	0.0499429	0.185118	14.6881	8.86082	2.03453	0	0.0794597	0
IU25_01176-mRNA-1	145.259	142.918	136.536	59.1334	41.9384	60.3032	25.4281	25.7328	117.865	124.646	146.915	151.271	160.107	88.5323	80.0159	99.0089
IU25_01177-mRNA-1	22.9785	20.0778	34.5779	38.9125	43.0326	28.8615	7.17637	10.825	208.012	177.651	330.104	325.067	274.348	19.2402	47.199	16.454
IU25_01178-mRNA-1	12.8579	9.68933	11.1654	1.27443	0.978563	0.480025	0.169521	0.599308	33.4617	27.9836	0	0.615152	1.42529	4.1767	2.86055	6.26279
IU25_01179-mRNA-1	3.81314	2.9533	6.01811	21.4953	3.89383	19.921	13.5051	20.7885	60.3809	35.6043	11.8214	12.5086	11.529	33.1397	49.5828	24.5387
IU25_01180-mRNA-1	78.4005	57.5323	57.0341	3.9932	0.802924	3.06016	2.45805	3.29619	7.84103	7.40471	6.56667	6.10276	7.61778	147.485	25.4271	181.336
IU25_01181-mRNA-1	203.885	196.061	188.255	178.59	40.4965	148.688	58.2303	42.2138	51.2414	49.4264	25.3289	23.6649	28.5116	292.095	122.05	356.352
IU25_01182-mRNA-1	0	0.759456	0.235996	0.254885	0	0.480025	0	0.187284	0	0	0	0.157798	2.68116	0	0	0
IU25_01183-mRNA-1	0	0	0.252295	0.339847	0.421701	0.180009	0.169521	0.11237	0	0	0	0.112464	0	0.0684705	0.0794597	0
IU25_01184-mRNA-1	0	0	0.0770723	0	0	0	0.0565069	0	0	0	0	0.206136	0	0	0	0
IU25_01185-mRNA-1	9.0009	10.7283	20.1414	24.7239	26.7003	25.9814	14.607	17.8669	1.44834	1.72777	1.58237	3.40555	2.63019	39.5075	68.1764	18.4467
IU25_01186-mRNA-1	3.13925	2.603	4.28876	23.7043	8.09707	23.2812	0.621576	1.27353	15.4324	15.3031	17.011	13.7588	15.4001	40.3976	65.7131	27.4993
IU25_01187-mRNA-1	3.26273	2.99352	4.01686	1.1045	5.65392	2.28012	0.0565069	0.0374568	1.64812	1.26497	14.4501	6.50259	2.40188	1.91717	3.65514	1.02482
IU25_01188-mRNA-1	69.0293	75.3388	88.6668	116.398	202.905	140.047	14.042	17.4174	76.8121	76.1143	225.768	175.163	125.378	69.7714	77.0759	59.2118
IU25_01189-mRNA-1	106.229	109.166	106.552	36.5335	116.673	35.7619	3.50343	4.68209	16.581	13.0817	13.3767	24.1363	29.646	35.2623	33.532	28.4103
IU25_01190-mRNA-1	41.5515	34.0438	39.553	106.457	13.4062	106.146	22.0094	34.8348	142.038	155.376	15.6521	14.0885	16.4518	266.761	235.518	249.942
IU25_01191-mRNA-1	37.2387	33.7859	34.2846	14.5285	16.1692	12.1806	9.4084	9.40164	13.1849	15.8276	18.4745	14.3633	12.9297	18.8978	18.9909	16.1694
IU25_01192-mRNA-1	88.3262	90.1539	81.3134	28.802	11.7392	25.5013	3.78596	5.69343	4.8944	3.64065	8.03255	13.2837	8.58317	45.8067	24.7914	58.4147
IU25_01193-mRNA-1	1.23208	0.890635	1.72975	4.41801	8.96275	3.06016	2.17552	1.94775	0.449486	0.370236	0	0.693952	3.93034	2.25953	3.41677	1.48029
IU25_01194-mRNA-1	27.2781	33.1015	60.3064	149.957	105.029	138.787	8.10874	12.8102	26.3698	30.3593	12.4735	14.1438	16.0212	119.892	168.693	93.9418
IU25_01195-mRNA-1	80.0489	78.1722	90.5392	314.783	150.495	339.678	17.8562	25.7328	47.246	43.6878	21.277	16.6164	17.3834	246.357	286.69	213.447
IU25_01196-mRNA-1	0.665172	0.661146	1.16731	2.63381	3.27789	3.36018	0.141267	0.0374568	0.0499429	0	17.872	15.3606	18.5666	2.05411	3.7346	1.42336
IU25_01197-mRNA-1	2.8383	1.38491	2.70963	8.15633	7.92585	7.50039	0.141267	0.224741	0.599315	0.678765	2.17886	4.3696	7.69606	1.91717	6.19785	3.473
IU25_01198-mRNA-1	79.0473	71.362	85.2569	201.189	107.661	207.851	45.2903	78.0224	182.791	162.41	116.854	122.035	127.501	330.302	554.469	294.749
IU25_01199-mRNA-1	23.4028	18.7909	26.7005	11.045	32.7418	12.4807	3.47517	5.46869	18.9783	14.069	44.3452	60.7341	75.1275	23.8277	51.8077	26.1329
IU25_01200-mRNA-1	156.694	154.605	140.61	41.3764	23.8162	37.382	12.601	12.4356	81.5068	62.8783	19.953	28.2102	22.5052	94.7631	67.3818	101.685
IU25_01201-mRNA-1	34.4421	28.3024	29.4027	6.79694	6.3063	4.44023	3.19264	4.64464	12.0862	17.5862	14.2278	9.65602	18.476	18.0762	15.1768	18.9022
IU25_01202-mRNA-1	14.587	17.2333	19.9638	47.4086	23.9537	46.5024	13.7029	19.3277	23.3233	23.6642	19.3397	21.5822	21.1332	31.4279	36.9487	34.3315
IU25_01203-mRNA-1	54.9314	39.4281	37.9067	1.95412	0.675698	1.9801	0.73459	1.3859	3.1464	4.87477	8.28925	8.9616	6.53585	71.4832	13.9849	87.5082
IU25_01204-mRNA-1	228.316	216.795	189.178	54.0357	21.8243	53.6428	33.4803	41.8766	42.4514	43.9963	97.4992	99.3113	84.6553	191.375	75.0894	220.962
IU25_01205-mRNA-1	18.1045	11.0861	13.9438	49.1079	10.2504	49.2626	22.6875	36.9324	21.5753	12.1869	55.1494	51.8719	47.6763	76.7554	83.9889	84.0352
IU25_01206-mRNA-1	224.491	298.089	311.088	1246.47	1202.21	1202.04	401.538	337.785	877.047	744.544	88.0344	89.8935	116.096	448.002	631.625	307.73
IU25_01207-mRNA-1	18.6606	19.0341	27.9584	50.1274	72.4856	51.8427	26.3605	31.1266	34.0111	39.0907	23.7807	21.1037	22.5874	39.5759	55.5423	26.6453
IU25_01208-mRNA-1	1.35657	1.22115	1.72485	4.84282	2.66679	5.40028	0.367295	0.224741	0.948915	0.0617059	1.7684	0.922648	0.734851	6.43622	9.61462	3.24526
IU25_01209-mRNA-1	101.159	104.968	145.821	486.321	278.601	504.026	226.988	337.336	58.0336	76.8239	14.5173	14.5399	12.0652	393.5	527.692	298.792
IU25_01210-mRNA-1	1.11129	0.995416	1.5873	4.41801	3.67354	3.48018	0.0282534	0.11237	1.748	1.29582	2.22547	1.52397	1.84957	3.83435	6.19785	1.08175
IU25_01211-mRNA-1	71.7932	49.4292	43.4856	8.41121	2.16576	10.8006	6.75257	14.1961	28.5174	34.2776	11.2566	13.6678	12.2444	133.86	49.6623	148.029
IU25_01212-mRNA-1	229.517	245.744	208.92	86.0662	99.6419	79.7442	29.7509	31.2389	85.9517	109.528	70.4658	69.0155	53.0518	111.059	95.8283	98.3257
IU25_01213-mRNA-1	209.457	208.001	176.742	12.9991	7.01086	10.3805	3.78596	7.71609	9.0896	14.8403	23.5826	22.482	22.6737	108.32	27.1752	124.117
IU25_01214-mRNA-1	104.601	89.4753	91.8091	86.2362	19.6443	90.9648	15.0026	27.3809	453.631	446.288	17.8511	17.0633	16.9877	263.132	199.205	296.742
IU25_01215-mRNA-1	18.5112	18.7975	15.2218	0	0	0.180009	0	0.0749135	0	0.123412	0	0.330991	0	3.0127	0.794597	2.96059
IU25_01216-mRNA-1	19.2392	9.45618	10.7097	5.0977	0.760412	6.06032	4.4923	7.15424	9.98858	15.7659	15.2926	11.4596	14.2347	118.659	22.3282	120.132
IU25_01217-mRNA-1	0.148525	0.107364	0.291924	1.69923	0.906176	0.540028	1.24315	1.94775	0.249714	0.246824	10.2615	3.51349	1.42138	0.547764	0.556218	0.227738
IU25_01218-mRNA-1	2.0908	2.10514	4.65459	4.41801	7.14917	2.94015	10.7928	14.4208	10.7877	15.2105	12.0378	7.40216	20.009	3.14964	5.08542	3.6438
IU25_01219-mRNA-1	1.76715	1.42165	2.20884	3.31351	4.17356	3.7802	11.4426	15.8817	21.6253	19.6225	11.1589	8.66893	9.27412	3.97129	6.51569	3.01752
IU25_01220-mRNA-1	142.71	94.5329	90.1386	16.0578	4.18399	19.081	16.5565	25.7328	107.277	113.57	20.3682	21.8065	24.5115	307.364	132.698	327.828
IU25_01221-mRNA-1	0.344007	0.329126	0.357959	1.1045	0.71228	1.32007	0.762843	2.24741	2.34732	0	0.699042	0.41031	0.193656	0.547764	1.58919	0.910951
IU25_01222-mRNA-1	0	0	0	0.0849617	0.118891	0	0	0.0374568	0.0499429	0	0	0.380485	0	0.0684705	0	0
IU25_01223-mRNA-1	184.093	215.126	234.193	140.102	462.473	126.487	97.5591	68.0589	46.1472	40.9727	294.782	360.894	333.26	78.5356	111.482	65.7592
IU25_01224-mRNA-1	167.1	165.423	143.032	34.8343	67.5546	37.0819	2.93836	2.99654	7.19177	8.63883	5.97935	10.7629	2.98164	37.0425	28.9233	32.3387
IU25_01225-mRNA-1	1.84227	1.05755	1.27799	6.96686	3.16603	8.52045	0.593322	1.61064	6.34275	6.01633	14.0385	11.7802	10.6302	14.5157	24.9503	10.5898
IU25_01226-mRNA-1	22.3274	14.765	17.0363	25.5735	4.03183	29.1015	27.7166	45.7722	36.5082	31.0072	11.4179	11.969	11.6163	112.36	105.92	110.567
IU25_01227-mRNA-1	7.47745	9.12133	15.7467	12.2345	33.1193	13.5007	0.0282534	0.11237	1.09874	1.20327	8.96902	6.14187	7.4541	12.1193	15.5741	7.74308
IU25_01228-mRNA-1	217.941	241.659	300.653	160.068	272.468	138.487	16.6978	17.9043	184.289	152.876	295.097	239.213	252.59	269.157	363.131	197.904
IU25_01229-mRNA-1	315.597	303.972	260.78	0.849617	0.230042	0.96005	0.0565069	0.524395	0.948915	1.38838	5.64416	5.77917	5.31627	179.461	29.4795	216.977
IU25_01230-mRNA-1	9.36844	8.41563	10.0048	39.7621	13.7423	26.5814	3.13613	2.95908	1.0488	0.370236	0	1.01559	1.12539	8.55881	15.9714	12.3548
IU25_01231-mRNA-1	0.035642	0.0386469	0.0300232	0.934579	2.15786	2.52013	1.44093	1.19862	0	0	1.64167	2.85063	0.341095	0.0684705	0	0.113869
IU25_01232-mRNA-1	0.265743	0	0.22385	0	0	0	0	0	0	0	0	0.698488	1.69544	0	0	0
IU25_01233-mRNA-1	117.167	115.541	78.1712	0.0849617	0.328292	0.120006	0	0	0	0	0	1.31329	0	18.1447	2.94001	20.8949
IU25_01234-mRNA-1	1.09217	1.36368	0.669089	0.339847	0.0931965	0.180009	0.0282534	0.0749135	0.0998858	0	59.0707	57.1905	59.8621	0.136941	0	0.227738
IU25_01235-mRNA-1	34.6602	27.486	23.1286	3.22855	2.04955	3.66019	5.56593	5.8058	12.236	15.735	8.95906	6.67222	10.0879	44.6427	18.5936	50.2731
IU25_01236-mRNA-1	2.79096	2.67761	2.09096	11.8946	2.26358	9.90052	0.0847603	0.11237	0.199772	0.0617059	1.77721	3.23087	3.44639	12.7355	20.5801	9.10951
IU25_01237-mRNA-1	0.542793	0.613078	0.571531	2.46389	1.21004	1.9801	0.113014	0	0.149829	0	2.08342	0.738826	1.29864	3.14964	4.84704	1.76497
IU25_01238-mRNA-1	17.21	19.7636	20.3616	41.0365	49.7839	37.982	15.3134	18.7658	3.39612	2.59165	19.8173	25.1145	30.6941	6.77858	14.9384	6.54746
IU25_01239-mRNA-1	71.0723	71.0794	63.0525	9.51571	8.30346	7.86041	0.649829	1.1237	1.748	1.48094	5.2238	9.19849	5.78862	9.92822	8.10488	12.184
IU25_01240-mRNA-1	301.33	297.142	268.499	78.5046	88.9181	77.224	141.635	133.271	20.9261	17.6479	151.234	185.512	154.215	87.2998	49.1061	93.6571
IU25_01241-mRNA-1	9.71532	14.9588	26.3517	22.26	83.1674	21.8411	0.113014	0.374568	0.799086	1.85118	26.8492	13.7895	9.29758	26.3611	37.505	13.892
IU25_01242-mRNA-1	6.90931	7.83759	5.99917	9.7706	29.9325	11.1606	0.113014	0.0374568	0	1.45009	9.79206	10.0582	9.15538	8.21646	12.8725	6.54746
IU25_01243-mRNA-1	58.8697	53.2085	55.9485	8.15633	11.0817	9.84051	12.0925	11.4992	7.74115	8.60798	120.225	125.031	121.439	22.0475	12.1573	24.5957
IU25_01244-mRNA-1	26.9535	28.3452	28.0919	35.9388	16.1875	36.9619	0.988871	1.19862	36.758	34	41.7916	41.4838	47.8486	36.4948	31.2276	37.6906
IU25_01245-mRNA-1	42.4931	30.0441	22.602	5.35259	4.78013	3.36018	5.31165	4.79446	8.24058	10.7985	16.3943	13.9407	16.7695	11.64	6.43623	12.981
IU25_01246-mRNA-1	220.173	211.482	179.6	0.764656	0.720755	1.20006	0.621576	0.449481	0.998858	2.68421	43.6205	36.2139	44.0911	75.4545	16.5276	98.0411
IU25_01247-mRNA-1	214.02	172.122	172.534	68.2243	12.8863	56.763	153.586	252.571	116.467	153.648	144.342	156.348	150.372	355.704	169.567	414.369
IU25_01248-mRNA-1	1.59751	1.59721	2.47288	12.4044	2.43911	15.1208	3.67295	6.89204	36.3085	35.9746	9.79488	7.5955	5.65861	30.4694	43.7823	20.7811
IU25_01249-mRNA-1	1.34494	0.673076	1.26364	2.29397	0.849707	2.04011	1.01712	1.34844	12.8353	9.9038	10.9203	11.3628	14.0262	6.71011	8.74056	5.01023
IU25_01250-mRNA-1	0	0	0	0	0	0	0	0	0	0	0	0	0	0	0	0
IU25_01251-mRNA-1	0	0	1.04463	0	1.24719	0.600031	0	0	0	0	0	0.399136	0	2.46494	4.21136	0
IU25_01252-mRNA-1	11.085	6.52707	9.81378	115.463	21.8601	119.166	35.9666	66.261	137.942	118.753	23.4668	23.1028	22.8851	166.52	245.848	148.371
IU25_01253-mRNA-1	1.84393	2.19932	2.64051	0.424809	4.93276	1.32007	0.649829	0.599308	0.599315	0.277677	2.12328	3.1157	0	1.64329	1.74811	0.740147
IU25_01254-mRNA-1	0.0236835	0.0513604	0.199499	10.1104	5.86881	8.22043	8.50429	12.6978	0.149829	0.617059	1.09086	3.38821	0.906606	0.205411	0.317839	0.113869
IU25_01255-mRNA-1	3.41191	6.577	8.08989	2.8887	5.69346	3.18017	0.169521	0.898962	2.14754	1.20327	7.27557	6.69041	4.83734	8.83269	12.2368	5.06716
IU25_01256-mRNA-1	28.4567	14.4387	16.7883	37.4681	12.3755	40.6821	24.4675	39.442	81.6067	68.1233	6.46466	7.03564	4.70115	156.387	130.314	111.705
IU25_01257-mRNA-1	19.1547	15.2833	21.3105	5.0977	19.8453	5.7603	0.536815	0.561851	2.54709	1.26497	2.08081	8.95661	12.1055	15.8851	13.2698	8.82483
IU25_01258-mRNA-1	17.3848	23.0235	26.68	383.432	167.635	410.001	0.339041	0.786592	0.399543	3.11615	26.4877	23.1963	23.9188	96.1325	227.334	86.1418
IU25_01259-mRNA-1	3.77283	3.58782	5.75959	16.4826	3.8164	17.2809	0.197774	0.187284	0.399543	1.45009	75.4998	62.8283	67.655	58.4738	86.3726	49.4191
IU25_01260-mRNA-1	3.52595	3.82322	6.52804	14.1036	9.92884	16.2008	12.9118	17.3799	27.6684	28.0145	14.8025	14.1912	18.6292	26.4981	25.4271	16.454
IU25_01261-mRNA-1	345.804	360.262	339.463	368.564	698.083	391.1	135.814	93.8666	109.774	100.827	166.702	197.429	174.9	192.744	210.25	174.561
IU25_01262-mRNA-1	1.51711	1.93746	2.86828	4.58793	1.6139	5.22027	0.169521	0.224741	0.449486	0.617059	17.0813	16.4442	22.5848	2.60188	5.48272	2.33431
IU25_01263-mRNA-1	84.862	87.5082	93.4859	118.692	112.203	128.167	2.26028	3.44602	6.89212	6.60253	11.0486	17.5337	18.3648	137.489	143.584	108.972
IU25_01264-mRNA-1	0.200783	0.0544277	0.0422827	0.0849617	0	0	0.0282534	0.11237	0.6992	0	0	0.678531	0	0	0.0794597	0
IU25_01265-mRNA-1	3.87954	4.76012	4.60093	0.339847	0.215616	0.120006	0.169521	0.262197	0.249714	0	1.1756	0.977545	0	2.05411	0.158919	2.56205
IU25_01266-mRNA-1	12.2461	15.6266	21.5118	50.2973	48.6775	44.5223	0.141267	0.0374568	0.599315	0.493647	14.6173	18.0848	18.5798	40.466	61.6607	23.2862
IU25_01267-mRNA-1	16.0516	17.9073	26.1781	114.274	62.3485	113.886	1.2149	1.31099	5.44377	6.01633	23.2472	19.0511	14.5696	69.4291	101.311	40.0249
IU25_01268-mRNA-1	20.9415	26.7357	33.1465	22.9397	70.3834	24.8413	0.254281	0.449481	1.79794	0.339383	23.3362	19.595	32.3243	16.6383	24.0763	8.88177
IU25_01269-mRNA-1	25.534	35.2984	38.0626	262.362	102.232	329.717	2.59932	2.65943	13.3847	15.4265	30.2018	28.9371	28.7917	126.602	188.24	98.1549
IU25_01270-mRNA-1	7.71121	10.4746	18.9692	50.8921	20.0439	59.5831	13.7594	19.8146	218.65	138.962	27.3214	29.806	33.6544	129.888	157.33	90.9243
IU25_01271-mRNA-1	0.393693	0.469572	0.961724	0.50977	0.997751	1.50008	0.254281	0.524395	3.19634	4.96733	29.4669	28.7821	24.1129	3.49199	4.37028	2.27738
IU25_01272-mRNA-1	0	0.16747	0.130101	0	0.217458	0.120006	0	0	0.0998858	0	0	0.521947	0	0	0.158919	0.113869
IU25_01273-mRNA-1	174.62	164.892	158.32	167.545	73.1012	188.17	32.2937	56.0353	173.202	192.091	52.4753	50.9195	47.6454	183.638	156.853	189.478
IU25_01274-mRNA-1	65.7242	67.5782	65.8792	3.05862	2.53059	3.06016	0.73459	0.749135	1.29851	3.54809	7.83102	15.7594	19.06	23.4169	8.02543	35.8687
IU25_01275-mRNA-1	111.074	100.317	79.1234	5.69244	4.66552	5.7603	5.65069	6.70476	15.9817	30.1433	10.6839	15.8269	14.7988	58.3368	17.8784	63.0833
IU25_01276-mRNA-1	9.61494	7.36942	6.43221	8.58114	3.15219	9.42049	1.94949	3.78313	6.74229	6.72595	5.29411	4.43597	5.3564	23.8962	32.9758	23.9125
IU25_01277-mRNA-1	18.8641	24.8896	38.7058	170.773	48.1061	135.247	0.0282534	0.0374568	0.399543	0.30853	257.524	229.898	236.422	277.374	519.189	203.711
IU25_01278-mRNA-1	11.3586	13.3239	31.1394	32.8802	66.8778	32.0417	1.04538	0.449481	0.199772	0.678765	49.9395	42.4566	50.3982	43.7526	59.992	25.2219
IU25_01279-mRNA-1	30.0957	25.1077	24.8733	17.757	7.12886	19.741	7.11987	11.3869	33.6615	32.3956	8.79571	7.5966	3.5506	45.4644	29.8768	44.8643
IU25_01280-mRNA-1	0.73678	1.05118	0.979942	4.24809	1.85633	2.04011	0.0282534	0.0374568	0.3496	1.14156	7.14442	6.42129	6.67989	8.76422	8.89948	3.58687
IU25_01281-mRNA-1	2.00783	3.26566	6.08871	14.3585	28.2696	11.2206	0.0282534	0.11237	0.149829	0.154265	124.849	130.956	149.877	0.958587	2.38379	0.910951
IU25_01282-mRNA-1	70.9196	67.8124	59.2415	41.2064	14.549	34.6218	14.9743	17.9792	59.2822	67.6605	44.9906	40.5671	44.0332	83.4655	51.4104	89.387
IU25_01283-mRNA-1	0.586358	0.346796	0.583726	1.61427	0.975677	0.780041	0	0.224741	4.84446	2.99274	17.1867	15.7924	13.7736	2.53341	3.89352	2.10657
IU25_01284-mRNA-1	0.539418	0	0.681572	0	0.379741	0	0	0	0.549372	0	0	1.21528	7.74336	0	0	0
IU25_01285-mRNA-1	1.27182	1.14921	2.18729	3.73832	2.90986	2.88015	0.141267	0.0749135	3.69577	3.45553	22.5777	12.3568	7.60711	4.38211	7.07191	3.01752
IU25_01286-mRNA-1	0.896448	1.07434	1.62948	3.48343	1.9929	4.44023	0.169521	0.674222	5.5936	5.33756	4.34635	4.14559	3.61222	7.60022	11.4422	4.49782
IU25_01287-mRNA-1	78.4776	89.8524	88.9386	74.7663	111.948	72.8438	24.0154	34.4602	49.0939	63.5571	68.3696	72.5059	83.997	54.7764	67.8585	53.9169
IU25_01288-mRNA-1	950.988	960.71	781.901	302.379	373.394	344.298	225.547	138.965	125.407	123.443	691.678	721.881	685.335	503.258	335.479	549.474
IU25_01289-mRNA-1	65.7551	61.802	60.4913	94.8173	25.3954	89.4647	34.6952	38.2059	53.2391	76.6696	17.5816	17.8421	15.8965	121.946	113.945	118.879
IU25_01290-mRNA-1	0.183324	0.198779	0.242666	2.80374	2.13866	2.88015	0.81935	1.3859	0.199772	0.431941	1.8094	1.03255	0.501261	0.547764	0.715137	0.113869
IU25_01291-mRNA-1	471.521	457.336	377.032	245.964	392.963	245.653	41.7303	43.8619	116.567	85.4627	49.1621	48.2055	27.5556	163.713	146.921	147.119
IU25_01292-mRNA-1	66.7273	67.3209	57.6295	2.03908	2.17797	2.46013	1.18664	0.936419	4.34503	2.6225	2.42897	7.04933	11.4393	15.9536	3.7346	19.3577
IU25_01293-mRNA-1	577.953	614.922	521.802	316.652	205.412	362.719	143.951	127.99	63.2277	77.7186	493.22	585.962	526.838	686.485	426.539	1034.27
IU25_01294-mRNA-1	143.094	97.6711	78.6619	20.9855	8.63175	21.8411	16.9521	28.3922	105.23	130.508	54.466	55.1188	54.2757	239.578	122.129	233.887
IU25_01295-mRNA-1	120.613	114.561	110.232	22.5998	9.52592	22.2612	7.28939	10.6003	11.5867	21.813	32.2148	38.5251	35.5159	88.5323	36.3131	108.289
IU25_01296-mRNA-1	163.917	154.165	144.079	42.7358	20.8663	40.2621	11.3579	23.1483	186.437	201.069	23.3491	18.4077	23.6858	149.06	91.6964	154.52
IU25_01297-mRNA-1	21.4096	12.3527	9.15512	1.95412	1.01402	1.8601	2.59932	1.91029	19.0782	26.6261	23.3715	19.9134	34.4617	15.0635	10.0119	17.6497
IU25_01298-mRNA-1	141.898	133.223	127.014	14.6984	19.2905	17.1009	5.96148	7.34152	5.19406	9.65698	26.4366	22.9421	19.1363	38.9597	17.4017	44.238
IU25_01299-mRNA-1	26.9696	13.9708	15.472	6.37213	0.749338	5.16027	4.60531	7.49135	12.8853	6.60253	3.27799	7.45919	3.43501	74.7013	11.6011	75.8366
IU25_01300-mRNA-1	108.423	94.4975	78.6619	4.84282	3.78419	3.96021	3.44692	4.00787	5.14412	6.01633	5.92637	5.47549	8.7562	41.9724	9.53516	41.676
IU25_01301-mRNA-1	617.764	563.535	533.139	4.33305	1.80019	2.82015	0.90411	1.27353	0.549372	4.01089	19.3849	24.6288	17.9461	550.092	91.5375	896.888
IU25_01302-mRNA-1	0.294428	0.0798125	0.40302	0.679694	0.155454	0.420022	0	0.0749135	0.549372	0	0	0.20729	1.05663	0.753175	1.58919	0.740147
IU25_01303-mRNA-1	52.8791	48.9398	46.3668	9.00594	14.4214	10.4405	3.61644	4.83192	13.9341	11.5699	7.6712	14.5399	11.954	17.8023	15.733	22.7738
IU25_01304-mRNA-1	89.4452	86.8748	88.0612	90.7391	40.1689	81.3643	5.39641	7.04187	22.3744	28.6007	87.6438	60.4716	66.3279	100.994	65.3953	139.546
IU25_01305-mRNA-1	0.756391	0.910041	2.09474	17.0773	3.34081	19.381	0	0.149827	1.34846	0.678765	1.55107	2.59118	1.88404	18.8294	26.3806	11.6146
IU25_01306-mRNA-1	1.31029	1.53005	1.62527	20.051	3.36532	17.6409	4.125	5.13158	19.1781	21.5354	7.29528	8.10993	9.92137	13.6256	20.5006	10.0205
IU25_01307-mRNA-1	165.116	176.934	151.695	84.1121	101.225	82.7443	2.4298	3.33365	14.1338	21.4737	25.0055	24.1126	20.0397	45.3959	32.7374	54.0308
IU25_01308-mRNA-1	52.9069	45.5272	45.3397	3.22855	1.83677	2.88015	0.169521	0.561851	1.3984	1.78947	3.3382	4.19093	4.62393	15.6113	5.24434	22.7168
IU25_01309-mRNA-1	59.1097	55.9828	68.4701	93.7128	84.6224	87.4246	20.2012	17.6421	21.4754	26.3176	163.111	185.664	178.003	34.5776	47.9142	37.7475
IU25_01310-mRNA-1	112.315	96.9886	77.4557	5.94732	2.93079	5.7603	4.26627	6.4051	19.9772	37.6098	14.2426	18.5888	16.1676	98.8714	33.0552	98.4965
IU25_01311-mRNA-1	154.029	133.192	94.4112	6.54205	20.5964	5.7003	9.77569	4.60718	8.78995	7.2813	108.995	103.476	148.23	23.0745	11.9189	27.4993
IU25_01312-mRNA-1	106.334	98.4597	94.4226	22.26	20.3541	23.8812	6.44179	7.26661	20.127	28.2305	13.6553	16.73	6.48506	47.5185	30.592	53.0629
IU25_01313-mRNA-1	108.954	101.642	118.506	182.498	46.4906	186.25	73.5437	123.195	944.42	1135.02	46.1271	45.0393	42.0849	342.078	414.382	353.449
IU25_01314-mRNA-1	104.531	117.564	114.28	56.7544	126.626	55.9229	13.2226	9.88858	43.1506	36.8384	36.8144	36.6407	26.6054	56.5566	71.9904	36.495
IU25_01315-mRNA-1	21.9091	24.306	26.9355	35.2591	18.1515	31.8617	2.23202	3.29619	31.9634	48.9328	12.9269	13.7066	13.516	53.0646	58.4028	39.968
IU25_01316-mRNA-1	152.68	149.945	136.222	75.6159	41.6456	78.2441	31.9546	37.1946	85.4523	94.9037	20.8081	27.7126	29.1259	120.782	102.423	121.441
IU25_01317-mRNA-1	97.7577	88.5357	80.0007	11.9796	6.26187	12.4807	10.4538	14.3459	36.5082	63.7114	21.1313	23.0555	25.2068	137.763	48.8677	153.552
IU25_01318-mRNA-1	0.297166	0.214813	0.405278	21.8352	5.06064	21.1811	500.595	663.209	3.39612	0.123412	0	0.0797021	0.135423	0.205411	0.476758	0.284672
IU25_01319-mRNA-1	75.6883	74.7764	69.422	38.0629	16.2573	37.922	14.1267	16.9305	17.1304	27.3666	29.9159	25.136	19.8903	63.8145	35.5979	72.8191
IU25_01320-mRNA-1	17.662	18.2653	29.4526	208.751	60.6621	209.831	61.875	102.706	210.859	258.054	62.0858	59.7978	64.8897	155.839	255.701	132.828
IU25_01321-mRNA-1	61.0189	58.3793	45.5089	3.31351	3.39816	2.88015	1.6387	1.3859	3.19634	6.72595	8.55129	11.1539	3.55346	22.2529	7.70759	29.4351
IU25_01322-mRNA-1	338.695	318.304	254.491	10.7901	12.9768	10.2605	7.79795	7.71609	8.54023	11.6933	103.623	77.9902	107.65	92.5036	19.706	109.314
IU25_01323-mRNA-1	0.479748	1.04039	0.89804	1.7842	2.92703	1.68009	0.0847603	0.374568	0	0.370236	7515.48	7213.68	6581.73	0.342352	0.556218	0.683213
IU25_01324-mRNA-1	0.401567	0.870843	0.338262	0	1.69618	0.0600031	0.141267	0.0749135	0	0.123412	3537.38	2812.74	3059.03	0	0.0794597	0
IU25_01325-mRNA-1	52.2788	39.7642	51.9738	78.6746	50.273	72.0038	4.52055	5.95562	186.187	253.581	89.5751	84.4172	86.4675	103.527	138.816	93.3724
IU25_01326-mRNA-1	103.463	95.3044	91.3306	28.0374	4.90333	23.3412	14.4375	23.6352	56.9848	67.5063	14.4018	15.4856	17.1284	226.158	76.1223	266.965
IU25_01327-mRNA-1	96.616	102.576	75.745	16.2277	14.0898	17.2809	2.68408	3.22128	6.2928	7.25045	23.2123	14.5168	18.6026	26.5665	13.4287	26.7592
IU25_01328-mRNA-1	10.07	10.0154	12.6127	159.473	32.1895	177.789	6.9786	12.0611	1.09874	1.26497	26.39	19.3702	22.7301	141.528	213.27	160.669
IU25_01329-mRNA-1	0.117341	0.127234	0.296528	0.424809	0.165212	0.180009	0	0.0749135	0.0998858	0.123412	4.05353	4.42807	5.61477	0	0.635677	0.455475
IU25_01330-mRNA-1	33.022	17.0421	17.8628	0.254885	0.0687949	0.420022	0.310788	0.337111	0.199772	1.11071	4.03222	3.44922	2.10421	107.43	14.3027	110.908
IU25_01331-mRNA-1	4.74579	4.45318	8.91781	10.7052	16.4478	11.1606	0.169521	0.0374568	0.0499429	0.462794	30.4766	15.7296	16.5948	16.0906	17.4811	7.74308
IU25_01332-mRNA-1	0	0.311016	0.120808	0.424809	0.302889	0.0600031	0.282534	0.149827	0	0	18.9916	30.3723	21.2738	0.0684705	0.158919	0
IU25_01333-mRNA-1	6.92421	10.4379	15.7908	9.94052	23.5404	7.6204	1.35617	1.83538	2.29737	1.41924	9.72343	10.8438	24.2432	8.96963	13.9849	6.14892
IU25_01334-mRNA-1	0.381771	0	0	0	0	0.0600031	0	0	0.299657	0	1.46536	0	1.21785	0	0	0
IU25_01335-mRNA-1	0.134743	0.0974017	0.20178	0.594732	0.189713	0.480025	1.83647	1.16116	4.84446	0.0617059	1.20677	1.60216	2.00587	0.753175	1.11244	0.455475
IU25_01336-mRNA-1	51.1097	46.679	42.1024	2.37893	1.05873	2.64014	1.55394	1.72301	3.8456	2.93103	2.70587	5.50589	4.94743	36.8371	10.4092	44.8074
IU25_01337-mRNA-1	90.9616	86.1915	67.5573	15.8878	32.5895	14.3407	16.1327	12.8477	14.9329	17.1542	40.9149	31.5631	35.9472	29.0999	23.2817	25.7344
IU25_01338-mRNA-1	66.0715	63.1699	59.132	6.45709	7.22097	7.98042	9.91696	11.0123	2.0976	4.28856	16.1482	15.4813	19.9393	34.4406	10.0119	36.9504
IU25_01339-mRNA-1	204.081	202.591	216.596	461.087	298.309	460.404	40.798	54.8367	40.5037	51.6787	495.577	476.889	469.622	200.687	239.253	236.335
IU25_01340-mRNA-1	67.6086	62.0194	56.8848	11.8097	3.58244	12.8407	4.35103	6.36765	15.2825	20.5789	8.37109	9.827	11.4296	62.6505	24.2352	69.5169
IU25_01341-mRNA-1	13.3708	17.1537	23.0836	52.4214	62.0689	56.2829	0.847603	0.786592	0.849029	0.555353	21.3417	19.7594	14.5696	16.6383	22.2487	14.3475
IU25_01342-mRNA-1	0.826755	0.704359	1.57524	9.85556	1.69063	7.6804	2.34504	3.18382	84.7031	13.421	16.7734	15.5219	14.6938	8.28493	17.64	6.7752
IU25_01343-mRNA-1	93.8276	90.6393	85.9019	52.4214	47.3269	48.6625	61.0274	59.7435	61.7294	73.9854	45.1085	55.2315	57.4435	51.4213	53.6353	53.2906
IU25_01344-mRNA-1	49.2832	42.2291	35.1012	18.6916	11.0007	15.1208	16.9238	18.6909	64.5262	78.2123	21.2234	15.3459	18.4055	54.7079	38.6969	44.6366
IU25_01345-mRNA-1	0.0699052	0.0378994	0.058885	0	0.0984242	0	0	0	2.49714	0.30853	1.20744	0.314985	0.334497	0.410823	0.158919	0
IU25_01346-mRNA-1	27.7697	30.9247	31.6593	17.4172	16.9076	19.621	2.99486	3.22128	155.772	79.5081	32.575	39.2811	48.0682	30.3324	28.6849	24.4818
IU25_01347-mRNA-1	0.170476	0.138637	0.161552	0.679694	0.48005	0.660034	0.423802	1.08625	6.992	9.87295	1.96303	3.76873	4.89439	4.03976	2.30433	1.59416
IU25_01348-mRNA-1	0.236879	0.25685	0.114021	0.254885	0	0.0600031	0.536815	0.262197	0.3496	0.277677	0.389665	0.0762394	0	0.0684705	0.397298	0.0569344
IU25_01349-mRNA-1	0	0.0907129	0.0704712	0	0.058895	0.0600031	0.0282534	0	0.149829	0.246824	0	0.0471202	0	0	0	0
IU25_01350-mRNA-1	0.099425	0.0539037	0.104689	0.424809	0.10499	0.360019	0	0.262197	0.149829	0	0.572438	0.251999	1.42725	0.0684705	0.556218	0.113869
IU25_01351-mRNA-1	1.88903	1.77776	2.04158	1.61427	1.30475	1.14006	0.90411	2.35978	4.94435	0.493647	2.05208	1.44539	0	2.87576	3.57568	1.70803
IU25_01352-mRNA-1	204.994	189.197	182.168	2.37893	2.36915	2.64014	1.69521	1.19862	2.39726	5.55353	5.05461	14.175	11.2023	53.8178	11.2038	60.8629
IU25_01353-mRNA-1	136.05	122.873	124.75	149.108	34.5395	145.448	319.603	514.581	62.5285	80.3411	122.834	135.46	145.562	200.824	136.75	228.364
IU25_01354-mRNA-1	20.507	22.3931	20.4016	45.8793	26.3411	40.0821	7.37415	12.548	16.5311	15.8893	7.68198	7.6784	9.43787	35.1938	39.8887	33.5913
IU25_01355-mRNA-1	204.423	220.968	243.905	594.902	639.545	574.77	145.901	110.31	70.2197	53.5299	257.663	226.857	193.876	183.98	208.502	205.476
IU25_01356-mRNA-1	30.1311	15.3085	15.9769	7.47663	3.06918	9.4805	8.13699	13.1848	20.077	19.715	5.39557	7.0454	8.38355	69.7714	38.379	81.3593
IU25_01357-mRNA-1	136.043	129.352	107.914	16.6525	12.2042	11.6406	7.3459	5.76834	3.64583	5.83121	16.3533	13.6809	13.5911	57.7206	17.4811	71.8512
IU25_01358-mRNA-1	10.093	8.69781	10.9151	10.1104	9.37034	12.4807	4.57706	7.22915	33.1621	29.2795	5.07516	9.83042	13.9192	31.0856	41.319	20.6672
IU25_01359-mRNA-1	53.7671	38.8667	25.8271	1.95412	7.09057	3.18017	4.23802	2.62197	6.04309	4.6588	3.41117	6.00667	7.0875	13.0094	10.0119	9.28031
IU25_01360-mRNA-1	37.7105	34.6344	30.3363	15.3781	11.9449	19.801	10.3125	19.8146	66.7237	61.7985	36.1456	29.8649	39.3772	64.0884	79.4597	46.1169
IU25_01361-mRNA-1	26.012	20.2127	23.2332	6.62702	4.82071	7.50039	3.05137	9.21436	33.0622	26.5335	27.9267	20.3024	25.9403	23.4854	27.8109	21.9767
IU25_01362-mRNA-1	166.337	150.444	134.917	34.0697	50.1406	26.4014	6.44179	6.33019	25.6706	23.5408	7.10522	7.34799	10.123	81.5483	52.9201	65.8162
IU25_01363-mRNA-1	0.330192	0.358029	0.252853	0.424809	0.126791	0.180009	0.141267	0.224741	0.499429	1.66606	0	0.338138	0.287268	0	1.11244	0.455475
IU25_01364-mRNA-1	0.121605	0.105486	0.143408	0.339847	0.273945	2.04011	0.0282534	0.11237	0	0	0	0.219176	0	0.342352	0.317839	0.113869
IU25_01365-mRNA-1	516.983	578.356	712.708	5174.34	1819.45	5826.54	155.309	283.885	376.32	302.544	329.844	285.697	298.218	2231.25	3356.38	2343.42
IU25_01366-mRNA-1	227.387	260.981	290.482	140.272	639.246	126.247	3.61644	6.81713	10.5879	9.22504	156.061	105.172	139.309	30.2639	50.5363	41.9607
IU25_01367-mRNA-1	13.704	15.2236	18.2209	29.5667	30.3609	29.7016	28.7338	27.7929	4.1952	4.53539	43.3181	34.5067	28.9297	25.4025	38.379	22.4891
IU25_01368-mRNA-1	0.620066	0.672342	0.373083	1.61427	1.74606	1.32007	0	0	0	0.123412	1.02001	1.09762	0	1.78023	1.98649	0.854016
IU25_01369-mRNA-1	2.55344	4.47254	2.48181	0.0849617	0.414826	0.120006	0.452055	0.149827	0.948915	0	2.26175	0.11063	0.939864	0.136941	0.238379	0.170803
IU25_01370-mRNA-1	0	0	0.170076	0.0849617	0	0.0600031	0.0565069	0	0.199772	0	0	0	0.966118	0	0.0794597	0
IU25_01371-mRNA-1	1.09518	1.25349	0.768776	0.169923	0.428327	0.120006	0.0847603	0.11237	0.549372	0	0	1.37077	1.16455	0.410823	0.397298	0.626279
IU25_01372-mRNA-1	0	0	0	0	0	0	0	0.11237	0	0	1.65144	0	1.3725	0	0	0
IU25_01373-mRNA-1	0.558881	1.212	1.41233	0.0849617	0	0.0600031	0	0	0.799086	0	2.14517	1.67884	0	0.0684705	0.0794597	0
IU25_01374-mRNA-1	0.163534	0.354642	0.619891	0.169923	0.690751	0.0600031	0.0282534	0.149827	0.549372	0	0	0.184217	0	0.136941	0.238379	0.284672
IU25_01375-mRNA-1	238.126	257.666	263.345	127.697	136.32	165.729	24.4957	23.2232	215.454	245.651	100.061	99.7774	95.445	294.149	247.04	235.139
IU25_01376-mRNA-1	74.9	62.7977	42.8684	4.58793	5.84372	6.84036	12.0642	9.4391	15.3824	19.9927	16.9112	16.6875	11.6105	41.0823	17.2427	43.1563
IU25_01377-mRNA-1	0.564703	0.756385	0.531643	0.849617	0.701543	1.44008	1.04538	0.898962	1.34846	1.29582	2.29502	0.935475	1.90737	0.821646	1.58919	1.19562
IU25_01378-mRNA-1	0	0.079008	0	0.0849617	0	0.120006	0	0	0	0	0	0	0	0	0	0.0569344
IU25_01379-mRNA-1	0	0.0771416	0.0599282	0.0849617	0.100168	0.0600031	0.0282534	0.0374568	0	0	0	0	0	0	0.0794597	0
IU25_01380-mRNA-1	0.0557731	0.0604752	0.0939616	0.0849617	0.23558	0.0600031	0	0	0	0.0617059	0	0.188481	0	0.273882	0.0794597	0.0569344
IU25_01381-mRNA-1	0.0772244	0.251205	0.0650503	0.254885	0.108729	0	0.0282534	0	0.299657	0	0	0	0	0	0.158919	0.227738
IU25_01382-mRNA-1	0.0703132	0.228723	0.118457	0	0	0	0.0282534	0.0749135	0.149829	0	0	0	0.672899	0.136941	0.0794597	0
IU25_01383-mRNA-1	0.763542	1.24187	0.96476	1.95412	3.04595	3.54018	0.81935	1.79792	0.299657	0.555353	0	0	0	0.342352	0.397298	0.341606
IU25_01384-mRNA-1	0	0.775999	0.678198	0.254885	1.88931	1.38007	0.0847603	0.149827	0	0	0	0.403088	0	0.479293	0.794597	0.284672
IU25_01385-mRNA-1	6.72918	5.24692	8.85283	0.254885	0.106455	0.240013	0.113014	0	0	0	0	1.61825	2.17073	0.0684705	0	0.170803
IU25_01386-mRNA-1	35.9797	31.6653	28.6767	0.169923	0.454333	0.120006	0	0.0374568	0	0.431941	3.71574	3.27149	4.63219	6.0254	1.66865	9.45111
IU25_01387-mRNA-1	9.42809	10.7909	14.7806	4.16313	14.7494	3.9002	3.2774	2.13503	0.898972	2.098	21.1097	12.9806	10.0252	2.80729	2.54271	2.39125
IU25_01388-mRNA-1	132.23	126.065	100.995	12.0646	17.231	11.8806	9.66268	9.77621	17.0805	19.9619	23.1202	18.3096	9.15	39.439	19.7855	37.6906
IU25_01389-mRNA-1	22.124	19.6151	26.2348	98.8955	19.9545	122.406	57.185	99.1106	375.82	378.041	61.3387	51.9793	53.3038	332.903	380.056	258.824
IU25_01390-mRNA-1	7.83781	4.32799	3.94299	0.50977	0.102179	0.120006	0.508562	1.19862	4.5448	7.40471	7.93885	4.90504	6.59792	6.36775	1.74811	5.35183
IU25_01391-mRNA-1	30.6884	26.8372	28.4236	18.6066	4.88354	20.8211	15.7654	28.8792	60.9303	88.7023	9.69732	12.7828	14.2064	100.925	100.675	94.7389
IU25_01392-mRNA-1	67.4011	50.0151	50.7811	17.842	12.6426	21.6611	12.2902	18.4287	33.8613	51.5862	19.7356	26.8195	23.5334	97.2965	56.8931	88.8177
IU25_01393-mRNA-1	41.6213	26.0387	26.5809	6.79694	1.66468	6.12032	5.02911	10.3006	33.7114	40.4791	11.7747	11.6088	15.1376	64.6361	31.3071	75.6089
IU25_01394-mRNA-1	47.3867	47.1274	44.455	13.5939	4.62947	13.6207	8.33477	11.9487	23.8727	29.8965	13.9994	14.5666	16.9233	33.3451	25.6655	36.8366
IU25_01395-mRNA-1	198.293	217.666	232.265	440.102	328.142	515.427	48.2851	60.193	315.639	300.446	115.791	108.718	113.633	385.9	441.557	299.532
IU25_01396-mRNA-1	0.852382	2.40303	2.87203	2.37893	8.16085	3.42018	0.0282534	0.187284	0.0499429	0	19.6303	17.2833	16.3146	1.57482	1.50973	0.683213
IU25_01397-mRNA-1	117.119	105.756	103.125	29.6516	6.88019	25.7413	5.14213	7.71609	30.0157	53.9618	45.9341	46.7333	42.1839	146.39	51.7282	196.253
IU25_01398-mRNA-1	91.8697	90.1558	89.2539	103.738	49.5884	107.586	28.1969	25.6953	89.6475	105.455	48.3547	36.2867	30.0757	138.721	122.606	119.448
IU25_01399-mRNA-1	31.9967	24.2091	19.9078	2.54885	1.83986	2.46013	0.649829	1.49827	3.04652	4.16515	2.57952	2.27112	5.71686	16.8437	7.78705	18.1051
IU25_01400-mRNA-1	0.857583	0.664203	1.90917	2.37893	1.98366	2.22012	0.678083	0.711678	0.799086	0.401089	5.64288	6.83131	7.62087	1.71176	5.00596	1.87884
IU25_01401-mRNA-1	26.9638	23.3897	16.3375	1.44435	1.46528	0.780041	1.29966	0.936419	0.799086	2.46824	2.17886	4.15645	2.71626	7.80563	1.98649	6.14892
IU25_01402-mRNA-1	120.688	103.085	90.2914	11.13	10.2179	9.06047	5.19863	3.82059	11.2371	12.1869	142.899	156.471	149.321	45.259	17.4017	47.9957
IU25_01403-mRNA-1	79.6568	72.5399	67.9096	19.881	6.64282	19.681	3.92723	7.26661	25.2711	35.9128	12.9227	12.616	15.3428	86.889	34.8828	91.7213
IU25_01404-mRNA-1	112.332	99.1257	112.239	289.55	80.4016	289.575	56.6199	73.7149	425.913	471.557	70.9191	70.4071	75.1328	535.713	527.056	423.991
IU25_01405-mRNA-1	68.2073	41.0513	38.144	13.254	4.26538	14.2207	8.70206	13.859	19.3778	22.1833	14.0761	13.2314	13.0549	121.877	53.5558	130.38
IU25_01406-mRNA-1	8.8299	9.27745	10.0037	20.2209	11.7094	19.681	85.1841	105.853	15.2326	23.1089	13.0051	11.5273	8.84327	16.5014	20.1033	13.5504
IU25_01407-mRNA-1	112.286	112.026	109.959	186.661	79.1387	168.249	36.4187	54.4996	16.3813	17.8639	40.0042	47.2246	60.5397	118.522	128.327	139.205
IU25_01408-mRNA-1	0.226125	0.169096	0.203614	5173.91	326.275	4750.15	62052.5	40070.2	143.186	0.431941	0.808083	2.43744	1.19394	0.684705	0.715137	1.13869
IU25_01409-mRNA-1	0.142287	0	0.119856	0.0849617	0.400672	0	0	0	0.0499429	0	0	0.160283	1.36169	0	0	0
IU25_01410-mRNA-1	30.9047	20.9617	21.0288	3.56839	0.867363	3.18017	2.57106	3.48348	8.64012	11.6624	8.95155	9.48401	11.9314	44.5743	19.7855	54.657
IU25_01411-mRNA-1	26.4069	29.8781	26.2807	8.49617	9.55856	9.6605	5.3399	5.76834	19.8773	16.1978	15.5199	21.2556	20.542	19.1033	15.0973	17.2511
IU25_01412-mRNA-1	41.3599	28.8251	25.2231	2.80374	1.65331	2.88015	3.02312	4.53227	6.74229	13.3593	12.3947	14.1095	16.8565	42.8625	15.3357	45.4337
IU25_01413-mRNA-1	8.1057	10.1598	10.8995	0.254885	0.418809	0.300016	0	0.0749135	0.549372	0	0	0	0	1.78023	0.556218	1.87884
IU25_01414-mRNA-1	6.90455	7.2527	10.8597	10.1954	7.44292	11.4006	1.32791	3.18382	7.54137	6.47912	8.69594	8.02084	11.3569	8.07952	15.8125	7.34454
IU25_01415-mRNA-1	59.9306	56.6975	42.3052	7.13679	4.06	5.34028	22.518	353.854	64.1267	8.45371	9.96134	8.39141	5.05927	25.5395	9.37624	29.2643
IU25_01416-mRNA-1	113.261	115.591	128.462	270.858	196.496	273.434	34.6952	37.4568	80.0085	88.7948	56.1867	73.6447	70.0446	140.775	156.377	132.999
IU25_01417-mRNA-1	655.691	618.638	702.477	1241.04	529.597	1269.31	113.183	151.775	298.359	390.537	166.256	197.32	187.926	1258.83	1069.61	1449.83
IU25_01418-mRNA-1	2.4708	2.64741	4.61826	43.1606	10.2512	46.8024	0.197774	0.299654	1.3984	0.987295	2.18856	3.24443	2.93822	34.783	49.6623	19.1869
IU25_01419-mRNA-1	0.194306	0.561834	1.25484	2.8887	3.5565	2.88015	7.11987	7.60372	0.399543	0.401089	0	1.45921	1.23968	8.69575	6.83353	3.87154
IU25_01420-mRNA-1	0.195357	0.211827	0.493679	1.1045	1.23775	0.600031	0.310788	0.599308	0	0.246824	2.24953	0.440128	0.934784	2.53341	1.66865	1.13869
IU25_01421-mRNA-1	146.622	158.692	158.02	71.2829	112.854	66.1235	15.8219	27.1561	64.9757	62.3538	53.5655	50.4867	64.2086	64.91	86.2932	63.5388
IU25_01422-mRNA-1	105.117	97.0738	83.5341	34.3245	28.8557	28.3815	15.2569	13.4844	18.4789	29.4646	43.7732	38.85	44.8155	68.402	39.2531	64.3928
IU25_01423-mRNA-1	65.3727	65.4826	105.657	1023.87	139.427	1086.12	160.593	310.741	337.564	391.401	89.4148	96.99	96.7264	714.421	954.469	632.427
IU25_01424-mRNA-1	90.7566	91.0212	84.814	90.3143	80.2297	82.8643	16.0762	14.0837	57.1347	47.7295	42.547	29.851	32.598	88.8747	83.5121	79.025
IU25_01425-mRNA-1	39.1768	44.6743	39.8202	18.1818	45.1861	17.2809	0.423802	0.374568	3.89554	1.07985	1.66465	2.11702	8.30088	17.0491	18.2757	14.5183
IU25_01426-mRNA-1	88.9168	78.331	78.8997	112.659	26.6672	104.585	61.0274	89.4093	340.561	351.94	39.8995	40.3853	41.4833	271.622	224.871	296.856
IU25_01427-mRNA-1	86.1501	82.5184	66.0039	12.0646	8.0147	10.9806	1.58219	2.5096	7.3416	6.97277	10.998	10.3286	6.58104	44.2319	19.1498	53.9738
IU25_01428-mRNA-1	0.435434	0.419684	0.346412	4.50297	1.90735	1.74009	1.77997	3.74568	0.0499429	0	0	1.22626	0	0.821646	1.19189	0.967885
IU25_01429-mRNA-1	71.3968	66.7585	71.4806	57.0943	26.1303	54.7829	8.33477	6.74222	0.649257	1.11071	13.3566	9.93727	7.59512	60.1855	52.9996	70.5417
IU25_01430-mRNA-1	6.75451	6.89594	5.46802	0.934579	1.04982	1.20006	0.0847603	0.0374568	0.149829	0.431941	1.51516	0.691706	0	2.25953	1.66865	2.16351
IU25_01431-mRNA-1	35.252	24.6732	22.0046	26.3381	5.80102	24.4813	11.5839	20.6012	41.5025	37.8566	28.5447	31.776	28.9588	82.4384	82.638	94.9097
IU25_01432-mRNA-1	0.0684489	0.0742196	0.230633	0.339847	0.0963736	0.240013	0	0.0374568	0.0499429	0	0	0.308423	0	0.410823	0.556218	0.113869
IU25_01433-mRNA-1	0	0.544277	0	0.254885	0	0.120006	0	0	0	0	0	0.282721	0	0	0.0794597	0
IU25_01434-mRNA-1	86.2042	90.7608	80.7041	28.3772	24.6426	31.5616	6.52655	10.8625	20.2269	19.0671	35.9889	32.7743	33.7169	46.8338	40.286	44.8643
IU25_01435-mRNA-1	48.2821	34.9018	27.8987	1.86916	0.715574	1.38007	2.17552	3.25874	3.1464	7.03448	12.68	11.6092	11.8893	48.8879	11.1244	55.4541
IU25_01436-mRNA-1	30.6014	13.1088	14.5468	1.7842	0.425134	1.08006	1.07363	1.61064	1.49829	0.894736	4.27931	3.87234	3.5565	117.906	13.1903	122.181
IU25_01437-mRNA-1	57.7827	50.8049	39.1073	0.169923	0.402255	0.120006	0.0565069	0.11237	0	0	4.93474	2.97695	3.41769	14.2419	1.98649	19.984
IU25_01438-mRNA-1	29.2645	23.1859	22.2574	12.5743	4.42096	11.5806	9.15412	10.7126	25.0214	21.5045	13.1972	11.0534	8.26362	58.1314	34.2471	79.3666
IU25_01439-mRNA-1	23.1354	20.4317	18.1143	1.61427	1.26911	1.9801	0.81935	0.861505	4.74457	10.0889	4.94255	5.80216	4.51849	11.9823	7.15137	14.4044
IU25_01440-mRNA-1	113.061	110.249	112.235	51.4019	63.6066	56.4029	10.3973	15.6944	12.236	15.5807	56.182	60.7964	47.8454	47.7239	34.6444	60.6921
IU25_01441-mRNA-1	251.344	259.175	234.208	13.0841	29.1048	11.2206	18.9863	11.4618	17.48	10.0272	3614.63	3156.86	3454.77	31.4279	13.1903	62.4571
IU25_01442-mRNA-1	169.609	186.315	181.259	87.0008	114.827	78.5441	20.3707	12.7728	170.805	115.112	45.6319	42.4975	42.4753	111.47	120.699	82.0425
IU25_01443-mRNA-1	67.0893	66.8147	48.9896	27.1878	34.8983	26.7614	16.5565	15.8067	73.1663	77.9654	8.76971	7.64322	9.27621	40.3976	33.6114	35.6409
IU25_01444-mRNA-1	186.394	181.426	168.426	149.788	207.193	144.308	65.2372	49.4055	79.8587	77.9346	201.338	206.669	219.371	76.413	76.3607	80.6761
IU25_01445-mRNA-1	661.079	632.139	615.304	0.254885	1.81733	0.0600031	0.0847603	0.486938	11.337	10.7368	2.47716	3.27149	1.02938	133.723	19.7855	160.213
IU25_01446-mRNA-1	0	0	0	2.54885	3.65149	1.14006	0.847603	1.53573	0.0499429	0	0	0.471202	0	0	0.0794597	0
IU25_01447-mRNA-1	75.6433	67.8469	65.5819	56.7544	20.9123	43.3223	127.819	149.864	82.6055	105.918	23.1569	20.0647	19.5205	114.14	85.2602	120.701
IU25_01448-mRNA-1	16.9301	17.2161	20.6898	26.0833	28.0363	23.7612	6.15925	6.51747	23.573	30.5136	30.3031	26.7789	17.6293	15.9536	28.3671	15.1446
IU25_01449-mRNA-1	0.278008	0.301446	0.468362	1.69923	1.17428	1.44008	0.0847603	0	0	0	0.800313	0.704628	0	2.53341	4.44974	1.25256
IU25_01450-mRNA-1	75.239	64.1257	68.3596	7.56159	22.6671	9.30049	6.80908	10.1133	8.29052	5.64609	3.7833	20.9111	33.0149	6.64164	6.91299	10.7606
IU25_01451-mRNA-1	5.44874	5.9455	7.49469	8.58114	4.7098	8.88046	2.11901	2.54706	31.3142	39.0907	12.3102	8.93485	11.551	14.4473	24.0763	14.1197
IU25_01452-mRNA-1	145.884	145.203	132.28	77.9099	56.9095	88.3846	27.7731	27.0063	82.0562	118.013	60.2755	78.296	79.28	106.403	88.3591	123.035
IU25_01453-mRNA-1	49.6781	46.9709	43.6499	14.2736	15.3365	13.8007	7.03511	6.59239	30.7648	29.7423	16.6755	12.554	7.23073	48.5456	46.4839	42.2453
IU25_01454-mRNA-1	25.4003	32.7747	64.0965	67.7995	39.8499	75.4239	16.0197	23.2232	376.919	339.105	12.1172	13.6115	17.7102	233.21	282.241	113.47
IU25_01455-mRNA-1	97.7729	91.1395	87.1711	21.9201	7.59145	19.141	7.74144	9.21436	55.1369	62.539	16.29	17.1988	18.3919	90.1756	46.9607	102.596
IU25_01456-mRNA-1	195.373	172.62	151.244	33.0501	18.1866	35.3418	27.8579	34.0482	75.1141	93.2377	26.6283	32.9342	33.1959	147.965	63.8061	169.608
IU25_01457-mRNA-1	163.254	173.367	154.01	65.3356	40.0436	70.2637	19.5231	21.9122	12.4358	17.4628	34.3089	38.3145	31.8467	102.432	65.0775	139.603
IU25_01458-mRNA-1	99.2753	97.9699	84.5093	34.3245	31.8825	26.2214	17.0086	17.2301	65.7748	79.6315	33.6729	38.7692	38.0314	60.6648	48.4704	61.3753
IU25_01459-mRNA-1	66.3355	69.2362	53.7868	3.22855	3.0076	2.76014	2.17552	2.47215	5.99315	7.71324	3.98878	6.8937	8.28762	24.0331	7.62813	29.549
IU25_01460-mRNA-1	45.6599	31.1668	37.0359	80.2039	12.9535	85.0844	31.2201	42.7756	325.578	419.6	25.8203	23.5505	21.4591	295.245	280.413	272.488
IU25_01461-mRNA-1	65.5126	62.8766	61.2641	40.8666	20.0075	47.5225	40.0634	50.7539	87.7496	93.0217	13.5285	17.709	24.3608	74.7697	81.6051	85.5155
IU25_01462-mRNA-1	0.398614	0.576293	0.447699	0.254885	0.374157	0.120006	0.197774	0.0374568	0	0	1.53001	0.74838	0	0.0684705	0.238379	0.227738
IU25_01463-mRNA-1	26.8968	23.5581	22.5687	6.8819	4.63262	4.62024	1.01712	1.6481	5.49372	4.53539	1.80417	2.82394	1.99925	11.0922	7.86651	11.5008
IU25_01464-mRNA-1	3.71145	4.12331	3.92076	8.83602	3.68362	7.08037	0.988871	1.16116	1.64812	2.00544	0.700611	0.411231	1.45568	4.79293	4.76758	6.31972
IU25_01465-mRNA-1	55.7659	74.3728	87.5661	49.7026	192.598	49.4426	20.8793	16.7057	70.5193	46.9891	255.067	178.826	210.125	55.4611	63.965	38.0322
IU25_01466-mRNA-1	115.807	106.538	90.6759	20.5607	12.4021	18.0609	9.15412	10.2632	21.5254	27.6751	11.1872	19.0426	14.5662	87.2998	34.565	103.564
IU25_01467-mRNA-1	92.758	90.0178	90.6882	29.4817	28.2512	27.4814	21.5856	20.751	56.6352	46.0635	27.6991	33.3758	24.705	39.6444	29.2412	42.9285
IU25_01468-mRNA-1	67.6636	47.2561	47.0856	48.853	26.2168	46.7424	31.7569	47.4577	154.174	132.575	34.6099	44.8821	41.7429	114.962	117.203	111.819
IU25_01469-mRNA-1	51.7831	55.6066	59.022	11.8946	19.2077	12.2406	2.09075	1.91029	15.6821	17.7713	28.786	20.2755	20.5061	19.651	24.3941	17.6497
IU25_01470-mRNA-1	65.2546	74.2938	66.3838	19.0314	37.6339	16.7409	1.94949	3.6333	9.33932	14.6552	20.2301	29.8271	50.4394	24.1701	24.6325	20.0978
IU25_01471-mRNA-1	221.908	211.577	183.826	59.8131	26.2714	50.1026	28.4795	40.9402	37.5071	39.1524	38.2951	54.8682	59.9921	166.726	69.1299	206.046
IU25_01472-mRNA-1	26.3096	16.3877	17.0101	17.757	6.15605	18.541	8.64555	13.8965	34.8601	50.1669	14.2601	11.1602	12.0934	65.9371	64.6007	53.5753
IU25_01473-mRNA-1	72.282	70.2184	70.3929	24.8088	36.5543	26.2814	5.28339	6.06799	34.2109	49.3647	89.1777	103.608	94.5849	38.5489	38.1406	35.4132
IU25_01474-mRNA-1	81.56	78.7268	79.9257	48.768	42.9107	42.6622	15.6807	13.6717	23.6729	30.1742	7.45366	19.9913	21.1652	58.4053	50.298	62.7417
IU25_01475-mRNA-1	96.2714	69.9646	53.635	19.3713	15.2151	24.0013	10.7928	18.6535	95.1911	92.0652	39.7575	42.1262	36.046	134.681	134.446	107.037
IU25_01476-mRNA-1	142.076	149.942	151.07	115.293	102.021	102.005	18.0822	22.8486	97.6883	112.798	31.3828	37.575	33.453	110.306	146.365	104.589
IU25_01477-mRNA-1	3.1427	4.54353	7.94179	3.05862	6.63721	2.10011	0	0.337111	0.449486	0.370236	18.094	29.5013	22.5567	2.12258	3.33731	1.59416
IU25_01478-mRNA-1	630.238	580.018	552.052	88.0204	59.493	96.665	82.5566	143.085	413.477	475.784	59.8963	62.0951	66.9113	419.929	281.684	440.16
IU25_01479-mRNA-1	100.424	104.772	117.993	270.008	118.381	271.094	28.1687	39.3296	325.877	410.745	62.2919	51.8622	52.0457	279.223	350.576	236.562
IU25_01480-mRNA-1	199.094	179.455	148.729	13.6788	8.20317	13.6207	3.87072	6.70476	11.2871	15.519	30.3998	27.0216	30.9279	83.6709	24.2352	87.3943
IU25_01481-mRNA-1	1864.3	1597.77	1254.4	5.86236	10.9912	4.14022	41.0523	26.5943	11.7366	13.853	114.861	121.973	128.664	269.774	57.5288	290.707
IU25_01482-mRNA-1	27.2975	20.7374	25.4773	53.356	24.0592	55.8629	17.1498	27.9427	90.3467	122.116	24.5613	24.6755	26.376	218.763	256.098	150.478
IU25_01483-mRNA-1	57.2589	53.3327	49.9887	21.8352	11.404	27.3614	7.3459	12.8102	47.7454	45.7858	24.9328	25.746	20.2099	67.9912	57.6083	75.3242
IU25_01484-mRNA-1	54.3632	53.2512	52.8689	19.4562	4.1114	17.1609	6.15925	8.35286	12.3359	24.1887	14.4107	14.3111	10.162	70.9354	37.1077	81.3593
IU25_01485-mRNA-1	103.305	105.739	97.5653	26.8479	16.8509	30.2416	2.71233	4.75701	17.9295	24.1887	25.3868	27.8508	25.62	64.7046	38.8558	80.5053
IU25_01486-mRNA-1	85.9838	74.2849	61.604	4.16313	1.75742	5.10027	3.2774	5.39377	9.7888	22.7695	28.4193	27.7697	29.0487	88.053	24.3941	93.0878
IU25_01487-mRNA-1	36.0853	28.3494	21.2964	0.849617	0.313623	0.480025	0.113014	0.337111	0.0998858	2.96188	3.84742	2.13282	3.73049	30.6063	4.76758	34.5592
IU25_01488-mRNA-1	4.88495	1.77939	2.49142	1.44435	0.671664	1.9801	4.80309	7.71609	24.472	27.0272	4.39454	5.58874	5.11318	31.8388	14.9384	22.2044
IU25_01489-mRNA-1	152.778	150.308	104.07	15.8029	13.9458	14.8808	5.59418	9.58893	15.1327	25.4228	28.9311	28.0846	24.0444	60.0486	26.2217	94.8527
IU25_01490-mRNA-1	89.714	85.2359	80.1832	27.8675	7.24598	28.4415	3.36216	5.20649	23.6729	42.6696	15.595	15.7355	12.2202	99.8984	55.0655	114.097
IU25_01491-mRNA-1	0.111546	0.241901	0.516789	1.61427	0.549687	1.20006	0.706336	0.824049	1.0488	0.740471	10.2756	7.91619	8.00625	0.273882	1.27135	0.227738
IU25_01492-mRNA-1	1.93612	2.37927	3.04435	7.56159	15.9925	6.78035	0.452055	0.599308	0.249714	0.246824	13.3767	6.83378	1.23525	2.80729	6.35677	2.27738
IU25_01493-mRNA-1	112.713	106.945	81.8033	4.07816	2.98966	3.48018	2.26028	2.73434	5.09417	11.1688	7.98394	13.7171	7.05011	53.6808	13.3492	65.076
IU25_01494-mRNA-1	3.58124	4.45318	1.57753	1.44435	0.832668	1.9801	0.226028	0.374568	0.948915	0	1.13499	1.07331	0	9.58587	1.27135	4.27008
IU25_01495-mRNA-1	17.2146	9.44316	10.8869	20.3908	3.05794	21.4811	9.8322	17.2676	56.6852	44.3357	13.675	14.7879	17.7133	60.5279	41.9547	81.0177
IU25_01496-mRNA-1	89.8426	58.2446	61.0807	34.1546	4.47977	30.9016	10.2843	17.6421	50.4923	73.0598	17.6158	18.9886	17.5959	244.919	83.1148	286.038
IU25_01497-mRNA-1	135.596	141.947	140.153	79.0994	157.744	80.7642	19.3536	19.5524	23.3233	21.1034	77.0672	74.94	56.364	50.5312	64.2034	50.4439
IU25_01498-mRNA-1	46.7825	53.3392	41.7753	1.95412	12.1559	3.48018	2.45805	2.17249	3.24629	1.91288	4.62403	5.65442	1.9215	5.20376	3.41677	5.40877
IU25_01499-mRNA-1	86.716	89.1738	94.5823	48.5132	48.6797	45.4824	24.2415	26.1448	14.4834	21.6588	40.5855	31.8889	21.4161	46.286	76.0429	57.5038
IU25_01500-mRNA-1	154.695	151.139	132.903	6.28717	3.44303	4.92026	2.40154	3.67076	5.04423	6.13974	5.85115	7.29808	12.765	87.2314	20.3417	115.805
IU25_01501-mRNA-1	68.2317	59.5541	56.9036	24.384	3.08633	16.8009	12.5445	15.4322	16.7808	34.7713	19.6037	18.2877	16.825	145.294	53.3174	210.543
IU25_01502-mRNA-1	62.7225	49.1856	44.6393	14.3585	3.12606	11.3406	9.60617	13.1848	36.2086	39.8312	9.94245	9.08375	9.88622	97.9812	39.0942	114.552
IU25_01503-mRNA-1	0.276589	0.0999693	0.0776621	54.2906	90.4772	48.4825	693.085	579.905	1.89783	0	0	0	0	0	0.158919	0
IU25_01504-mRNA-1	0.216154	0.0468755	0.182079	1.95412	1.15648	1.62008	31.6156	31.2015	0.199772	1.049	0.497802	0.633079	0	1.09553	2.62217	0.967885
IU25_01505-mRNA-1	121.945	125.11	132.913	156.924	66.9488	159.188	52.0146	73.8647	147.581	246.268	61.5371	54.9638	61.8475	246.014	211.283	229.446
IU25_01506-mRNA-1	314.811	320.753	316.368	185.471	250.512	221.232	31.8981	25.995	74.2151	110.916	86.1289	114.977	116.557	209.109	210.806	213.618
IU25_01507-mRNA-1	64.9904	75.9696	75.3077	44.35	77.9646	41.1622	13.8159	10.8625	20.077	26.6261	103.432	80.7095	115.29	31.4964	33.2936	30.5168
IU25_01508-mRNA-1	1.5214	2.28933	4.2893	15.7179	8.56831	14.4608	0.226028	0.0374568	0.0998858	0.925589	4.64787	3.14782	1.78284	12.4616	22.8049	7.80001
IU25_01509-mRNA-1	17.0627	11.465	20.9262	49.7026	15.5842	49.7426	101.204	169.679	174.9	211.713	20.3602	23.4033	23.8589	322.975	452.841	198.246
IU25_01510-mRNA-1	71.4722	63.1381	65.3814	4.75786	1.09551	3.9002	3.10788	2.39723	3.24629	8.60798	13.3479	13.1831	13.0689	82.0961	17.3222	111.364
IU25_01511-mRNA-1	4.07752	4.38866	3.94169	31.8607	23.8962	37.2019	0.0847603	0.0374568	0.749143	0.246824	8.14307	8.52542	7.91959	3.21811	7.70759	8.31242
IU25_01512-mRNA-1	5.66013	8.00125	7.91108	24.2991	35.1238	21.0011	1.58219	1.72301	0.948915	0.401089	11.1041	12.2324	12.4385	3.97129	10.0914	8.02775
IU25_01513-mRNA-1	25.2234	28.9828	44.0797	41.4613	128.008	39.7221	4.52055	7.90337	9.63898	4.04174	21.6751	42.6202	23.4183	9.92822	17.0838	19.0161
IU25_01514-mRNA-1	19.7571	20.2471	23.8474	30.8411	30.1919	32.8817	14.607	20.5638	6.14297	6.20145	11.0977	5.63181	8.64675	16.2275	29.6385	11.2161
IU25_01515-mRNA-1	13.9004	17.7853	12.1774	2.03908	5.47995	1.68009	0.508562	0.524395	0.299657	0.246824	12.805	15.6584	18.6238	0.616234	1.74811	0.341606
IU25_01516-mRNA-1	238.792	229.015	215.818	6.62702	5.03183	5.94031	1.15839	0.898962	13.2349	13.0817	22.6049	23.3611	23.6039	82.4384	19.1498	90.6965
IU25_01517-mRNA-1	19.1956	20.3334	24.6133	37.0433	25.9227	36.6019	4.46404	8.68997	26.9192	24.8983	13.3486	15.0557	17.6198	40.603	59.4358	32.7373
IU25_01518-mRNA-1	170.622	172.997	175.753	100	55.184	102.545	23.7894	35.0595	76.4625	100.827	49.0565	43.9112	49.2644	187.404	209.932	145.41
IU25_01519-mRNA-1	75.6235	77.2794	102.775	254.715	173.084	248.233	16.4435	27.6056	62.3287	67.136	79.4861	80.2846	80.3664	222.05	337.068	191.641
IU25_01520-mRNA-1	4.24602	3.16364	3.46476	15.0382	0.794874	15.0008	3.72945	6.6673	21.0759	21.6279	10.9804	9.07974	10.1246	30.0585	42.6698	30.5738
IU25_01521-mRNA-1	268.333	247.095	233.666	81.9881	37.2245	79.6242	42.8887	53.7504	82.6055	117.766	249.698	260.117	258.604	336.053	208.582	361.477
IU25_01522-mRNA-1	0.0679342	0.0736616	0.200286	0.679694	0.095649	0.120006	0.0282534	0.0374568	0.0998858	0	128.291	104.267	123.525	0.0684705	0.317839	0.0569344
IU25_01523-mRNA-1	0.0650018	0.0704819	0.0547546	0	0	0	0	0	0.0499429	0	2.24548	0.80545	0.622069	0	0	0
IU25_01524-mRNA-1	3.75378	3.97559	3.9709	9.7706	17.0847	10.4405	17.6019	8.83979	1.09874	0.462794	8.04179	10.3255	12.5315	4.45058	6.99245	2.56205
IU25_01525-mRNA-1	1.50587	1.9594	1.77587	1.18946	5.51257	1.08006	0	0	0	0.154265	0	4.07119	0	0.410823	0.874056	0.455475
IU25_01526-mRNA-1	1.50587	3.87797	5.70816	3.39847	10.6011	3.36018	0	0.149827	0.299657	0	2.16751	12.7225	0	1.50635	2.46325	0.740147
IU25_01527-mRNA-1	8.242	8.09773	10.9519	19.4562	19.7221	21.1211	0.621576	0.824049	0.249714	0.30853	3.11899	2.48456	4.81404	41.5616	48.3115	25.3358
IU25_01528-mRNA-1	5.67557	6.64922	6.04475	6.03228	13.3184	7.38039	0.113014	0.0374568	0.549372	0	1.50239	0.51441	0	11.0237	14.5411	7.97082
IU25_01529-mRNA-1	3.98853	3.08914	3.35976	3.48343	6.64718	5.28028	0	0.374568	0.449486	0.678765	0.937303	2.29233	4.67392	7.12093	11.2833	3.92847
IU25_01530-mRNA-1	7.99341	7.36235	6.23397	5.86236	1.54274	5.64029	4.83134	4.64464	7.3416	7.89836	8.68729	5.28121	4.98521	14.8581	13.5081	15.0307
IU25_01531-mRNA-1	0	0	0	0.0849617	0	0	0	0	0	0	0	0.282721	0	0	0.158919	0
IU25_01532-mRNA-1	0.422208	0.183121	0.14226	0.169923	0.118891	0.360019	0.310788	0.337111	0.0499429	0	3.88937	0.85609	2.42432	0.136941	0.476758	0.170803
IU25_01533-mRNA-1	1.43859	1.33704	2.10211	19.5412	4.52635	16.5009	0.0847603	0.0749135	0.299657	0.802177	1.18324	1.62054	1.12387	11.4346	15.2563	7.17374
IU25_01534-mRNA-1	0.653151	0.236072	0.794711	0.0849617	0.408717	0.0600031	0.0282534	0.149827	0.799086	0	0	0.163501	0	0.0684705	0.397298	0
IU25_01535-mRNA-1	37.4395	22.5037	21.1646	3.56839	0.914107	1.9801	9.12586	8.91471	8.34046	13.0508	6.72838	7.97172	5.79902	80.3843	15.2563	84.4907
IU25_01536-mRNA-1	0.081767	0.0886605	0.390302	4.16313	3.79913	5.52029	0.988871	1.72301	3.04652	0.678765	0	0.798272	0	0.0684705	0.0794597	0.113869
IU25_01537-mRNA-1	1.73755	1.62027	2.42963	5.7774	3.4739	6.84036	0.762843	0.749135	0.149829	0.246824	2.00078	2.27047	2.32797	10.7499	13.826	5.01023
IU25_01538-mRNA-1	0.834023	0.602892	1.87345	0.764656	1.5657	0.180009	0.169521	0.0374568	0	0	0	2.19218	5.32108	1.57482	1.90703	0.797082
IU25_01539-mRNA-1	0.157135	0	0	0	0	0	0	0	0	0	0	0	0	0	0	0
IU25_01540-mRNA-1	65.0538	73.6734	77.6919	15.548	33.3807	17.3409	33.7346	44.4612	15.5322	19.715	28.2991	26.8698	35.9705	21.3628	23.3611	14.0628
IU25_01541-mRNA-1	26.7031	26.1162	26.5639	55.3951	26.5411	57.003	4.52055	3.44602	2.99657	3.85662	7.82479	5.84028	6.98484	55.1187	66.031	46.7432
IU25_01542-mRNA-1	74.5344	86.2579	104.612	445.539	299.329	533.968	1.77997	1.31099	1.94777	0.802177	1027.44	976.047	846.549	179.735	132.38	127.476
IU25_01543-mRNA-1	152.151	147.852	133.132	105.438	51.8564	90.0047	24.75	26.6318	30.2654	39.1833	29.3855	30.8835	26.7323	121.74	71.3548	152.527
IU25_01544-mRNA-1	46.7879	42.1535	42.2507	17.842	12.9276	16.4409	7.00685	8.98962	9.73886	13.3285	7.87335	9.46276	7.01088	24.0331	15.6536	25.3927
IU25_01545-mRNA-1	119.293	108.563	101.26	51.2319	46.2359	52.1427	7.37415	12.7353	11.337	12.3103	14.2594	18.341	22.8239	52.9961	35.5185	67.1826
IU25_01546-mRNA-1	40.1543	30.7905	27.9035	4.75786	1.77152	3.48018	6.32877	9.92604	10.0385	15.2414	16.9862	15.1997	22.8366	44.4373	22.3282	56.7636
IU25_01547-mRNA-1	0.651723	0.51394	0.449167	0	0.250256	0.180009	0.706336	0.936419	0.0499429	0.215971	0	1.802	1.701	0.342352	0.317839	0.113869
IU25_01548-mRNA-1	0.0340631	0.0184675	0.200853	2.54885	0.455618	1.62008	0.282534	0.0749135	1.29851	0.30853	218.28	193.161	239.925	1.02706	1.58919	0.51241
IU25_01549-mRNA-1	1.2047	1.30627	1.82661	4.24809	7.46318	2.34012	0	0	0	0	0	0	0	0.753175	1.19189	0.569344
IU25_01550-mRNA-1	0.664357	0.43222	0.447699	0.169923	0.374157	0.240013	0	0.0749135	0.649257	0.0925589	12.2401	16.9134	15.259	0.410823	0.715137	0.170803
IU25_01551-mRNA-1	4.93028	2.46826	2.28099	5.69244	1.0329	7.02037	5.05737	7.94083	27.119	19.7767	7.45366	6.91494	8.56932	24.2385	17.5606	22.1475
IU25_01552-mRNA-1	138.499	144.763	232.914	735.854	543.59	857.925	1.44093	2.28486	2.24743	2.37568	5.22579	4.92632	2.36897	392.13	506.953	361.249
IU25_01553-mRNA-1	54.9027	54.7132	55.9795	52.1665	96.4874	49.8626	0	0.262197	0.249714	0.678765	10.2335	8.45383	6.615	22.2529	32.2606	23.4
IU25_01554-mRNA-1	92.0796	95.0915	106.283	355.82	232.451	373.94	0.960617	2.02266	2.99657	2.52994	15.0997	15.8884	12.5493	180.762	258.244	176.326
IU25_01555-mRNA-1	173.519	171.151	166.979	1.01954	1.06504	0.480025	0.339041	0.187284	1.0488	0.339383	2.90346	2.13027	3.2174	78.1248	13.6671	92.1199
IU25_01556-mRNA-1	0	0.472144	0.733579	2.46389	14.4073	1.38007	1.44093	1.27353	0.0499429	0	0	1.96202	0	0	0	0
IU25_01557-mRNA-1	40.2465	41.1645	39.1093	75.9558	26.3577	71.3437	7.03511	8.80234	15.782	21.3503	1.64275	1.58919	0.910184	86.6836	66.4283	93.9418
IU25_01558-mRNA-1	2.69796	2.31508	3.26998	36.1087	6.69543	44.5223	0.621576	1.23607	2.24743	1.60435	5.14057	5.29123	5.10818	35.3992	44.8947	22.7168
IU25_01559-mRNA-1	3.64777	3.19467	3.56908	1.61427	0.434579	1.32007	0.282534	0.149827	0.0998858	0.617059	3.87729	3.47694	4.29652	3.08117	0.715137	5.69344
IU25_01560-mRNA-1	0.415414	0.225218	0.437407	0.679694	1.02355	0.420022	0.480309	0.524395	0.299657	0.802177	1.19587	1.16988	2.98164	0.205411	0.317839	0.113869
IU25_01561-mRNA-1	48.7118	56.8777	64.8969	104.503	76.8485	106.326	40.4307	49.9673	75.3638	93.1451	16.4975	20.6162	28.3065	104.349	148.351	84.4907
IU25_01562-mRNA-1	0.961197	0.729563	0.890636	3.90824	12.4507	2.94015	0.0282534	0.0374568	0.3496	0	0	0	0	0.342352	0.556218	0.455475
IU25_01563-mRNA-1	3.23409	4.16427	3.88206	2.12404	2.56134	3.36018	4.60531	6.6673	1.24857	2.5608	274.649	255.474	257.275	8.76422	13.4287	10.3621
IU25_01564-mRNA-1	157.458	151.297	138.971	59.2183	79.1473	53.4028	7.03511	8.24049	13.6344	21.5971	138.346	141.776	150.033	71.2778	47.2785	81.3023
IU25_01565-mRNA-1	68.2219	64.6725	55.8292	18.0119	22.3831	22.8612	11.3296	13.9339	25.8205	26.8729	9.21879	8.95403	13.1343	44.8482	40.8423	33.9329
IU25_01566-mRNA-1	0.588616	0.510592	0.793317	0.424809	0.49725	0.600031	0.169521	0.299654	2.7968	1.5735	0	0.795671	2.25323	2.53341	4.5292	1.42336
IU25_01567-mRNA-1	334.715	360.559	309.625	83.2625	224.743	105.125	22.0377	17.9043	50.692	46.6188	75.666	78.3395	61.5754	92.6405	82.3202	85.914
IU25_01568-mRNA-1	93.0841	81.7365	73.8079	0.339847	0.813573	0.660034	0.452055	0.449481	1.29851	0	10.888	10.533	6.53534	28.4837	5.08542	38.0891
IU25_01569-mRNA-1	0.167708	0.227308	0.388491	0.254885	0.0590317	0.120006	0	0.0749135	0	0.339383	0	0.661213	2.00621	0.0684705	0.238379	0.170803
IU25_01570-mRNA-1	5.28279	5.63725	8.91763	29.7366	14.3742	33.7218	3.44692	3.48348	9.48915	9.34845	16.4148	13.8619	10.8335	16.9122	34.0087	13.6073
IU25_01571-mRNA-1	2.20029	2.53808	3.78573	3.05862	2.96611	3.42018	0.536815	0.711678	23.0237	38.9056	25.8754	16.8754	13.4405	8.49034	7.07191	3.35913
IU25_01572-mRNA-1	0.907651	0.671027	2.29369	2.63381	4.06618	3.8402	0.282534	0.486938	18.8784	15.3648	13.7771	21.4248	24.0846	1.36941	3.49622	2.27738
IU25_01573-mRNA-1	55.7793	63.7028	82.6772	233.985	200.869	251.773	1.01712	2.43469	1.99772	4.41197	203.806	191.336	245.189	185.829	262.455	194.374
IU25_01574-mRNA-1	116.481	98.7113	98.9415	3.39847	2.88808	4.32023	0.310788	0.149827	1.64812	1.17241	13.4972	9.57279	4.67392	49.0249	10.9654	65.4746
IU25_01575-mRNA-1	0.301175	0	0	0	0	0	0	0	0	0	0	0.339265	0	0	0	0
IU25_01576-mRNA-1	3.29905	3.3516	4.18098	15.463	8.62037	13.3807	1.24315	1.46081	2.84674	1.29582	2.73791	1.07136	1.7066	5.27223	8.74056	5.01023
IU25_01577-mRNA-1	111.633	103.915	94.0955	57.0093	29.81	45.9624	82.7543	88.1732	55.5864	65.5008	79.3284	72.9319	88.366	100.446	65.7926	94.3403
IU25_01578-mRNA-1	0.223093	0	0.281885	0	0	0.0600031	0	0.0374568	0	0	3.85336	1.88481	1.0675	0.136941	0	0.113869
IU25_01579-mRNA-1	0	0.217108	0.0421656	0.169923	0.140956	0	0.0565069	0.0749135	0.0499429	0	2.88201	3.15771	5.74853	0.0684705	0	0.0569344
IU25_01580-mRNA-1	0.408373	0.332101	0.515992	1.52931	1.86867	1.26007	0.0282534	0.0749135	0.898972	0	2.3512	1.15005	0	0.479293	1.50973	0.683213
IU25_01581-mRNA-1	99.5226	96.8001	83.2654	2.29397	4.17715	2.40013	2.31678	1.08625	1.79794	1.32668	29.5041	29.7743	29.6829	8.69575	4.76758	9.39418
IU25_01582-mRNA-1	47.3505	45.4748	47.1712	3.31351	2.44902	3.54018	0.593322	0.936419	0	0.617059	0.556367	4.29978	3.23675	15.0635	6.03893	17.7635
IU25_01583-mRNA-1	0	0.29136	0.226346	0.339847	0.0945823	0.240013	0.141267	0.224741	0.0499429	0	0	0.227018	0	0.0684705	0.476758	0
IU25_01584-mRNA-1	41.4537	42.3928	40.3393	39.2523	25.1266	43.2023	25.7389	40.9402	99.5362	91.8801	33.6032	36.6238	37.2365	82.0961	126.659	61.1476
IU25_01585-mRNA-1	14.6751	9.95299	10.6407	9.09091	3.64624	10.6806	10.5103	15.582	32.5128	41.8366	15.2416	17.7952	17.3486	35.0569	50.139	27.4424
IU25_01586-mRNA-1	1.70269	1.9058	2.22081	2.37893	1.46933	1.74009	0.169521	0.337111	0.749143	0.555353	4.42726	0.742465	0.525638	1.43788	2.78109	1.13869
IU25_01587-mRNA-1	133.798	116.819	106.917	30.8411	11.6463	29.1015	14.0137	24.5716	84.4035	103.512	26.9627	23.2803	22.4085	101.953	76.1223	99.2367
IU25_01588-mRNA-1	133.606	157.099	188.059	228.717	261.193	228.552	123.891	158.854	114.469	154.327	113.633	121.414	122.036	170.902	258.006	120.473
IU25_01589-mRNA-1	114.608	128.742	144.045	188.105	404.009	171.009	73.7132	53.4508	71.0687	66.9509	148.031	136.48	191.505	94.2838	143.027	70.8833
IU25_01590-mRNA-1	51.5704	48.0806	49.9977	1.86916	3.91425	1.56008	0.282534	0.973876	4.64469	4.196	14.4056	15.1887	42.5686	1.43788	6.75407	1.8219
IU25_01591-mRNA-1	23.8826	18.7155	18.3373	22.3449	8.2825	21.5411	8.87158	16.0315	42.5014	54.4246	8.51795	7.79715	11.9672	57.3098	72.4672	48.3943
IU25_01592-mRNA-1	455.654	449.621	403.983	132.54	97.3425	124.687	19.3254	27.5682	117.416	134.735	155.908	158.284	156.611	210.889	147.477	218.913
IU25_01593-mRNA-1	3452.48	3181.23	3109.6	610.025	413.717	550.709	134.486	183.201	460.473	540.266	3366.52	3725.44	3641.33	1727.58	743.583	2422.84
IU25_01594-mRNA-1	316.554	302.233	308.51	186.321	111.677	162.548	251.653	312.614	315.09	307.388	159.744	154.921	152.657	198.564	200.318	217.945
IU25_01595-mRNA-1	333.773	315.553	268.62	54.8853	96.4492	47.7025	32.9153	34.61	37.8068	47.8529	80.2405	103.376	122.072	96.2695	90.584	87.3374
IU25_01596-mRNA-1	145.599	147.618	132.675	51.6567	31.0082	43.7423	17.6019	21.4253	83.2548	136.586	78.5724	87.6259	91.4214	84.8349	78.9034	81.0177
IU25_01597-mRNA-1	2.99069	4.01928	3.61916	8.83602	6.8796	8.70045	0.508562	0.786592	2.74686	3.39383	0.485038	1.13879	2.41867	2.73882	11.1244	2.44818
IU25_01598-mRNA-1	53.1519	39.3432	29.8163	12.9991	6.77395	11.2806	7.00685	9.40164	23.9226	30.8838	17.1478	12.4523	14.2514	38.138	45.3715	38.7154
IU25_01599-mRNA-1	164.575	204.329	338.656	1435.51	526.174	1302.43	90.3828	136.08	653.602	1202.22	329.593	282.027	294.33	1017.54	1335.4	743.222
IU25_01600-mRNA-1	224.512	219.492	169.438	15.463	45.7454	15.3008	5.87672	7.1917	19.0282	15.7659	90.3788	64.7689	78.6068	40.466	22.2487	37.9183
IU25_01601-mRNA-1	3.07702	3.27577	4.94825	2.71878	1.96924	2.70014	0.988871	1.19862	22.4743	27.7985	2.57686	1.51251	5.35403	4.79293	10.886	2.96059
IU25_01602-mRNA-1	1.35082	1.07699	1.39445	4.58793	0.773814	5.94031	2.45805	2.39723	10.5879	12.6189	11.971	10.5845	14.3215	18.9663	26.3011	17.2511
IU25_01603-mRNA-1	308.765	311.805	244.157	6.54205	13.3998	4.92026	6.47004	4.04533	3.8456	3.79491	80.4581	63.3748	77.2443	44.9851	13.5081	55.9665
IU25_01604-mRNA-1	18.9923	10.65	15.5832	21.6652	6.10892	27.0614	19.2688	35.6963	36.708	49.7658	20.131	18.0643	20.3811	67.4434	76.2018	60.9768
IU25_01605-mRNA-1	26.0428	31.504	37.9052	64.0612	77.5128	68.2836	11.3861	14.1961	7.59132	6.57168	2.55002	4.83952	4.66246	35.947	65.0775	40.5942
IU25_01606-mRNA-1	7.76445	7.9345	11.8339	26.1682	8.49399	22.9812	8.78682	13.3346	16.1316	24.5898	10.9347	11.9556	16.8391	12.8724	29.8768	8.88177
IU25_01607-mRNA-1	38.9277	16.4562	15.7635	1.86916	0.905432	2.34012	2.14726	3.44602	28.7671	43.009	12.0949	9.32074	8.00055	92.2982	38.9352	87.1097
IU25_01608-mRNA-1	221.449	196.901	172.724	17.757	8.20885	13.2607	14.2962	21.7624	26.9692	43.4718	53.3945	58.3793	52.8594	97.6389	51.3309	90.8104
IU25_01609-mRNA-1	201.726	221.399	171.892	18.2668	36.5197	18.0609	7.62843	5.69343	17.1804	26.4101	77.8536	73.6691	61.1743	43.2733	25.7449	41.4483
IU25_01610-mRNA-1	121.029	125.038	172.54	354.545	154.623	357.919	44.6687	79.4458	433.504	479.023	111.549	111.503	114.101	391.993	542.868	312.684
IU25_01611-mRNA-1	182.672	151.76	180.84	198.81	73.9237	206.051	74.5326	115.254	232.384	332.41	56.7495	50.0619	51.715	335.642	325.546	329.935
IU25_01612-mRNA-1	79.8906	86.9207	94.8786	33.0501	63.7023	31.4416	14.4375	15.8817	47.3459	53.499	54.7583	47.4461	45.5092	27.936	39.6504	28.6949
IU25_01613-mRNA-1	0.481502	0.245693	0.405596	0.339847	0.0398788	0.300016	0.282534	0.187284	0.249714	0.493647	2.28302	0.989081	1.08423	0.547764	0.874056	0.398541
IU25_01614-mRNA-1	37.4083	16.4902	22.1424	1.27443	0.30765	1.38007	2.99486	4.34498	3.1464	4.44283	11.8257	9.27955	3.764	94.4892	14.4617	98.7243
IU25_01615-mRNA-1	72.8055	68.6357	62.8097	41.3764	13.6795	40.6221	18.732	28.13	32.363	36.4065	11.0912	10.8266	10.0194	90.4495	52.9201	101.514
IU25_01616-mRNA-1	79.2229	69.5549	67.9148	11.045	2.29081	7.7404	12.8553	14.8703	181.792	117.611	35.6768	33.7901	40.7491	106.677	36.2336	134.935
IU25_01617-mRNA-1	266.337	265.558	254.421	216.313	138.325	227.592	50.1499	66.3359	245.819	268.822	154.575	198.491	205.757	328.795	260.628	339.671
IU25_01618-mRNA-1	160.267	154.252	129.385	6.28717	6.49226	4.32023	2.51456	2.73434	6.04309	6.04718	17.2205	14.3193	14.3119	52.243	12.8725	59.5534
IU25_01619-mRNA-1	101.937	102.677	129.771	472.047	211.421	474.805	64.1636	113.157	311.244	371.778	18.369	17.0566	20.522	497.301	573.858	502.845
IU25_01620-mRNA-1	25.701	27.2661	22.0584	5.60747	2.93005	5.34028	2.37329	3.40856	8.64012	6.94192	1.59755	2.89124	2.65543	24.2385	13.6671	20.2687
IU25_01621-mRNA-1	45.682	37.4698	32.6019	13.8488	8.63911	14.7608	8.36302	10.825	20.3268	35.7277	43.0915	41.5853	39.0394	53.2016	33.3731	56.8205
IU25_01622-mRNA-1	45.36	54.1822	84.6623	376.381	236.932	361.219	16.3022	19.0655	1.34846	0.987295	262.698	272.566	281.299	187.198	301.947	264.176
IU25_01623-mRNA-1	24.4536	35.4836	54.4122	144.18	136.517	151.808	7.06336	12.6604	1.24857	1.41924	25.8808	20.7104	24.0905	88.6693	159.873	91.7213
IU25_01624-mRNA-1	14.2268	24.0865	26.6171	90.7391	101.138	90.0647	3.7012	5.88071	0.549372	0.771324	40.8115	45.0979	45.3835	28.4152	67.1434	29.0935
IU25_01625-mRNA-1	1.8602	0.576293	2.46235	1.7842	10.8505	2.04011	0.113014	0	0	0	27.5402	15.5663	5.08632	0.547764	1.11244	0.398541
IU25_01626-mRNA-1	190.487	189.466	198.124	91.6737	47.8	101.825	17.2063	28.4671	76.7622	81.8838	68.0196	65.8258	69.9034	252.793	242.988	214.073
IU25_01627-mRNA-1	47.851	38.6399	40.6978	34.4945	8.18435	36.1819	16.3587	30.5273	94.2422	113.631	13.9044	11.7043	13.5714	123.521	127.374	105.158
IU25_01628-mRNA-1	42.1645	36.3482	38.6059	12.5743	11.6151	12.3606	6.01798	7.07933	35.9589	35.9746	12.0627	12.2431	16.291	28.4837	32.1812	19.073
IU25_01629-mRNA-1	105.783	74.4392	61.2346	10.0255	4.06618	9.72051	6.9786	10.001	55.4366	71.2086	22.8034	21.2235	28.4277	85.7935	69.2888	89.8994
IU25_01630-mRNA-1	13.854	9.42377	9.13306	0.254885	1.69618	0.840044	1.04538	1.91029	1.64812	3.02359	3.96345	4.45892	4.1175	5.27223	5.24434	6.37665
IU25_01631-mRNA-1	70.1822	45.5587	44.1176	11.3849	4.03671	12.1206	12.4033	20.1892	44.9985	70.3139	16.507	13.3735	17.0037	96.3379	83.2737	81.8717
IU25_01632-mRNA-1	157.152	153.174	156.322	113.594	95.3384	106.026	19.0993	30.2651	103.881	106.875	104.041	89.3717	109.785	247.452	265.713	187.485
IU25_01633-mRNA-1	27.0571	8.60532	13.1572	3.9932	1.50629	5.64029	9.49316	11.724	40.6036	53.2214	32.7017	31.1584	29.0397	168.985	33.3731	145.524
IU25_01634-mRNA-1	100.172	84.9565	62.2082	8.75106	6.43267	6.48034	6.78083	8.42777	32.2631	35.7894	30.6233	26.8852	30.6715	50.1204	29.9563	48.622
IU25_01635-mRNA-1	89.1705	78.2206	96.309	261.852	76.2523	289.035	43.9906	72.9283	176.648	248.089	53.6186	49.6087	59.9874	261.831	310.846	236.961
IU25_01636-mRNA-1	0.164651	0.1339	0.0693475	0.50977	0.0579559	0.180009	0	0.11237	0.0499429	0.154265	0	0.834639	0	0.0684705	0.556218	0.170803
IU25_01637-mRNA-1	60.8651	83.4589	115.469	135.939	139.243	141.127	11.6969	18.5411	0.649257	2.40653	64.4269	40.4563	50.6504	64.2938	174.255	48.5651
IU25_01638-mRNA-1	106.068	137.334	176.299	409.006	260.258	374.54	8.36302	11.2745	1.0488	3.88747	133.733	118.888	141.068	320.579	600.636	211.796
IU25_01639-mRNA-1	0.259137	0.312205	0.61605	15.0382	1.01349	1.56008	2.9101	5.99308	2.0976	0	0.663102	0.60977	0.49599	2.05411	3.01947	0.797082
IU25_01640-mRNA-1	0.072282	0.0783759	0	0.254885	0.305312	0.120006	0.0282534	0	0	0	0	0.244271	0	0.410823	0.238379	0
IU25_01641-mRNA-1	19.8703	12.8024	12.4321	2.37893	3.14232	3.66019	1.07363	2.54706	9.53909	10.6443	19.0672	14.8412	17.9136	12.7355	11.76	12.184
IU25_01642-mRNA-1	35.5804	16.7067	19.2772	16.5675	2.33302	18.0009	31.5026	45.5474	251.812	250.31	14.1442	15.1091	17.83	219.996	117.521	213.846
IU25_01643-mRNA-1	176.577	167.892	148.857	44.435	28.8006	42.0622	22.2637	24.9837	41.5025	38.1034	19.0125	22.8358	14.9233	92.7775	46.4839	92.3476
IU25_01644-mRNA-1	639.659	573.424	514.744	50.1274	137.598	45.6024	47.5223	30.1901	46.9463	45.4156	439.519	547.948	467.63	74.4959	41.4779	79.0819
IU25_01645-mRNA-1	238.884	216.173	212.969	188.445	79.0081	185.23	44.7535	75.0259	104.031	103.666	152.202	154.089	148.817	258.544	230.91	288.657
IU25_01646-mRNA-1	101.24	96.9963	81.1198	9.09091	20.5437	10.5005	1.44093	2.24741	8.0408	8.57712	27.141	31.9879	22.5567	18.0077	10.8065	19.8701
IU25_01647-mRNA-1	42.5188	45.4119	43.8745	3.05862	12.871	3.42018	0.932364	0.674222	1.59817	1.60435	29.3762	15.5663	22.3798	3.28658	3.01947	4.66862
IU25_01648-mRNA-1	0.519267	0.563045	1.57467	1.95412	4.38666	2.52013	0	0.0749135	0	0.370236	0	1.9888	0	0.684705	0.953516	0.398541
IU25_01649-mRNA-1	3553.78	3430.14	3147.2	773.916	2103.49	789.761	544.246	300.141	233.333	230.287	3561.28	3654.3	3644.49	804.323	583.949	944.827
IU25_01650-mRNA-1	62.5778	64.0647	77.7572	158.539	62.6929	181.689	37.2945	59.4813	175.25	190.332	60.4701	46.0201	42.2305	242.317	295.828	233.033
IU25_01651-mRNA-1	51.1308	41.7556	44.5227	10.5353	5.21153	13.4407	10.0582	15.4322	84.3036	107.523	23.2966	18.5431	22.442	94.4208	74.7715	94.7389
IU25_01652-mRNA-1	29.2082	16.5693	15.7228	2.97366	0.346551	1.9801	2.0625	3.07145	4.5448	12.4029	10.6284	14.9261	18.2553	52.9277	12.3957	58.5855
IU25_01653-mRNA-1	49.1982	49.4109	45.7914	7.73152	3.89804	6.60034	2.26028	2.47215	5.84332	6.54083	15.0784	23.9382	23.9889	27.6621	12.4752	43.6687
IU25_01654-mRNA-1	75.1876	68.73	63.6196	44.6049	12.273	37.922	83.941	88.4728	72.4172	94.3175	32.083	36.9231	38.0914	99.3506	70.2423	104.589
IU25_01655-mRNA-1	223.103	196.993	143.993	3.22855	3.03793	4.80025	2.37329	6.10545	77.5114	64.1125	23.6033	22.5434	19.6165	91.4765	34.7239	97.5856
IU25_01656-mRNA-1	7.8523	7.16529	6.23646	3.48343	1.11994	0	4.18151	7.82846	12.8853	0	2.11369	3.03271	4.2941	0.0684705	0.0794597	0
IU25_01657-mRNA-1	124.302	99.2859	74.0073	1.35939	0.474676	1.20006	1.66695	1.01133	0.199772	0.555353	8.92886	8.84875	9.03392	100.446	19.9444	115.748
IU25_01658-mRNA-1	0	0	0	0	0	0.0600031	0.0565069	0.0749135	0	0	0	0	0	0	0	0.0569344
IU25_01659-mRNA-1	0.0465435	0.088318	0.0392061	0.339847	0.0982974	0.180009	0.339041	0.299654	1.0488	0.555353	0	0.10486	0.222711	0.273882	0.556218	0.113869
IU25_01660-mRNA-1	14.4383	11.5116	18.3648	405.522	21.0566	358.639	15.7654	26.819	7.74115	5.46097	20.3418	17.5117	19.6686	450.193	635.598	480.583
IU25_01661-mRNA-1	88.0874	76.5202	90.5674	29.3968	24.6631	28.8615	3.10788	4.64464	7.6912	9.59527	19.7069	18.0312	20.7137	32.9343	33.4525	40.1957
IU25_01662-mRNA-1	38.4306	24.7478	22.8021	18.1818	5.22319	19.741	14.9743	21.4627	42.5014	62.7549	19.857	19.703	21.4955	106.403	71.5137	107.264
IU25_01663-mRNA-1	83.9931	74.4194	74.5574	51.147	32.5372	54.6629	18.4778	24.2345	44.7988	52.2958	50.8199	47.6798	43.8989	71.1408	67.6996	77.4308
IU25_01664-mRNA-1	99.4338	94.8708	99.4075	37.4681	22.1974	30.3016	5.48117	4.64464	1.59817	0.647912	29.1951	26.5873	33.0871	49.5726	37.0282	71.168
IU25_01665-mRNA-1	96.5664	106.293	116.251	325.488	139.468	332.597	15.3134	22.8486	24.9714	19.2831	39.7222	35.3334	42.1953	186.171	259.277	239.295
IU25_01666-mRNA-1	21.2556	26.6422	30.2519	102.889	87.2188	130.267	1.97774	3.52093	8.54023	1.48094	22.8291	23.2848	23.9496	30.4009	75.4072	52.7782
IU25_01667-mRNA-1	43.0652	29.0064	28.8787	2.46389	1.18891	3.8402	2.03425	3.8955	19.0782	3.33212	7.58427	7.09604	4.36378	61.1441	9.4557	64.0512
IU25_01668-mRNA-1	183.786	169.977	168.305	2.37893	0.813442	1.80009	1.18664	1.23607	3.04652	2.22141	11.4574	11.0638	15.6655	114.414	21.3746	139.831
IU25_01669-mRNA-1	121.777	97.5785	96.7018	73.0671	29.237	81.9643	31.9546	57.8332	447.089	271.506	29.6467	34.83	31.3171	358.991	480.334	282.338
IU25_01670-mRNA-1	80.9826	81.5206	79.1156	4.33305	11.6219	3.72019	0.593322	0.936419	7.19177	6.41742	10.2756	6.03139	8.54	10.339	7.54867	9.67885
IU25_01671-mRNA-1	82.0867	77.3986	111.256	476.38	156.432	476.365	318.586	488.586	540.931	609.377	153.15	135.409	153.79	480.594	725.546	458.721
IU25_01672-mRNA-1	91.7284	75.6904	62.8188	4.16313	3.22876	2.76014	2.65582	2.58452	2.0976	6.13974	9.50626	7.23307	7.02274	21.7051	6.35677	19.6993
IU25_01673-mRNA-1	98.8027	93.3181	74.9408	0.169923	0.122027	0.360019	0.0565069	0.0749135	0.499429	0.863883	0	2.53839	2.90299	41.3562	6.99245	50.7855
IU25_01674-mRNA-1	0.128845	0.209561	0.189933	0.849617	0.861694	2.70014	0	0.0374568	0	0	12.9819	10.4864	10.1726	0.479293	1.43027	0.341606
IU25_01675-mRNA-1	95.5285	78.179	68.9952	3.82328	4.85839	3.24017	2.57106	3.22128	8.29052	11.7858	7.31945	12.3772	12.1663	36.9056	15.4946	36.0395
IU25_01676-mRNA-1	0.131422	0.213752	0.13838	0.594732	0.138778	0.0600031	0.0565069	0.187284	0.299657	0	3.7833	4.36727	4.40198	0.136941	0.794597	0.170803
IU25_01677-mRNA-1	22.0615	14.9474	17.218	8.41121	0.777818	7.92041	6.38528	12.3607	45.8476	42.392	7.49093	7.90973	9.33849	86.3413	32.9758	100.603
IU25_01678-mRNA-1	7.96327	9.63094	12.1258	25.1487	23.6315	20.8211	11.1036	14.6081	19.8273	31.1615	8.46433	8.7634	9.37953	18.3501	28.0493	15.0307
IU25_01679-mRNA-1	85.4584	91.4386	72.3034	25.0637	21.8206	22.7412	9.80394	11.237	9.23943	9.13248	7.94755	12.157	10.208	39.7813	23.3611	38.4877
IU25_01680-mRNA-1	82.7798	69.178	66.3352	10.1954	5.21666	11.4606	6.66781	8.83979	27.3687	34.4936	36.6762	36.4283	41.0565	54.9818	23.2817	69.9724
IU25_01681-mRNA-1	61.9524	63.2891	84.3487	273.747	119.153	254.353	175.115	231.82	368.479	325.591	265.691	254.645	282.032	583.711	624.632	429.741
IU25_01682-mRNA-1	23.7326	26.5172	36.6337	24.2991	46.8145	20.5811	9.63442	17.6047	33.6615	30.9147	153.98	145.07	125.666	37.5903	46.9607	33.7052
IU25_01683-mRNA-1	191.932	189.52	163.359	15.7179	20.6789	17.3409	5.3399	6.70476	6.94206	6.69509	14.1672	17.0643	26.4922	51.4213	20.5006	56.8205
IU25_01684-mRNA-1	83.5451	84.3257	77.499	33.8997	25.5007	34.2618	8.58905	11.5367	72.2673	46.8965	29.9295	20.1236	24.8742	78.6726	64.9185	82.1564
IU25_01685-mRNA-1	30.8581	24.9475	29.3206	17.0773	13.347	15.0608	2.09075	2.35978	2.14754	5.05989	8.52793	12.6251	17.955	20.8835	14.859	23.6278
IU25_01686-mRNA-1	12.2358	15.9086	20.9478	41.0365	36.2897	43.1423	2.74058	1.6481	0.849029	2.22141	30380.5	27849.3	26993	11.0922	16.5276	10.419
IU25_01687-mRNA-1	68.7758	92.4865	132.907	232.625	200.788	227.772	27.1798	22.3991	5.99315	6.41742	155.285	145.074	147.124	202.536	251.808	155.886
IU25_01688-mRNA-1	144.815	163.623	192.386	641.716	520.426	646.534	15.0591	13.2971	82.0062	83.6424	6.50254	8.2696	15.0117	217.325	280.89	341.777
IU25_01689-mRNA-1	405.827	523.879	592.504	0.934579	135.488	0.780041	8.05223	8.50268	14034.9	13425.7	0	0.0450352	0	661.014	1362.49	686.914
IU25_01690-mRNA-1	111.255	106.511	103.3	0	0.217458	0.600031	0.0565069	0.0374568	4.69463	4.68965	2.96412	4.29156	6.89769	35.947	7.07191	61.603
IU25_01691-mRNA-1	18.6808	17.9029	26.2169	99.4902	47.162	84.8444	0.847603	0.898962	0.249714	2.06715	17.9582	14.4745	17.1962	37.7272	41.4779	41.676
IU25_01692-mRNA-1	0.0596386	0.0646666	0.100474	0.254885	0.0839691	0.0600031	0.0847603	0.149827	0.998858	0	449.126	182.128	358.997	0.0684705	0	0
IU25_01693-mRNA-1	134.803	127.735	218.72	648.003	225.732	668.315	297.028	408.016	1407.74	1967.52	376.959	386.146	395.996	967.967	1098.69	866.656
IU25_01694-mRNA-1	45.6743	29.6995	25.2298	4.33305	4.80806	3.66019	2.11901	5.24395	12.7354	17.5553	30.3111	26.9275	21.1062	24.3755	16.6071	26.8161
IU25_01695-mRNA-1	11.6835	9.62808	6.82355	2.54885	2.41266	1.38007	1.35617	2.02266	4.84446	5.27586	12.5566	6.8438	19.3807	3.62893	3.49622	3.6438
IU25_01696-mRNA-1	752.603	759.811	719.792	65.1657	94.5854	55.7429	15.0591	13.8215	36.708	37.7949	196.521	192.722	208.163	219.174	82.9559	254.098
IU25_01697-mRNA-1	0.847752	0.677323	1.31546	2.54885	1.25643	1.68009	0.141267	0.0749135	0.948915	0.123412	0	0.703662	2.135	2.80729	4.05244	1.6511
IU25_01698-mRNA-1	21.1683	33.3098	31.6395	14.4435	29.0773	14.8208	1.58219	1.72301	10.4381	11.2305	19.3218	20.0651	32.1165	22.5953	26.9368	12.184
IU25_01699-mRNA-1	4.20244	5.01241	6.9029	2.29397	4.14183	1.26007	0.169521	0.149827	7.74115	16.784	24.1955	20.5926	24.1305	4.58752	6.11839	1.87884
IU25_01700-mRNA-1	0.760863	0.567194	0.801146	2.03908	2.61122	1.68009	0.0282534	0.0374568	0	0.30853	3.83308	3.05339	5.9162	1.78023	1.66865	1.08175
IU25_01701-mRNA-1	1.22954	1.2524	2.19696	10.1104	6.19017	8.88046	0.0282534	0.149827	0	0	15.8742	17.7957	13.9061	4.51905	10.4887	2.56205
IU25_01702-mRNA-1	0.732588	0.882612	1.57703	2.29397	2.52134	1.9201	0.565069	0.187284	0.6992	0.431941	1.87461	1.00863	4.67392	0.958587	2.86055	1.13869
IU25_01703-mRNA-1	54.8787	69.6943	76.2962	125.913	126.509	117.486	22.405	42.8131	40.5037	38.0726	1.2805	2.31744	4.25686	104.623	145.888	76.0074
IU25_01704-mRNA-1	0.129495	0.0893536	0.13883	19.4562	3.43103	10.6206	14.8048	21.8747	1.14869	0.431941	0.542232	3.81922	2.14056	0.821646	0.794597	0.341606
IU25_01705-mRNA-1	1569.55	1493.34	1322.12	24.2991	605.171	21.9611	6.24401	8.68997	17.53	11.6624	371.574	225.369	209.993	27.0458	20.739	25.1081
IU25_01706-mRNA-1	1202.45	1111.18	994.11	105.607	347.637	124.266	32.887	41.989	119.913	102.185	283.924	224.105	176.167	143.993	145.57	116.089
IU25_01707-mRNA-1	13.0356	16.3034	23.4717	47.2387	27.4334	52.5027	9.63442	13.447	295.862	336.76	10.7217	14.5677	14.1912	96.6118	92.0143	55.0556
IU25_01708-mRNA-1	67.0878	50.7561	55.4697	37.0433	3.54118	26.7614	10.8493	14.758	20.7762	30.4827	30.6928	31.6348	32.4417	167.616	44.4974	227.738
IU25_01709-mRNA-1	97.9879	96.59	84.8989	27.7825	117.179	26.1614	11.0753	5.73088	3.496	3.79491	140.675	116.115	114.478	13.6256	13.5876	10.419
IU25_01710-mRNA-1	36.3448	36.2169	34.373	40.2719	15.6546	44.2823	6.86559	10.413	7.79109	18.6043	22.1641	19.6417	17.7703	51.2159	45.7688	65.4746
IU25_01711-mRNA-1	2506.08	2549.99	2499.54	420.985	1545.85	471.025	321.468	197.772	146.532	180.798	2068.68	2424.9	2119.9	671.832	515.852	836.708
IU25_01712-mRNA-1	55.849	57.1309	47.8675	5.26763	1.98202	3.54018	3.50343	4.27007	7.39155	11.0762	31.4272	17.4433	20.8952	47.587	12.793	53.803
IU25_01713-mRNA-1	0.459261	0.42684	0.718455	7.81648	1.02932	8.70045	0.73459	1.1237	1.59817	0.185118	1.07926	0.907993	1.43515	5.06681	11.8395	11.8993
IU25_01714-mRNA-1	58.187	56.4663	51.2559	32.7952	18.365	32.1017	14.3527	18.0167	36.9577	39.9546	16.2682	19.8378	20.1234	73.5373	51.6488	65.133
IU25_01715-mRNA-1	6.83153	8.12433	7.79652	8.92098	39.4051	9.24048	8.27826	5.16903	2.34732	2.80762	45.6764	76.9553	50.6151	2.328	4.84704	1.53723
IU25_01716-mRNA-1	810.591	806.889	680.402	341.376	239.378	333.617	254.366	287.106	521.204	431.355	276.399	365.59	308.596	516.747	359.078	556.078
IU25_01717-mRNA-1	32.5142	28.977	29.1572	1.18946	2.15008	1.26007	1.13014	0.749135	11.2871	12.804	29.3072	33.5443	32.2731	9.0381	5.40326	12.4117
IU25_01718-mRNA-1	9.95072	11.5665	20.4522	27.4426	38.7804	23.1612	6.95035	8.3154	20.3268	20.7332	88.9158	68.7797	86.0866	54.5025	66.7461	29.7198
IU25_01719-mRNA-1	0	0	0	0.0849617	0	0	0	0.0374568	0	0	0	0.112464	0	0	0	0
IU25_01720-mRNA-1	552.252	524.222	495.693	98.9804	52.4128	75.5439	30.7115	34.4977	38.6558	56.646	125.317	149.519	142.436	339.271	119.507	446.423
IU25_01721-mRNA-1	224.59	226.842	225.761	154.291	237.416	188.65	4.01199	6.96696	9.58903	7.58983	92.1503	91.8925	79.056	115.647	121.414	137.212
IU25_01722-mRNA-1	87.9737	79.8013	81.1359	31.8607	10.6941	31.6817	6.58305	10.3006	15.8319	20.8566	52.621	51.9241	53.7177	85.9989	36.1541	114.609
IU25_01723-mRNA-1	32.5694	19.2172	23.475	27.2727	3.85989	19.921	28.5077	37.9437	80.6578	84.2286	21.7863	20.8018	16.1665	192.813	78.6651	208.095
IU25_01724-mRNA-1	0	0	0	0	0.217458	0	0	0	0	0	8.89237	3.13168	1.47808	0	0.0794597	0
IU25_01725-mRNA-1	121.064	117.794	104.873	1.35939	1.13477	0.96005	0.226028	0.749135	0.249714	0.185118	3.90763	4.34833	5.27736	58.8161	8.74056	67.3534
IU25_01726-mRNA-1	0.410693	0.356254	0.13838	0.679694	1.73473	0.660034	0.141267	0.0749135	0.0998858	0.802177	11.3499	18.783	18.8656	0.821646	0.715137	0.626279
IU25_01727-mRNA-1	54.7246	46.3966	38.6182	9.17587	3.2353	9.36049	10.3408	12.0611	25.4209	36.0363	6.67916	13.1937	8.54	78.3302	33.1347	84.6615
IU25_01728-mRNA-1	160.935	152.391	134.849	3.22855	3.11054	3.36018	1.13014	1.08625	4.59474	4.22686	13.6981	12.2518	23.8531	50.8051	12.6341	64.1081
IU25_01729-mRNA-1	106.06	105.724	91.2768	14.9533	16.4523	16.9809	8.25001	6.96696	21.6752	18.4501	27.9403	22.5857	24.4431	40.0552	23.9968	38.4307
IU25_01730-mRNA-1	740.594	948.059	1432.72	99.3203	319.076	81.4243	6.86559	5.84325	11180	8056.36	303.594	253.949	309.015	801.447	1158.05	482.69
IU25_01731-mRNA-1	108.736	104.086	105.629	49.3628	35.5903	44.2223	21.1901	25.583	53.2891	60.5644	22.2515	27.1805	26.4901	70.73	54.3504	68.9476
IU25_01732-mRNA-1	81.8352	75.131	50.9978	3.48343	9.56125	3.9002	3.64469	2.39723	2.29737	2.77677	27.8325	26.1904	24.2329	17.1861	5.88001	16.1124
IU25_01733-mRNA-1	130.195	122.15	113.836	19.4562	14.057	17.5809	13.6182	15.4322	4.64469	7.8058	16.8327	22.0727	25.0027	87.0944	25.6655	105.841
IU25_01734-mRNA-1	59.1965	58.5004	56.7755	23.7893	23.3955	21.9011	15.7372	12.5106	7.84103	7.34301	16.7422	18.1916	28.3256	25.4025	15.1768	34.9577
IU25_01735-mRNA-1	285.587	283.451	247.662	2.29397	6.70448	3.06016	1.6387	1.23607	2.14754	3.88747	49.2084	50.3397	61.9294	38.4804	8.50218	45.6614
IU25_01736-mRNA-1	0.409262	0.81926	1.48505	9.51571	4.25522	9.36049	0.0565069	0.0749135	0	0.185118	0	0.390096	0	2.46494	2.62217	2.67592
IU25_01737-mRNA-1	0.521264	0.706514	0.951361	0.934579	0.978563	0.600031	0.197774	0.187284	0.149829	0.709618	0	0.636123	0.831418	0.958587	0.953516	0.797082
IU25_01738-mRNA-1	171.803	171.375	136.772	29.3118	41.3443	26.7014	13.2791	14.3459	5.39383	6.294	207.316	217.18	209.175	53.8863	27.7314	67.8089
IU25_01739-mRNA-1	103.988	99.6324	84.4578	17.5871	16.5763	19.321	0.282534	0.11237	0.649257	0.894736	1.89165	3.70108	2.09618	40.0552	15.2563	35.584
IU25_01740-mRNA-1	2.32231	3.54108	4.12638	3.05862	1.37942	2.16011	0.310788	0.149827	86.551	87.8692	0	0.286127	0.694518	3.14964	10.1708	3.81461
IU25_01741-mRNA-1	38.583	40.3984	63.9726	332.285	121.614	303.676	35.006	35.5839	100.785	130.631	196.03	161.04	199.309	113.935	188.319	92.006
IU25_01742-mRNA-1	100.043	87.5764	87.2294	59.6431	11.7161	61.2632	20.2295	31.9132	40.1541	58.2812	18.7327	15.6229	15.5686	180.899	74.851	237.872
IU25_01743-mRNA-1	0	0	0	0.0849617	0	0	0	0	0.149829	0	0	0	0	0.0684705	0.0794597	0
IU25_01744-mRNA-1	1.90216	2.70706	4.43968	10.8751	9.76417	14.2807	2.11901	2.95908	9.23943	10.9528	2.73791	2.58913	4.17168	7.12093	12.3957	5.1241
IU25_01745-mRNA-1	12.4638	15.5702	15.2897	28.0374	34.5293	32.6417	3.7012	5.31886	1.29851	1.69691	19.9721	10.7232	11.9665	4.99834	10.8065	7.51534
IU25_01746-mRNA-1	81.0182	75.9474	89.1862	197.026	44.8135	197.53	33.1413	56.2975	134.946	187.092	37.1631	38.3926	38.075	270.801	239.889	299.133
IU25_01747-mRNA-1	51.621	47.6147	50.0961	38.2328	8.91827	33.6018	11.3579	16.5559	22.2745	33.6606	16.1881	18.1317	18.8959	86.6151	45.5304	117.797
IU25_01748-mRNA-1	425.835	481.543	492.557	166.78	510.512	157.508	103.153	87.4241	153.824	180.15	886.608	976.199	909.789	199.249	201.51	188.908
IU25_01749-mRNA-1	152.561	163.756	185.252	189.889	253.236	196.51	52.4384	51.99	130.351	166.822	71.7217	83.3294	78.7406	175.695	190.783	146.606
IU25_01750-mRNA-1	399.32	493.432	756.39	47.6635	129.297	37.3219	30.881	29.4785	38080.2	44763.7	8.52281	7.42249	6.3922	3896.31	4928.01	3161.68
IU25_01751-mRNA-1	0.55093	1.19475	1.85631	2.20901	3.87845	2.82015	0	0.0374568	0.549372	0	0	0.744729	4.21793	0.821646	2.62217	1.42336
IU25_01752-mRNA-1	35.5502	35.4768	29.9802	12.4894	4.1018	13.7407	5.93322	8.72742	20.3268	26.2559	5.63016	5.89794	6.23892	37.5903	23.1228	43.2132
IU25_01753-mRNA-1	0	0	0.0458487	0.0849617	0.153269	0.420022	0.0282534	0.0749135	0	0.185118	0	1.28757	0.520889	0.205411	0.794597	0.0569344
IU25_01754-mRNA-1	34.2521	33.18	37.5506	18.3517	17.1095	15.9608	4.77483	5.84325	8.69006	16.2904	14.5004	15.0364	10.8461	26.9089	24.4736	29.9475
IU25_01755-mRNA-1	33.6296	33.147	30.9299	26.7629	13.1278	28.5015	7.23288	10.413	15.2326	21.5662	14.2931	10.308	13.2602	38.8912	33.532	49.5329
IU25_01756-mRNA-1	6.72996	7.09576	10.9935	15.2082	7.32916	14.1007	0.226028	0.0749135	0.0998858	2.5608	50.5218	47.8322	52.6633	12.5301	16.2892	9.05257
IU25_01757-mRNA-1	0.36401	0.310121	0.547546	5.43755	1.39111	5.10027	4.43579	3.52093	5.74343	0.30853	3.59277	4.4373	4.47889	5.40917	7.70759	3.24526
IU25_01758-mRNA-1	1.68359	1.70382	2.74181	2.29397	5.68904	2.34012	0	0	0.149829	0.185118	3.87729	1.89651	2.14826	2.60188	3.33731	1.53723
IU25_01759-mRNA-1	1.08168	1.03489	1.33994	1.52931	3.22512	3.36018	0.310788	0.149827	0.449486	0.0617059	0	2.72368	3.04463	2.60188	4.05244	1.36643
IU25_01760-mRNA-1	0	0.178127	0	28.887	114.029	16.8009	11.5839	11.3869	0	0.431941	0	4.07119	1.57214	0	0	0
IU25_01761-mRNA-1	0.0652365	0.636627	0.549522	1.1045	2.11257	0.840044	0.169521	0.374568	1.24857	0	0	0.51441	0	0.342352	0.794597	0.341606
IU25_01762-mRNA-1	44.9235	44.7373	46.4637	60.6627	49.4619	59.2831	16.5	24.1221	26.8193	18.9437	13.8236	15.8719	16.326	47.7239	49.5828	40.3096
IU25_01763-mRNA-1	0.0974151	0.158442	0.041029	0.849617	1.23441	0.720038	0.480309	0.374568	0	0	0	1.09735	0	0.205411	0.397298	0.0569344
IU25_01764-mRNA-1	0.0661923	0.107659	0.306666	0.679694	0.512581	0.840044	0	0	0.0998858	0	0	0.0372819	0	0.547764	0.953516	0.170803
IU25_01765-mRNA-1	2.48875	2.8159	2.91675	2.37893	4.11348	2.70014	0.762843	0.898962	0.649257	0.185118	13.706	7.06972	4.14216	3.0127	5.3238	1.76497
IU25_01766-mRNA-1	0	0	0	0	0	0	0	0	0	0	1.53001	1.64644	2.54316	0	0.238379	0
IU25_01767-mRNA-1	0.317026	0.343754	0.801146	0.849617	1.11591	1.20006	0.141267	0.224741	0	0	0	0.178561	0	0.821646	0.317839	0.740147
IU25_01768-mRNA-1	196.728	176.986	202.758	115.038	95.7286	106.086	2.59932	2.24741	0.499429	1.75862	138.721	158.368	125.086	165.493	323.798	242.711
IU25_01769-mRNA-1	0.491714	0.5776	0.621297	9.43075	1.80772	9.00047	10.8493	25.8826	10.3881	2.098	6.2912	5.70828	4.70572	8.3534	12.9519	6.26279
IU25_01770-mRNA-1	27.141	39.8385	54.4951	105.438	66.5882	89.0447	11.0753	13.4095	715.681	592.84	69.4959	77.766	81.4011	69.4975	141.041	59.041
IU25_01771-mRNA-1	3.26163	2.11056	3.87745	8.41121	3.5553	9.36049	1.58219	2.13503	0.549372	0.740471	2.72596	4.7112	6.29312	17.8023	23.1228	13.4365
IU25_01772-mRNA-1	0.55093	0.119475	0.464078	0.424809	0.155138	0.300016	0.0282534	0	0	0	2.53758	1.48946	1.05448	0.273882	0.874056	0.51241
IU25_01773-mRNA-1	211.985	207.971	156.847	0.254885	1.48787	0.420022	0.0565069	0.11237	0	0.030853	8.51795	2.73793	0	27.5936	4.76758	33.9329
IU25_01774-mRNA-1	0.151853	0.329311	0.63957	0	0.213804	0.0600031	0	0.0374568	0	0	1.74858	0	0	0.0684705	0	0.113869
IU25_01775-mRNA-1	91.9767	64.1044	65.4475	0.254885	0.0677567	1.68009	1.29966	2.32232	0.749143	2.22141	4.15609	3.84892	4.83573	163.918	29.9563	269.243
IU25_01776-mRNA-1	152.575	156.213	157.344	543.33	367.607	565.05	64.8134	97.2752	108.476	85.7404	21.0942	24.8328	21.6912	342.558	459.356	350.09
IU25_01777-mRNA-1	100.61	91.476	83.5801	61.4273	19.7531	58.023	15.8784	21.7624	42.3016	58.2812	13.1244	14.9168	17.2538	152.484	93.8419	159.246
IU25_01778-mRNA-1	1.46583	0.469005	2.87432	2.12404	2.97733	2.76014	0.423802	0.0749135	0.0998858	0.30853	2.21363	1.65121	0.919867	0.547764	0.476758	0.51241
IU25_01779-mRNA-1	57.9246	18.0372	19.5172	0.50977	0.487941	0.300016	0.282534	1.16116	4.34503	3.30127	46.177	35.4137	37.4298	61.9658	9.13786	56.9913
IU25_01780-mRNA-1	63.8713	24.9214	25.6034	0.594732	0.234494	0.480025	0.282534	0.561851	2.24743	4.59709	44.1094	35.7401	31.8774	46.3545	8.02543	43.7256
IU25_01781-mRNA-1	0.263803	0.0357554	0.222216	0	0.0464282	0	1.24315	0.824049	1.14869	3.54809	0.759421	1.07723	0	0.890116	1.43027	0.910951
IU25_01782-mRNA-1	39.9858	41.3766	37.9735	1.01954	1.48867	1.8601	1.04538	1.57318	10.5379	19.3757	11.0682	15.8083	22.0768	9.99669	5.88001	11.6146
IU25_01783-mRNA-1	51.8198	52.7309	53.127	4.07816	4.24044	4.26022	2.34504	5.31886	25.9703	38.2268	28.5602	26.6423	35.6043	18.1447	14.6206	20.2687
IU25_01784-mRNA-1	1.62277	2.17711	2.24735	15.1232	6.97059	17.1609	0.339041	0.449481	0.749143	0.493647	0	1.61112	0.526439	7.8741	11.4422	5.86424
IU25_01785-mRNA-1	66.2875	59.6297	57.6671	6.20221	8.44011	6.30033	6.63956	5.31886	12.0862	9.93465	28.011	16.2456	8.31418	16.159	9.69408	20.0978
IU25_01786-mRNA-1	137	140.348	129.279	51.7417	53.8437	43.6823	72.6961	72.2541	45.0984	44.7676	60.9727	40.9959	50.674	42.2463	41.2396	50.8424
IU25_01787-mRNA-1	139.371	126.422	104.628	15.548	15.597	13.6807	8.30651	9.55147	5.244	6.47912	17.5394	17.6262	12.5891	39.8498	18.1168	42.6439
IU25_01788-mRNA-1	159.824	185.054	165.579	27.6975	85.6569	26.6414	4.80309	6.06799	41.103	44.2431	27.7442	41.8427	48.0375	29.7847	25.6655	26.4176
IU25_01789-mRNA-1	61.3007	54.1397	56.3908	61.5973	29.67	59.9431	47.8331	85.289	213.606	272.925	22.7289	19.4791	24.477	115.236	131.426	105.215
IU25_01790-mRNA-1	1.25996	1.22238	1.50821	5.7774	3.50128	5.7603	1.07363	2.28486	5.34389	3.64065	1.5272	2.39042	2.22118	6.36775	9.69408	4.95329
IU25_01791-mRNA-1	33.4271	31.1494	29.5514	4.41801	5.03261	4.56024	3.78596	3.59585	3.29623	3.6098	5.33542	4.17557	7.60154	13.2833	7.78705	13.7781
IU25_01792-mRNA-1	36.1266	67.0855	104.815	1647.83	426.291	1586.36	4.26627	5.61851	22.8239	26.1942	310.877	311.756	329.998	878.545	1560.91	679.911
IU25_01793-mRNA-1	23.2758	32.4884	35.8621	156.754	102.426	159.788	4.20976	4.60718	0.199772	0.246824	23.8782	25.3615	29.565	55.0503	73.0234	57.0483
IU25_01794-mRNA-1	195.69	257.924	406.793	519.031	359.114	539.068	0.0847603	0.0374568	0.149829	0.185118	176.108	138.47	124.851	795.832	1675.17	817.293
IU25_01795-mRNA-1	10.8201	4.44352	5.84901	3.14358	0.359868	0.840044	4.26627	5.0192	2.39726	2.22141	3.33558	4.05007	3.9952	76.3446	8.58164	75.0396
IU25_01796-mRNA-1	75.4814	72.6583	62.534	7.56159	8.09159	7.44039	0.254281	1.08625	0.948915	1.23412	8.18681	6.07341	9.639	25.471	11.2038	25.1081
IU25_01797-mRNA-1	2.52987	2.32113	2.34181	3.22855	1.48742	3.30017	0.197774	0.187284	0.149829	0	12.805	10.2093	10.3761	4.1767	4.1319	5.2949
IU25_01798-mRNA-1	65.6067	63.8267	65.8853	18.6066	17.8478	18.421	10.6233	18.6909	30.8647	30.0508	36.4919	35.6229	39.3621	59.3639	81.3667	46.2877
IU25_01799-mRNA-1	33.9101	40.3975	31.1952	3.31351	8.79499	2.04011	1.89298	2.58452	5.09417	4.7205	7.70672	22.6177	42.7	8.07952	10.0119	6.09198
IU25_01800-mRNA-1	46.6029	47.8506	41.6596	3.22855	12.8552	3.06016	2.40154	3.93296	6.79223	7.06533	21.9033	23.9986	36.4074	8.90116	12.8725	7.57228
IU25_01801-mRNA-1	0.740594	0.642425	1.49722	1.7842	1.87692	1.20006	0	0.0749135	0	0	0	0	0	0.753175	0.317839	0.227738
IU25_01802-mRNA-1	69.5624	63.8934	60.5816	4.33305	3.23351	2.82015	4.74658	4.27007	8.49029	13.3593	6.95924	8.03344	15.0378	18.4186	7.70759	23.3431
IU25_01803-mRNA-1	72.4394	64.7557	58.58	18.0969	10.9483	18.241	18.167	18.9906	30.8647	48.7785	35.5261	31.8106	25.9101	85.725	40.445	93.8279
IU25_01804-mRNA-1	0	0.270262	0.314933	2.46389	4.03573	0.96005	0.932364	0.749135	0.499429	0.431941	0	0.842314	0	0.136941	0.794597	0.113869
IU25_01805-mRNA-1	0.497027	0.461941	0.62801	2.80374	2.39931	3.24017	0.81935	1.08625	6.84217	3.17786	1.63522	1.35973	0.339755	1.36941	1.58919	1.25256
IU25_01806-mRNA-1	0.491714	0.133292	2.48519	0.764656	0.865396	0.480025	0.0282534	0	0.0499429	0	11.3242	21.0483	27.0579	0.342352	2.06595	0.170803
IU25_01807-mRNA-1	0	0	0	0	0	0	0	0	0.149829	0.030853	3.25127	0	0	0	0	0
IU25_01808-mRNA-1	11.7238	14.815	12.9942	2.12404	1.86166	2.04011	0.282534	0.0749135	0.0998858	0.215971	4.06012	2.38313	2.53076	1.36941	0.953516	0.854016
IU25_01809-mRNA-1	6.58159	7.13646	8.60784	55.2251	49.5847	52.4427	0.282534	0.11237	0	1.049	2.65919	1.75594	2.76254	4.51905	5.16488	7.62921
IU25_01810-mRNA-1	0.0582919	0.189619	0.19641	0	0.328292	0.0600031	0.0565069	0.187284	0	0	2.68492	0.196993	0.557855	0	0.0794597	0.0569344
IU25_01811-mRNA-1	0	0.177054	0.0916974	0.0849617	0.0766345	0.0600031	0.0282534	0	0.0998858	0	0.626751	0	0	0.0684705	0	0.0569344
IU25_01812-mRNA-1	20.6097	17.8564	19.5619	40.3568	15.6891	40.9221	3.30565	5.39377	38.6558	29.2178	11.0712	14.5241	14.3916	51.6952	57.8466	57.333
IU25_01813-mRNA-1	16.9863	14.1077	22.376	3.56839	10.4315	3.96021	0.339041	0.711678	6.54252	4.01089	12.4849	12.6207	15.5642	4.03976	6.19785	5.06716
IU25_01814-mRNA-1	23.3411	42.8618	78.0116	81.8182	103.096	88.9246	0	0.449481	0.0499429	0	1.08376	1.27225	0.900703	29.3738	55.5423	15.4862
IU25_01815-mRNA-1	46.7055	38.686	40.1922	50.977	16.9462	52.0827	34.2997	59.5188	43.9997	40.5408	18.8473	18.9778	21.3598	85.9989	92.5705	114.552
IU25_01816-mRNA-1	12.2098	11.9875	19.6724	30.8411	29.631	24.0013	1.66695	1.46081	5.09417	9.53357	7.15759	8.75255	8.07313	18.3501	27.8109	20.5533
IU25_01817-mRNA-1	112.325	104.234	104.686	32.5403	9.06761	25.2613	1.2714	1.6481	11.5368	10.6134	13.0869	14.5735	10.1513	122.083	37.6639	147.688
IU25_01818-mRNA-1	107.282	95.7011	109.116	23.6194	55.706	15.9608	4.09675	3.82059	9.13955	8.79309	52.5679	34.0694	41.8685	18.0762	12.3957	17.7066
IU25_01819-mRNA-1	49.9326	47.6801	54.129	53.1011	38.5136	53.2228	12.262	15.4696	20.127	27.1506	16.7169	16.0093	16.087	59.5008	38.8558	51.9811
IU25_01820-mRNA-1	0.322687	0.116631	0.453029	0.594732	1.363	0.600031	0	0.11237	0.799086	0.370236	0	0.484665	0	0	0.0794597	0.0569344
IU25_01821-mRNA-1	0.505655	0.259714	0.201761	0.764656	0.299766	0.420022	0.762843	0.711678	11.387	0.123412	0	0.959337	0.509382	0.273882	0.317839	0.227738
IU25_01822-mRNA-1	78.8841	59.891	49.8167	4.33305	1.61471	2.40013	4.40754	5.46869	9.48915	20.1778	8.20904	7.12283	12.1618	66.3479	16.9249	72.876
IU25_01823-mRNA-1	0	0.316032	0.245512	0.0849617	0	0	0	0	0	0	3.35615	0.328321	0	0	0	0.227738
IU25_01824-mRNA-1	0.556844	0.856993	1.30126	8.49617	2.37734	8.82046	0.367295	1.76047	5.34389	6.17059	88.5277	88.3641	99.3603	4.72446	7.46921	5.2949
IU25_01825-mRNA-1	4.78337	1.84414	3.76067	1.95412	2.84359	1.74009	0.593322	1.31099	1.09874	2.5608	1.22401	6.58574	3.05179	1.02706	1.58919	1.13869
IU25_01826-mRNA-1	39.744	40.3157	45.4932	87.4256	32.2413	102.125	20.173	36.6702	90.7962	75.3429	17.75	16.6739	17.7734	90.9972	124.831	95.0235
IU25_01827-mRNA-1	41.2742	43.1035	47.5382	106.797	31.1362	127.567	19.0428	40.3035	109.375	94.8112	9.62226	9.09377	9.13942	147.622	163.766	137.497
IU25_01828-mRNA-1	2.48755	2.20122	1.75821	15.2082	12.2382	11.8806	0.226028	0.262197	1.19863	0.370236	2.3047	3.51075	3.00995	4.79293	7.70759	6.09198
IU25_01829-mRNA-1	0.081767	0	0.137754	0	0.402938	0.420022	0.0847603	0.0749135	0	0	9.88622	11.5596	8.60763	0	0.0794597	0
IU25_01830-mRNA-1	0.130946	0.141985	0.110303	0	0	0	0	0	0.0499429	0	0	0	0	0	0.0794597	0
IU25_01831-mRNA-1	0	0	0.0611316	0	0.204359	0	0.0847603	0.0374568	0	0	0.835668	0	0	0	0	0
IU25_01832-mRNA-1	0	0	0.0761089	0	0	0	0	0	0	0	50.9799	62.8998	125.378	0	0	0
IU25_01833-mRNA-1	0	0	0	0	0	0	0.0282534	0.0749135	0.399543	0	0	0.30382	0	0	0	0
IU25_01834-mRNA-1	0.963005	1.65842	1.9564	2.97366	3.7486	2.94015	0.282534	0.187284	33.212	48.8094	0	0.76574	0.542116	7.94257	8.42272	5.06716
IU25_01835-mRNA-1	0.261891	0	0.661816	0	0	0	0	0	0.998858	3.27041	0	0	0	0.136941	0	0
IU25_01836-mRNA-1	159.995	156.312	138.022	36.8734	119.209	29.0415	21.5009	14.9827	27.1689	32.5807	37.4079	40.0257	38.8618	24.1016	28.0493	25.5636
IU25_01837-mRNA-1	118.21	127.482	178.997	836.024	416.584	768.04	17.0933	24.5716	2.54709	7.00362	7.734	8.14237	10.4067	418.012	575.606	348.325
IU25_01838-mRNA-1	0	0	0.204319	0	0.170756	0	0	0	0	0	141.048	119.13	114.903	0.0684705	0.556218	0.113869
IU25_01839-mRNA-1	0.0684489	0	0.0576582	0	0.289121	0	0	0.0374568	0	0	0	0.0771058	0	0	0	0
IU25_01840-mRNA-1	1.35707	1.85872	1.86512	3.31351	6.13439	4.02021	0	0.0374568	0	0	0	0.643666	1.36708	4.79293	7.15137	2.73285
IU25_01841-mRNA-1	0.432826	0.703975	1.09378	1.1045	1.98057	0.720038	0	0	0	0	1.246	0.975134	3.10662	1.30094	1.11244	0.341606
IU25_01842-mRNA-1	0.143873	0.156003	0.266623	1.7842	1.13439	1.9201	0.73459	0.749135	0.149829	0	0	0.551036	0	0.821646	0.635677	0.170803
IU25_01843-mRNA-1	0.0956111	0.103672	0.241615	0.0849617	0.807703	0.0600031	0	0	0	0	0	0.430813	0	0	0	0
IU25_01844-mRNA-1	0.752937	0	1.47989	0.424809	3.88707	0.360019	0	0.0374568	0.0998858	0	0	0.565442	2.40188	0.684705	0.635677	0.284672
IU25_01845-mRNA-1	106.325	104.796	93.4411	15.633	7.31972	13.2607	9.12586	6.74222	4149.35	2276.05	9.01566	8.99612	9.29114	191.923	200.636	192.097
IU25_01846-mRNA-1	68.5373	55.2431	40.8325	3.90824	2.9022	3.7802	5.96148	6.14291	8.14069	17.0925	15.8237	17.0665	9.86322	55.8719	18.5936	68.3213
IU25_01847-mRNA-1	0.858165	0.638067	0.929416	3.65335	1.8987	2.76014	2.9101	3.25874	1.24857	1.17241	0	1.381	0	0.342352	0	0.341606
IU25_01848-mRNA-1	122.77	134.466	152.679	345.369	221.942	393.861	38.5942	62.4029	162.364	150.84	96.2639	79.2031	82.4498	423.284	533.174	272.033
IU25_01849-mRNA-1	4.12433	3.59607	3.18762	1.69923	1.43676	3.00016	0.536815	1.19862	3.39612	0.987295	3.91683	5.02911	5.28978	1.164	1.82757	2.16351
IU25_01850-mRNA-1	15.4188	19.5585	22.5845	126.253	69.7829	136.387	0.310788	0.486938	1.19863	0.154265	116.103	96.4694	111.217	47.9978	71.4342	45.6614
IU25_01851-mRNA-1	18.6695	16.7794	14.2967	1.61427	0.773119	1.32007	0.480309	0.898962	0.549372	1.82032	3.44886	2.30551	4.29949	6.64164	1.82757	8.5971
IU25_01852-mRNA-1	101.005	100.032	90.6363	14.1886	8.7487	9.42049	8.44778	7.67863	8.93978	18.3884	13.142	19.7845	22.4512	34.9884	15.6536	42.0176
IU25_01853-mRNA-1	185.37	196.246	203.956	415.378	213.824	481.945	42.3802	48.9185	136.594	231.459	46.6623	63.3237	59.9749	445.674	481.526	444.373
IU25_01854-mRNA-1	38.3162	42.9979	33.9671	5.26763	23.558	4.98026	2.57106	1.3859	1.54823	2.96188	7.70672	20.5444	14.4113	9.38045	9.4557	9.05257
IU25_01855-mRNA-1	0.275885	0	0.116197	0	0.194219	0.0600031	0	0	0	0	0	0	0	0	0.0794597	0
IU25_01856-mRNA-1	1.76298	2.86741	2.41321	1.35939	6.5158	1.20006	0	0	0	0	2.53758	3.22716	2.10896	1.57482	1.98649	1.13869
IU25_01857-mRNA-1	2.52147	2.39229	1.59298	4.33305	7.39612	3.48018	0	0.0374568	0.0499429	0	0	2.72201	1.00544	3.97129	6.27731	2.16351
IU25_01858-mRNA-1	0.357832	1.164	0.753553	1.27443	4.03052	0.840044	0	0.0374568	0	0.246824	0	0.806175	3.42446	1.50635	1.74811	0.854016
IU25_01859-mRNA-1	120.718	116.181	110.343	37.4681	24.5447	41.1021	10.9341	18.9531	29.3165	27.7677	9.38406	13.6504	14.5808	86.7521	59.118	87.0527
IU25_01860-mRNA-1	0.180705	0	0.152218	0	0	0	0	0	0.998858	0	0	0	0	0.0684705	0.158919	0
IU25_01861-mRNA-1	0.319832	0	1.07765	2.03908	2.92703	2.34012	0	0	0	0	16.5729	14.051	16.8344	0.273882	2.06595	0.569344
IU25_01862-mRNA-1	0.0772244	0.16747	0.0650503	0	0	0	0.0282534	0.0374568	0	0	0	0.173982	0	0	0.238379	0
IU25_01863-mRNA-1	0.0522269	0	0.0439936	0	0	0	0.0565069	0.11237	0.149829	0	1.20278	0	0.499812	0	0	0
IU25_01864-mRNA-1	0.161825	0	0.0454381	0	0.0759482	0	0.0565069	0	0.0499429	0	0	0	0.516224	0.0684705	0	0.0569344
IU25_01865-mRNA-1	0.302752	0.205173	0.239085	1.69923	0.586113	1.14006	0.141267	0.0374568	0.449486	0	0.653659	0.682083	0	0.821646	1.03298	1.48029
IU25_01866-mRNA-1	564.105	534.44	582.68	544.605	532.986	624.453	334.408	345.052	24.1224	77.6261	992.212	962.865	1021.08	388.775	234.644	305.681
IU25_01867-mRNA-1	0.725723	0.865597	0.855843	2.20901	3.06538	1.56008	0	0	0	0	5.01401	0.817507	1.38904	2.12258	2.54271	0.398541
IU25_01868-mRNA-1	3.45697	4.08918	4.50035	1.86916	4.86729	0.780041	0.565069	1.31099	6.89212	1.23412	1.8094	10.2665	13.534	0.136941	0.397298	0.569344
IU25_01869-mRNA-1	4.14559	6.91552	6.71549	5.0977	6.13617	6.96036	1.83647	2.65943	1.89783	1.63521	11.0161	18.2006	10.1726	1.57482	3.65514	2.04964
IU25_01870-mRNA-1	229.542	249.674	261.515	304.333	263.722	355.159	46.1379	42.7756	166.31	183.729	60.9138	62.927	55.89	310.719	315.773	287.063
IU25_01871-mRNA-1	0.24279	0.150434	0.321381	1.27443	0.927851	1.56008	0.0282534	0.0749135	0.0998858	0	0	0.312567	0.331929	0.410823	0.794597	0.284672
IU25_01872-mRNA-1	1.38412	1.33406	1.42502	3.22855	0.830044	3.7802	0	0.149827	0	0.555353	1.1806	0.895083	0.490596	2.46494	4.05244	1.42336
IU25_01873-mRNA-1	51.9084	50.8419	39.298	4.33305	4.40673	4.62024	2.74058	3.034	2.34732	4.07259	9.52006	9.24665	15.259	21.0889	8.89948	21.8059
IU25_01874-mRNA-1	1.06297	0.768391	0.895398	0.679694	0.997751	1.02005	0.310788	0.599308	0.3496	0.246824	3.26402	1.7562	4.06906	1.02706	1.35081	0.797082
IU25_01875-mRNA-1	205.59	204.807	186.698	11.7247	5.19996	10.1405	4.01199	5.09412	11.7865	17.4936	19.7449	29.2709	33.2406	102.295	28.2082	109.485
IU25_01876-mRNA-1	3.79847	3.34796	2.90028	5.18267	1.04773	6.18032	0.197774	0.524395	1.748	0.370236	10.1035	11.7106	11.5857	17.5284	17.799	14.9738
IU25_01877-mRNA-1	0.0858456	0	0	0.0849617	0.0604338	0	0	0.0374568	0.199772	0	7.41383	3.43295	1.64309	0	0.0794597	0.170803
IU25_01878-mRNA-1	123.734	120.935	130.645	155.225	83.3315	151.988	15.3134	25.8826	94.7916	115.976	21.9269	28.4983	39.4218	132.49	151.371	119.107
IU25_01879-mRNA-1	112.158	108.551	96.8105	16.9074	12.3821	19.321	10.1147	11.0123	19.3279	23.3557	26.357	22.1653	30.3597	64.6361	37.5844	70.6556
IU25_01880-mRNA-1	164.19	164.797	137.5	11.5548	22.4097	8.76046	14.7483	10.3006	17.1304	20.3938	39.9626	30.4665	37.7938	26.9089	16.8454	27.0438
IU25_01881-mRNA-1	747.813	778.787	711.485	140.017	193.288	130.087	53.06	52.6642	72.7168	91.9418	286.759	283.666	283.923	176.448	124.195	203.028
IU25_01882-mRNA-1	0.23367	0.0844568	0.0656111	0.254885	0.438666	0.180009	0.480309	0.374568	0	0.555353	0	1.22837	2.23623	0.0684705	0	0.0569344
IU25_01883-mRNA-1	10.6467	10.9946	11.5002	24.2991	12.5429	23.5212	3.64469	7.60372	5.5936	5.02903	4.58696	9.26011	9.70377	13.4202	23.9174	12.184
IU25_01884-mRNA-1	89.5043	90.3826	77.9744	102.464	44.8812	104.465	12.149	12.3233	12.2859	16.167	97.1227	98.3295	91.5406	76.8239	41.7163	86.1418
IU25_01885-mRNA-1	4.46185	7.49893	11.6512	7.39167	25.1285	7.44039	0	0	0.0998858	0.246824	2.56891	12.8167	4.27	10.339	10.886	4.89636
IU25_01886-mRNA-1	3.6141	3.42895	7.99143	5.26763	11.0251	5.94031	0.0282534	0	0.0499429	0.030853	5.20203	8.65127	2.88225	5.40917	8.89948	2.50511
IU25_01887-mRNA-1	2.20047	2.45828	3.14546	6.20221	6.19636	6.72035	0.0282534	0.0749135	0	0.0925589	1.53566	2.77922	1.27627	4.72446	7.23083	2.67592
IU25_01888-mRNA-1	1.22413	1.20092	1.03115	0	0.164146	0.240013	0.0565069	0.0374568	0.149829	0	0	0	0.557855	0.136941	0	0.284672
IU25_01889-mRNA-1	1.05661	0.802884	1.23344	29.6516	3.25647	25.6213	112.194	190.168	21.5753	15.3648	11.113	9.61564	8.2805	32.8658	42.1136	20.4395
IU25_01890-mRNA-1	119.627	108.674	148.909	406.372	249.376	398.481	245.522	396.33	933.183	787.46	395.315	327.965	339.332	617.467	903.138	567.01
IU25_01891-mRNA-1	63.5388	55.5537	76.4739	512.149	184.254	525.207	309.432	398.203	749.493	669.293	142.337	136.676	130.197	641.705	943.663	564.106
IU25_01892-mRNA-1	130.269	122.133	128.561	94.5624	48.8442	92.5848	12.9966	15.8817	65.2254	76.1451	30.6687	34.1797	34.5225	147.28	132.698	135.732
IU25_01893-mRNA-1	154.497	147.198	149.949	56.6695	70.2438	66.9035	7.79795	9.40164	18.9284	31.47	73.6686	99.567	74.115	95.8587	78.7445	92.4615
IU25_01894-mRNA-1	26.7003	12.9311	16.3165	9.34579	1.24432	8.10042	6.52655	14.0088	38.9554	50.5372	8.261	10.178	12.2388	122.768	36.2336	117.171
IU25_01895-mRNA-1	65.9456	59.4181	49.619	7.13679	12.7213	6.30033	4.43579	4.1577	4.39497	3.57894	29.7259	15.5974	14.5984	12.667	9.93246	11.0453
IU25_01896-mRNA-1	19.7133	19.3454	26.26	33.0501	21.1394	31.3216	11.5557	17.9043	45.8476	71.764	34.3136	27.629	28.8834	30.4009	51.0131	25.165
IU25_01897-mRNA-1	12.5584	11.2758	10.3633	7.22175	3.04032	6.60034	4.52055	6.14291	13.3847	10.4592	8.83364	8.54565	6.79776	15.4743	24.1557	18.7314
IU25_01898-mRNA-1	2.04275	2.64093	2.77963	4.92778	4.97791	5.34028	0.90411	1.53573	1.19863	3.76406	0.904702	1.85858	0	3.69741	5.95947	2.22044
IU25_01899-mRNA-1	82.3481	59.3079	52.4078	2.12404	5.29344	1.9801	1.07363	1.94775	8.14069	9.41015	12.5687	19.1264	22.0521	14.3788	9.53516	20.838
IU25_01900-mRNA-1	151.387	118.128	118.097	35.0892	12.9452	28.6215	20.512	24.6465	92.1946	105.209	52.9359	49.1473	52.2956	181.104	114.263	213.447
IU25_01901-mRNA-1	261.135	257.877	234.677	159.303	76.5621	159.548	59.2475	88.323	154.823	161.268	60.9564	55.3856	57.2914	235.059	178.069	276.872
IU25_01902-mRNA-1	44.3549	41.2974	40.9677	5.60747	3.10425	4.26022	2.4298	3.93296	9.7888	13.4519	5.47583	11.9798	7.86068	25.8134	11.2038	26.3606
IU25_01903-mRNA-1	137.684	149.69	123.397	15.9728	24.4094	14.5808	3.24915	5.39377	17.2303	20.9492	23.2375	38.8519	48.2814	40.3291	38.379	42.0745
IU25_01904-mRNA-1	0.282843	0.0340765	0.264726	0.254885	0.22124	0.180009	0.367295	0.299654	4.04537	0	0	0.778835	0.300757	0.342352	0.397298	0.227738
IU25_01905-mRNA-1	0	0.0955804	0	0	0	0	0.0282534	0	0.0499429	0	0	0.496486	0.843586	0	0	0
IU25_01906-mRNA-1	3.06858	4.62122	4.73885	2.20901	12.7213	2.64014	0.0847603	0.187284	0.799086	0	997.22	1037.58	742.316	1.30094	1.50973	1.93577
IU25_01907-mRNA-1	0.237146	0.205711	0.199761	0.424809	0	0.540028	0.141267	0	0.0998858	0	23.4842	32.3237	6.35457	0.0684705	0.0794597	0.170803
IU25_01908-mRNA-1	48.9891	50.814	50.0255	94.9872	38.5869	87.7246	4.83134	7.15424	71.5681	44.1814	40.4455	32.4081	38.7003	100.994	153.754	105.727
IU25_01909-mRNA-1	167.119	171.629	156.784	129.227	195.814	146.828	19.2406	27.3434	19.1781	23.1397	77.0672	70.9442	75.579	122.151	164.005	139.319
IU25_01910-mRNA-1	51.1183	57.1932	51.7677	9.43075	16.0449	12.0006	8.56079	8.83979	56.8849	64.5753	14.0596	20.2642	22.5906	25.608	31.3866	19.4716
IU25_01911-mRNA-1	199.03	189.04	182.232	15.463	79.9114	15.9608	3.41867	3.97042	12.3858	16.0744	41.0301	75.6896	73.0711	22.0475	15.1768	20.2687
IU25_01912-mRNA-1	182.49	164.009	154.473	17.2472	87.0076	21.3611	4.74658	5.13158	18.4289	15.4882	69.3605	78.1567	68.32	19.5826	16.3687	20.0978
IU25_01913-mRNA-1	132.054	128.868	104.503	8.49617	24.4641	8.28043	15.3699	8.91471	9.83875	7.21959	10.0039	22.509	23.2797	19.3087	8.82002	17.2511
IU25_01914-mRNA-1	94.2348	90.0864	88.0009	21.4953	22.8586	22.4412	12.5445	15.994	25.7206	24.1887	19.5076	16.3802	14.8616	41.63	37.4255	39.2278
IU25_01915-mRNA-1	0.953721	1.03413	0.972502	1.18946	1.27213	1.44008	0	0.0374568	0.149829	0	0	1.75287	0.480375	2.53341	4.05244	1.53723
IU25_01916-mRNA-1	211.253	200.294	209.36	36.2787	91.0685	33.4217	13.2791	9.21436	18.0294	23.5717	110.646	85.9472	65.88	51.2844	37.1871	56.7067
IU25_01917-mRNA-1	12.4692	11.8418	11.6653	34.3245	16.2088	38.282	6.27226	13.3721	32.7126	32.2105	39.2178	35.3851	34.7486	41.0138	53.238	36.1534
IU25_01918-mRNA-1	55.6539	54.5677	58.6258	110.96	77.287	110.046	17.3476	23.2981	45.2982	42.7931	25.3758	23.1543	27.2248	74.9752	94.1597	78.2279
IU25_01919-mRNA-1	0	0.168914	0	0	0	0.240013	0	0	0	0.030853	0	0	0	0	0	0
IU25_01920-mRNA-1	0.148119	0	0	0	0	0.0600031	0.0282534	0	0	0	0	0	1.4175	0	0	0
IU25_01921-mRNA-1	54.7719	41.0568	45.6208	2.03908	0.774147	3.60019	1.35617	1.46081	4.09532	1.75862	5.11376	5.9436	6.17264	71.6886	17.3222	96.6177
IU25_01922-mRNA-1	271.198	288.442	310.217	216.992	561.71	210.791	146.099	118.551	68.0222	56.2758	364.546	466.766	450.435	142.076	185.459	118.025
IU25_01923-mRNA-1	1.19146	2.15318	2.42545	2.71878	4.61323	3.00016	0	0	0	0	0	3.24353	0.950193	4.79293	5.56218	1.9927
IU25_01924-mRNA-1	0.526325	0.380466	0.591137	0.679694	2.22314	0.240013	0	0	0.0499429	0	4.04041	1.77867	0	0.342352	0.953516	0.569344
IU25_01925-mRNA-1	0	0	0.150215	0.169923	0.167386	0.240013	0.0282534	0	0.0499429	0	64.341	58.7911	48.3535	0.0684705	0.0794597	0
IU25_01926-mRNA-1	39.1194	29.0763	28.7041	31.181	6.12285	33.6618	6.24401	11.0123	3.69577	3.17786	42.5148	41.5051	46.8081	78.3987	44.8947	138.408
IU25_01927-mRNA-1	0	0	0	0	0	0	0	0	0.0998858	0	3.25127	0	0	0	0	0
IU25_01928-mRNA-1	0.103853	0.788263	1.74963	46.729	9.55318	112.326	0.480309	0.262197	0.849029	0	330.459	346.168	326.324	1.57482	5.24434	0.910951
IU25_01929-mRNA-1	29.9676	31.9178	29.6859	38.3177	31.7745	36.8419	0.0565069	0.0374568	0.399543	0.555353	2.82463	3.50011	1.95628	27.8675	23.0433	20.5533
IU25_01930-mRNA-1	31.0073	25.4944	18.8542	1.01954	1.73473	1.32007	0.0847603	0.337111	0.599315	2.00544	8.27596	3.93239	1.96517	11.4346	2.38379	7.05987
IU25_01931-mRNA-1	43.5131	25.2254	27.1174	14.8683	4.95707	20.7611	46.3356	79.9327	63.5273	71.1469	21.5025	20.1149	22.1521	104.828	63.8856	100.489
IU25_01932-mRNA-1	167.013	161.672	133.174	15.463	21.6319	17.3409	3.53168	3.10891	8.54023	10.8294	9.16658	11.0299	10.6656	41.8355	16.3687	41.7329
IU25_01933-mRNA-1	1.48119	1.78675	2.68253	3.05862	1.01666	2.82015	0.423802	1.01133	1.748	1.35753	0.213198	0.396273	0.531563	18.487	21.8514	19.6993
IU25_01934-mRNA-1	0	0	0	0	0	0	0	0.0374568	0.0499429	0	0	0.129656	0	0	0	0
IU25_01935-mRNA-1	10.1765	11.447	23.5136	57.2642	50.8853	74.5239	0	0.0749135	0.3496	0	29.0219	29.6768	32.3115	24.444	36.9487	16.9095
IU25_01936-mRNA-1	47.3417	51.0091	41.7655	4.75786	6.30809	4.92026	2.28853	2.06012	4.64469	4.78221	10.3181	14.9725	28.5843	8.96963	5.56218	10.0205
IU25_01937-mRNA-1	183.795	202.234	168.307	8.24129	12.5236	5.94031	6.9786	4.49481	5.74343	4.93647	50.6727	40.1845	34.0494	39.8498	11.1244	46.2877
IU25_01938-mRNA-1	0.0483168	0	0.0813998	0.0849617	0.0680285	0.120006	0.0282534	0.0749135	0	0	0	0	1.38718	0.136941	0.0794597	0
IU25_01939-mRNA-1	141.917	146.955	124.542	1.01954	0.385495	0.900047	0.762843	0.786592	1.54823	0.555353	5.25458	7.14514	9.1708	54.6394	11.5217	69.1753
IU25_01940-mRNA-1	9.44594	8.90635	15.2218	6.37213	21.5877	8.52045	4.5488	6.29273	6.992	5.49183	6.3055	5.3974	11.791	6.50469	7.86651	4.83943
IU25_01941-mRNA-1	85.962	84.5899	90.8051	154.63	58.2057	153.308	47.0137	84.0155	74.1152	83.6732	27.9393	28.6076	24.9893	175.627	214.7	175.016
IU25_01942-mRNA-1	112.054	103.83	118.218	0.594732	0.237782	0.0600031	0.113014	0.187284	0.399543	0.709618	0	0.760969	0	20.815	4.1319	21.4643
IU25_01943-mRNA-1	63.082	47.9275	46.2955	54.4605	8.03782	57.183	81.9067	127.353	192.13	162.472	15.6907	17.3562	19.5181	254.505	178.784	245.33
IU25_01944-mRNA-1	111.285	89.5959	89.3654	31.2659	5.77896	32.1017	16.1892	22.9984	308.098	407.691	45.2729	46.759	54.9919	298.6	171.951	348.211
IU25_01945-mRNA-1	32.6239	29.081	29.7284	3.31351	0.731811	2.94015	2.74058	2.02266	8.3904	11.2305	3.19204	2.82992	2.65289	42.794	12.3162	48.6789
IU25_01946-mRNA-1	33.6308	29.2504	41.6216	427.103	30.2325	402.561	164.746	293.399	596.917	510.308	27.6839	29.8834	29.5117	785.699	1019.55	677.747
IU25_01947-mRNA-1	0.683749	0.741394	0.987358	0.169923	0.412583	0.0600031	0	0.0374568	0	0.401089	0	0.330096	0	1.57482	4.60866	0.967885
IU25_01948-mRNA-1	102.168	96.2952	99.115	52.2515	22.3257	53.9428	6.69607	8.65251	12.236	18.6352	42.6834	45.7283	50.0083	94.1469	48.8677	113.983
IU25_01949-mRNA-1	66.8061	41.9472	37.8645	6.37213	1.11113	4.92026	7.43066	11.5367	42.002	61.5208	19.1019	17.2536	16.6462	116.331	49.5034	118.822
IU25_01950-mRNA-1	91.1038	94.0682	114.513	3.31351	17.1473	1.9801	0.0282534	0.11237	7.19177	7.71324	10.4724	6.28049	7.18986	184.733	189.591	140.856
IU25_01951-mRNA-1	86.9818	81.4216	82.655	24.7239	75.4051	25.9214	15.3416	18.4662	13.5345	12.0635	142.315	218.747	188.168	24.1701	19.7855	29.6059
IU25_01952-mRNA-1	78.3764	77.6075	68.289	8.41121	5.13842	9.84051	3.50343	4.79446	7.24172	8.14518	8.97606	11.9741	13.2244	43.2733	15.9714	60.4074
IU25_01953-mRNA-1	245.879	215.926	184.894	1.35939	2.20503	1.44008	1.77997	1.98521	1.94777	1.78947	13.1785	17.9811	12.1055	72.2363	12.3162	87.679
IU25_01954-mRNA-1	118.749	115.528	104.861	115.123	46.9202	120.726	81.6807	128.252	230.387	223.468	36.3317	28.0224	21.4609	195.757	182.36	178.888
IU25_01955-mRNA-1	0	0	0	2.12404	3.37828	1.50008	0.791096	1.19862	0	0	0	0.506787	0	0	0	0
IU25_01956-mRNA-1	0	0	0.0939616	2.29397	5.33981	1.62008	0.762843	1.1237	0	0	0	0.628269	0	0	0	0.113869
IU25_01957-mRNA-1	6.97403	7.83087	10.2088	10.7052	6.32793	12.3606	1.94949	2.65943	8.0408	11.0145	8.56596	7.19266	6.22922	24.444	33.6114	23.8555
IU25_01958-mRNA-1	43.2098	39.7066	40.1138	16.5675	15.4152	16.6809	10.2277	8.27794	7.64126	9.03992	16.5241	16.5841	17.2935	20.815	13.1108	23.457
IU25_01959-mRNA-1	36.4219	23.6549	27.5254	5.18267	5.40491	5.46029	2.09075	5.13158	24.472	20.9492	47.4382	25.8404	28.6732	12.7355	16.3687	10.4759
IU25_01960-mRNA-1	0	1.07364	0.417035	0.0849617	0.348529	0.0600031	0	0	2.29737	0	68.4103	72.7794	99.4969	0.205411	0.0794597	0.0569344
IU25_01961-mRNA-1	55.9865	39.0256	47.2866	67.7145	26.1954	71.3437	28.1687	48.8061	169.157	157.813	35.2138	34.1353	39.0895	227.664	226.301	161.808
IU25_01962-mRNA-1	0.599022	0.54127	0.756884	2.12404	1.2651	1.44008	0.254281	0.187284	1.0488	0.802177	0	1.91188	0	0.890116	1.43027	0.341606
IU25_01963-mRNA-1	4.88392	6.07851	6.90435	56.0747	19.8518	52.5027	0.197774	0.786592	1.24857	1.049	67.9749	58.604	64.2156	21.7051	35.5979	22.9446
IU25_01964-mRNA-1	1.0735	0.969999	0.753553	0.424809	1.25954	0.600031	0.0282534	0	0	0	0	1.00772	3.42446	0.342352	0.556218	0.455475
IU25_01965-mRNA-1	61.7336	54.5331	50.5722	48.3432	18.0044	50.4626	15.3134	21.3129	42.801	35.5735	10.0717	11.3307	10.7143	116.537	93.2062	142.905
IU25_01966-mRNA-1	55.7267	35.9156	39.2941	41.0365	10.5093	48.3025	13.3356	25.4331	149.079	135.846	15.0162	14.536	16.8775	229.718	153.993	229.56
IU25_01967-mRNA-1	94.3981	85.1022	80.5012	44.6899	71.6445	44.0423	23.0266	20.0019	29.4164	25.4845	21.7398	36.3571	32.6942	40.8769	42.0342	36.0964
IU25_01968-mRNA-1	75.339	77.271	74.9071	43.8403	48.781	42.8422	13.9289	14.1961	22.3744	19.3448	46.1534	44.1555	42.2586	40.0552	32.9758	48.0526
IU25_01969-mRNA-1	0.460884	0.74961	1.58526	9.00594	2.13599	8.52045	1.49743	1.83538	6.19292	6.35571	0.884512	1.31957	0.367556	7.1894	12.793	7.74308
IU25_01970-mRNA-1	84.9209	85.7378	86.2274	29.1419	53.9737	29.5815	7.85446	7.67863	14.4834	16.0127	58.9363	44.9478	50.9809	26.5665	19.3882	31.4278
IU25_01971-mRNA-1	18.0403	17.435	19.8213	8.32625	4.24752	5.88031	0.423802	1.57318	1.99772	2.90018	2.77905	2.24289	0.866119	16.296	10.4887	20.0409
IU25_01972-mRNA-1	6.92995	10.1775	8.79316	11.5548	14.6974	10.0805	2.00599	2.69689	49.5933	54.1469	9.09093	5.63247	3.35796	19.5141	24.8709	11.5008
IU25_01973-mRNA-1	56.5786	54.3373	59.3795	22.5998	11.3801	17.7609	5.28339	6.14291	22.8239	14.5317	69.1389	73.2943	73.4836	22.9376	14.7795	23.4
IU25_01974-mRNA-1	1.36997	2.40504	2.14314	5.43755	4.40883	3.96021	0.536815	0.936419	0.199772	0.401089	32.3014	31.5995	33.0887	1.64329	3.65514	2.10657
IU25_01975-mRNA-1	1.42465	1.74801	2.11589	8.41121	7.70669	5.04026	0.678083	1.16116	2.54709	0.401089	317.303	331.269	317.526	2.53341	4.37028	4.44088
IU25_01976-mRNA-1	159.446	159.518	122.311	14.1036	46.0961	11.3406	33.0565	19.2902	13.7343	8.45371	39.1683	39.7539	42.7251	12.0508	13.4287	13.2088
IU25_01977-mRNA-1	15.0338	14.5939	17.3692	67.2047	39.0613	71.7037	175.849	265.194	11.6367	11.3539	10.3609	13.3876	13.6339	19.7195	26.6984	39.1709
IU25_01978-mRNA-1	45.2772	43.2928	45.7504	42.7358	38.3772	42.4222	7.20463	8.20303	20.8262	24.2196	56.9608	59.8737	59.8993	41.1508	42.2725	40.6512
IU25_01979-mRNA-1	0.149756	0.108254	0.0735859	0.339847	0.0878544	0.0600031	0.169521	0.299654	0.449486	0	0	0.014058	0.11943	0.0684705	0	0
IU25_01980-mRNA-1	0.0884364	0	0.0248316	0.339847	0.0415051	0.0600031	0	0.149827	0.0998858	0	0	0.0332071	0	0	0.0794597	0.0569344
IU25_01981-mRNA-1	0.147514	0.159951	0.0621297	0	0	0	1.13014	1.34844	0	0	0	0.166171	0.705857	0	0	0
IU25_01982-mRNA-1	75.3132	66.0794	60.4675	41.8012	5.83465	37.622	68.5994	81.2062	14.6333	21.7205	25.3847	24.6301	25.7628	161.111	59.5153	203.199
IU25_01983-mRNA-1	2.14699	3.492	2.71279	1.01954	3.02289	0.600031	0.0565069	0.0749135	0.499429	1.01815	4.12042	3.82933	6.84891	0.547764	0.397298	0.569344
IU25_01984-mRNA-1	7.8488	7.25703	9.22532	3.73832	3.25529	2.58013	2.51456	5.13158	19.278	19.5299	9.80855	9.52685	8.73409	3.76588	6.03893	4.32702
IU25_01985-mRNA-1	32.997	28.8984	38.51	99.1503	25.8691	108.846	46.4769	74.3891	238.028	263.731	17.1049	18.9588	22.7728	217.599	282.241	178.66
IU25_01986-mRNA-1	26.3568	36.216	44.2962	212.659	92.4371	187.93	70.2946	94.7656	5.44377	5.49183	64.9566	57.6572	48.19	88.6008	123.321	79.4235
IU25_01987-mRNA-1	8.65735	7.52468	10.5723	26.5081	8.19066	24.1813	0.932364	2.13503	16.7309	15.8584	11.8678	9.77807	7.45221	30.9487	44.3385	25.3927
IU25_01988-mRNA-1	4.07547	3.9188	6.28303	5.52251	9.96052	5.46029	0.310788	0.936419	3.64583	4.07259	6.19817	5.28388	1.47179	2.60188	6.75407	2.78979
IU25_01989-mRNA-1	72.1728	67.7798	54.7248	0.424809	0.922392	0.300016	0.593322	0.749135	0.3496	0	3.77187	6.21133	8.88186	21.2258	4.9265	37.2351
IU25_01990-mRNA-1	41.8097	48.8239	66.0792	512.914	213.335	472.945	341.217	548.704	93.9925	71.0235	74.1112	77.2689	73.912	223.351	268.097	190.332
IU25_01991-mRNA-1	0.251634	0.255796	0.463675	1.27443	0.310006	1.20006	0.113014	0.224741	0.199772	0.493647	2.53537	2.67515	4.36477	2.73882	4.1319	1.42336
IU25_01992-mRNA-1	77.2777	63.8603	67.0843	48.0034	18.244	51.0027	7.20463	12.7353	18.9284	26.8421	22.0216	20.5538	17.3682	157.003	123.878	151.332
IU25_01993-mRNA-1	449.369	572.915	556.831	733.899	1208.85	739.899	6.1875	8.01575	28.1178	43.3484	13.3385	14.5275	18.476	669.093	1270.64	422.339
IU25_01994-mRNA-1	15.1097	10.2112	13.9828	33.8148	11.4842	34.6218	20.3425	32.9994	150.728	190.394	25.7352	19.818	25.7757	168.985	186.015	111.478
IU25_01995-mRNA-1	0.0367287	0.119475	0.154693	0.679694	0	0.240013	0	0	0.3496	0	2.53758	2.89617	2.46046	0.205411	0.238379	0.113869
IU25_01996-mRNA-1	41.8633	55.353	82.9587	150.977	372.947	156.548	0	0.11237	0.549372	2.43738	19.0741	31.3821	25.9403	87.2314	92.5705	53.0059
IU25_01997-mRNA-1	115.034	103.545	131.396	167.799	91.5315	139.327	91.7672	166.196	64.2765	61.49	12.6879	17.046	20.3867	370.905	449.901	254.44
IU25_01998-mRNA-1	82.5824	77.9478	73.3426	11.4698	3.89093	15.0008	7.57192	17.1926	21.825	29.6497	16.7374	20.9624	17.345	94.6262	43.0671	151.502
[truncated: 11,511 more rows]
