# Supplementary material for: Multi-level analysis of reproduction in an Antarctic midge identifies female and male accessory gland products that are altered by larval stress and impact progeny viability
Source: Sci Rep. 2020 Nov 13;10:19791. doi: 10.1038/s41598-020-76139-6 (PMC7666147; doi:10.1038/s41598-020-76139-6)
Supplement: Supplementary file 9 — Supplementary Table S8. [file 41598_2020_76139_MOESM9_ESM.xlsx]

## Sheet: Female modules
Feature ID	Accession ID	Female -1 TPM	Female -2 TPM	Female -3 TPM	Male -1 TPM	Male -2 TPM	Male -3 TPM	Male accessory gland-1 TPM	Male accessory gland-2 TPM	Female accessory gland-1 TPM	Female accessory gland-2 TPM	Larva-1 TPM	Larva-2 TPM	Larva-3 TPM	Female Post-Birth-1 TPM	Female Post-Birth-2 TPM	Female Post-Birth-3 TPM
IU25_13510-mRNA-1	No BLAST hit	78.1862	64.9899	73.6975	8.15633	21.664	8.22043	0.706336	0.936419	0.799086	1.48094	22.6623	9.6741	13.6978	7.8741	2.14541	9.10951
IU25_13506-mRNA-1	No BLAST hit	0.322687	0	0.543635	0	0.454333	0	0	0	0.199772	0	0	0	0	0.0684705	0	0
IU25_13505-mRNA-1	No BLAST hit	0	0	0.579877	0.169923	0.484622	0.120006	0.0847603	0.299654	0	0	0	0.775464	0	1.02706	1.11244	1.48029
IU25_13502-mRNA-1	No BLAST hit	0.301175	0	0	0	0	0	0	0	0	0	0	0	0	0	0	0
IU25_13496-mRNA-1	No BLAST hit	0.200783	0	0	0	0	0	0	0	0	0	0	0	0	0	0.0794597	0
IU25_13495-mRNA-1	No BLAST hit	0.708647	0	0.298466	0	0	0	0	0	0	0	0	0.399136	0	0	0	0
IU25_13492-mRNA-1	No BLAST hit	29.6872	23.7927	41.5337	7.22175	22.1714	7.32038	1.01712	2.09758	27.0191	6.04718	14.863	19.1927	17.2935	6.64164	8.18434	2.50511
IU25_13485-mRNA-1	No BLAST hit	11.8338	9.53689	6.7353	0.339847	0.225156	0.600031	0.0565069	0.187284	2.7968	1.07985	0	1.98155	3.0608	1.8487	2.30433	1.70803
IU25_13480-mRNA-1	No BLAST hit	4.85766	4.21376	1.14572	0.169923	1.36788	0	0	0.599308	0	0	0	6.34755	3.71903	0.0684705	0.556218	0.569344
IU25_13474-mRNA-1	No BLAST hit	2.79441	2.424	2.66773	0.0849617	0.262295	0.0600031	0	0	0.249714	0.493647	4.29034	2.93797	0	0.684705	0.476758	0.398541
IU25_13469-mRNA-1	No BLAST hit	6.0235	4.89849	13.4097	0.424809	2.12022	0.96005	0.339041	0.486938	0.299657	0.740471	0	4.84665	4.1175	3.76588	1.82757	1.70803
IU25_13467-mRNA-1	No BLAST hit	105.067	105.528	98.9415	2.97366	15.9925	2.82015	1.04538	0.786592	41.3527	34.617	20.8081	13.086	34.587	9.51739	8.74056	11.1022
IU25_13464-mRNA-1	No BLAST hit	35.5336	23.2164	26.9899	0.764656	1.06902	0.480025	0.649829	0.674222	1.44834	2.59165	1.74858	4.78963	10.1726	5.27223	1.27135	4.44088
IU25_13454-mRNA-1	No BLAST hit	66.1303	54.4046	64.1258	7.9864	10.2853	5.10027	61.31	56.8594	3.09646	2.77677	22.1363	34.8649	47.8331	2.60188	3.65514	4.72556
IU25_13451-mRNA-1	No BLAST hit	0	0	0.257996	0.0849617	0	0.120006	0	0	0	0	0	0	0	0	0.0794597	0
IU25_13450-mRNA-1	No BLAST hit	58.9669	45.3755	53.3563	0.254885	0.267817	0.360019	0.0565069	0.187284	0.0499429	0.185118	4.38066	4.28546	10.9222	7.25787	1.03298	10.9883
IU25_13447-mRNA-1	No BLAST hit	50.8357	38.9726	28.9381	0	0	0	0.197774	0.0374568	0	0	6.85983	1.56584	5.70116	4.1767	1.19189	7.62921
IU25_13445-mRNA-1	No BLAST hit	2.43647	0	1.02619	0	0	0	0	0	0	0	0	0.457437	0	0	0	0
IU25_13437-mRNA-1	No BLAST hit	3.6141	4.25956	1.98545	1.18946	0	0.360019	0	0	0	0	0	0	0	0	1.03298	0
IU25_13431-mRNA-1	No BLAST hit	2.44705	1.02052	1.42704	0.169923	2.65028	0	0.0282534	0.0749135	1.3984	0	0	0.424082	0	0.136941	0	0.170803
IU25_13429-mRNA-1	No BLAST hit	33.9373	20.5498	21.3476	4.41801	26.6837	7.02037	0.226028	1.46081	0.799086	0.709618	0	7.69553	4.21793	3.42352	0.556218	5.52264
IU25_13427-mRNA-1	No BLAST hit	113.129	92.8673	69.1322	0	0.530055	0	0	0	0	0	0	0	3.60281	0	0	0
IU25_13420-mRNA-1	No BLAST hit	2.95699	3.56254	2.21408	0.169923	0.462594	0.420022	0.113014	0	0.249714	0	0	0.370108	0	0.205411	0.317839	0.284672
IU25_13416-mRNA-1	No BLAST hit	0	0.184849	0.287203	0	0	0	0	0	0	0	0	0	0	0	0	0
IU25_13413-mRNA-1	No BLAST hit	19.1547	12.932	22.2238	2.54885	10.1771	2.28012	0.649829	1.16116	2.69692	3.51724	4.16163	15.0634	3.4587	1.50635	1.90703	0.797082
IU25_13411-mRNA-1	No BLAST hit	108.018	98.8472	99.9639	2.46389	2.46832	2.52013	0.113014	0.11237	1.14869	0.740471	7.76423	6.68404	10.3245	20.5411	4.76758	31.9402
IU25_13409-mRNA-1	No BLAST hit	61.683	70.2746	68.7907	0.339847	1.2232	0.420022	0.197774	0.299654	0.399543	0.678765	10.0039	7.63347	11.6399	8.96963	3.17839	16.511
IU25_13408-mRNA-1	No BLAST hit	0	0	0.404118	0	0	0	0	0	0	0.185118	0	0	0	0	0	0
IU25_13404-mRNA-1	No BLAST hit	24.5707	19.312	19.3831	3.05862	7.13858	2.70014	0.875857	1.6481	2.64697	4.196	14.9699	6.4436	8.70896	6.77858	4.60866	7.45841
IU25_13403-mRNA-1	No BLAST hit	62.5317	63.1518	49.0601	2.46389	5.67426	2.34012	1.44093	1.19862	1.44834	2.34483	14.9699	10.837	9.9531	10.1336	4.44974	11.6716
IU25_13401-mRNA-1	No BLAST hit	86.6495	63.4395	62.01	0	0	0.180009	0.141267	0.11237	0.249714	0.370236	0	1.83537	0	13.831	2.46325	15.5431
IU25_13385-mRNA-1	No BLAST hit	76.8651	71.1347	63.2034	9.60068	29.8675	9.96052	3.95548	5.76834	10.2383	14.0072	24.1254	22.5685	11.2784	31.2225	23.679	25.8482
IU25_13384-mRNA-1	No BLAST hit	23.3756	20.6725	24.299	10.5353	26.1429	11.0406	1.61045	2.28486	7.29166	10.0889	15.272	19.4222	17.4522	8.62728	8.50218	7.05987
IU25_13378-mRNA-1	No BLAST hit	0.198577	0	0	0	0	0.0600031	0	0	0	0	0	0	0	0	0	0
IU25_13370-mRNA-1	No BLAST hit	10.2202	7.38789	14.8475	1.18946	1.87692	0.480025	0.367295	1.1237	0.249714	0	3.41117	2.66963	1.4175	0.479293	0.635677	0.910951
IU25_13367-mRNA-1	No BLAST hit	0	0.159301	0	0.0849617	0	0	0	0	0.0499429	0	0	0	0	0	0	0
IU25_13366-mRNA-1	No BLAST hit	90.2006	72.613	95.6797	22.0051	55.1614	21.4811	3.98374	6.81713	48.5944	14.8403	40.2174	57.6466	81.3812	20.3357	19.3882	19.3008
IU25_13362-mRNA-1	No BLAST hit	19.3612	10.6717	11.96	0.339847	1.363	0.0600031	0	0	0	0	0	1.45399	3.08813	1.02706	0.158919	0.910951
IU25_13361-mRNA-1	No BLAST hit	22.5551	18.7358	30.3324	19.2863	38.9997	18.901	11.4992	18.6909	0.799086	0.493647	22.7826	27.1908	25.246	8.62728	11.5217	11.8993
IU25_13357-mRNA-1	No BLAST hit	12.9312	8.8083	19.9698	0.424809	0.233419	1.08006	0.423802	0.412024	0.849029	0.154265	9.54502	3.92178	11.1059	7.60022	3.57568	5.06716
IU25_13355-mRNA-1	No BLAST hit	37.9849	21.1935	31.0648	0	0	0	0.113014	0	0	0	0	2.07714	0	0	0	0
IU25_13351-mRNA-1	No BLAST hit	0	0.356254	0.276759	0	0	0.120006	0	0	0	0	0	0.370108	0	0.0684705	0	0
IU25_13342-mRNA-1	No BLAST hit	602.027	576.856	577.793	0.254885	0.908666	0.240013	0.197774	0.262197	0.199772	1.60435	21.0559	17.2056	26.7638	107.841	18.3552	136.813
IU25_13338-mRNA-1	No BLAST hit	50.642	36.2851	33.6382	1.7842	6.91035	1.02005	0.480309	0.224741	1.14869	0.339383	10.2756	8.54446	2.135	5.81999	2.38379	6.20585
IU25_13336-mRNA-1	No BLAST hit	127.74	118.51	101.513	6.8819	18.0731	8.76046	3.72945	3.10891	1.79794	2.86933	2.87009	9.40584	8.34859	21.7736	9.0584	25.2219
IU25_13334-mRNA-1	No BLAST hit	0	0.326566	0	0	0	0	0	0	0	0	0	0	0	0	0	0
IU25_13333-mRNA-1	No BLAST hit	9.73027	9.04337	10.343	1.01954	6.52375	1.08006	0.310788	0.449481	0.998858	0.987295	2.66771	8.35115	8.86846	2.39647	1.66865	2.84672
IU25_13331-mRNA-1	No BLAST hit	129.587	118.623	83.3769	20.7307	67.6178	20.3411	8.30651	9.10199	21.026	38.4428	99.3542	75.5553	115.29	70.73	68.2558	62.6279
IU25_13327-mRNA-1	No BLAST hit	6.48181	7.88019	7.44543	2.12404	8.01996	2.22012	0.988871	1.04879	0.898972	2.80762	4.52351	7.52284	0	2.05411	2.86055	1.87884
IU25_13322-mRNA-1	No BLAST hit	9.7439	12.1022	16.4156	8.24129	18.209	7.80041	1.52569	1.3859	2.24743	1.63521	8.16005	10.7767	18.6499	4.72446	4.60866	3.70074
IU25_13321-mRNA-1	No BLAST hit	79.3094	75.1102	57.1662	4.6729	10.1771	3.8402	3.07963	2.65943	1.89783	3.6715	20.8081	20.5821	17.2935	11.4346	5.16488	10.7606
IU25_13318-mRNA-1	No BLAST hit	13.9004	15.3235	14.4412	3.56839	8.80707	1.9201	0.81935	0.449481	0	0	0	0	0	0	0.397298	0
IU25_13312-mRNA-1	No BLAST hit	51.2969	14.5375	15.2218	1.35939	9.02803	1.02005	1.2149	1.19862	0.998858	1.5735	16.7808	6.89475	2.78927	0.958587	1.35081	1.19562
IU25_13299-mRNA-1	No BLAST hit	394.998	360.465	386.997	16.1427	29.4526	21.4811	4.26627	7.71609	8.29052	21.196	24.8793	29.2063	11.2784	129.478	53.9531	127.362
IU25_13296-mRNA-1	No BLAST hit	19.162	20.7775	20.1254	7.81648	19.2954	9.72051	2.96661	2.92163	7.14183	6.41742	12.5687	19.263	24.3734	12.0508	12.7135	9.73578
IU25_13293-mRNA-1	No BLAST hit	307.387	309.013	277.639	44.52	177.038	45.7224	7.60018	8.46523	44.1994	54.7332	182.071	118.319	131.503	42.4517	45.5304	46.914
IU25_13292-mRNA-1	No BLAST hit	1.69411	1.22462	1.42704	0.169923	0	0	0.0565069	0.749135	0.0499429	0	1.30051	1.0178	0	0.273882	0.0794597	0.0569344
IU25_13283-mRNA-1	No BLAST hit	78.9748	81.5206	70.2832	24.469	72.5587	23.1612	7.4024	6.10545	16.1316	11.8784	53.947	45.9893	70.455	16.9122	20.5006	14.746
IU25_13282-mRNA-1	No BLAST hit	3.20237	2.48025	0.385361	0.339847	1.61029	0	0	0.11237	0.149829	0.123412	0	3.34971	0	0.342352	0.158919	0
IU25_13273-mRNA-1	No BLAST hit	93.5794	88.8727	108.999	19.966	108.131	20.8811	4.125	4.49481	12.4358	10.49	22.2944	30.1704	12.3525	14.5842	13.0314	12.981
IU25_13267-mRNA-1	No BLAST hit	104.12	61.9204	74.5933	2.63381	4.51579	2.46013	1.15839	1.16116	3.496	4.07259	13.5118	16.4786	14.9727	25.7449	10.0914	32.5665
IU25_13255-mRNA-1	No BLAST hit	4.01567	0.725703	1.69131	0	0	0	0	0	0	0	0	0	0	0	0.0794597	0
IU25_13254-mRNA-1	No BLAST hit	31.2759	40.6952	35.7126	3.31351	88.0707	3.9002	0.197774	0.0749135	0	0	48.0188	55.5873	19.954	3.35505	3.33731	4.89636
IU25_13249-mRNA-1	No BLAST hit	52.3893	48.4087	54.8751	0.0849617	1.92423	0.480025	0.0282534	0.0749135	0.3496	0.185118	0	6.67127	8.71941	5.95693	1.66865	13.7212
IU25_13248-mRNA-1	No BLAST hit	554.844	501.818	463.552	0.254885	0.626666	0.0600031	0	0.0374568	0.299657	2.00544	13.3254	16.0441	17.8898	102.021	15.1768	123.662
IU25_13246-mRNA-1	No BLAST hit	9.63192	10.1667	16.6578	1.52931	1.08011	0.660034	0.678083	0.711678	0.6992	1.5118	1.96303	3.16861	0	0.205411	0.715137	1.30949
IU25_13242-mRNA-1	No BLAST hit	3.5632	3.58763	3.64465	0.424809	0.358347	0.120006	0	0	0.399543	0.185118	0	0.286703	4.87141	0.205411	1.03298	0.341606
IU25_13241-mRNA-1	No BLAST hit	89.1525	80.2128	75.2764	10.2804	13.3176	10.2605	4.63356	4.83192	10.6378	11.6007	18.6948	15.9031	24.9945	34.5091	17.0838	38.2599
IU25_13239-mRNA-1	No BLAST hit	0.531485	0	0	0	0	0	0.0282534	0.0374568	0.299657	0	0	0	0	0	0	0
IU25_13237-mRNA-1	No BLAST hit	0	0.378262	0.88157	0	0.294702	0.420022	0	0	0	0	0	0	0	0.547764	0.794597	0
IU25_13236-mRNA-1	No BLAST hit	2.60632	3.39127	1.75636	1.27443	3.42497	1.80009	0	0.0374568	0	0	0	4.50179	1.66284	4.99834	4.21136	2.61898
IU25_13231-mRNA-1	No BLAST hit	137.967	162.506	144.788	68.904	82.0828	64.5634	81.2004	111.097	66.8236	87.3756	85.8749	78.4349	89.2125	70.9354	90.7429	60.1227
IU25_13230-mRNA-1	No BLAST hit	94.2722	96.0969	118.752	73.5769	78.2923	83.1643	11.2166	22.0246	54.5376	71.2395	42.0753	49.5427	55.9496	107.019	130.393	102.197
IU25_13229-mRNA-1	No BLAST hit	122.605	102.848	83.6876	17.5021	15.8882	13.8007	7.96747	6.55493	7.49143	9.28674	27.2174	33.2394	32.8358	34.7145	17.4017	36.1534
IU25_13222-mRNA-1	No BLAST hit	4.59976	6.53133	4.3359	1.44435	4.93433	1.20006	0.282534	0.224741	3.64583	0.215971	0	1.35706	0	1.36941	0.953516	1.59416
IU25_13221-mRNA-1	No BLAST hit	1.5401	0.667977	0.259462	1.01954	0.722802	0	0.141267	0.224741	0	0	0	0.809611	0	0	0.476758	0
IU25_13213-mRNA-1	No BLAST hit	63.5733	58.1524	71.6463	25.9983	28.2015	27.1214	8.58905	11.5741	44.6989	75.7132	68.5248	59.678	69.4518	64.9785	59.0385	56.9913
IU25_13212-mRNA-1	No BLAST hit	3.68786	2.39926	1.73963	0.679694	0.311543	0.300016	0.254281	0	0.0499429	0	0	0.166171	0	1.57482	2.54271	1.48029
IU25_13202-mRNA-1	No BLAST hit	252.987	224.968	190.742	0.764656	2.51285	0.180009	0.0282534	0.224741	0.149829	1.32668	15.4134	22.869	19.215	14.3103	2.78109	24.4249
IU25_13200-mRNA-1	No BLAST hit	86.8231	77.9167	73.9683	13.424	16.9949	13.6807	7.79795	9.02708	14.0839	15.2722	43.8922	45.5623	54.0422	48.9564	28.2082	57.7315
IU25_13193-mRNA-1	No BLAST hit	24.094	23.1975	27.4692	6.62702	29.8293	9.12048	1.61045	2.95908	5.99315	4.84392	14.3504	25.2694	27.8286	5.06681	5.95947	3.473
IU25_13187-mRNA-1	No BLAST hit	0.57877	0.488106	0.81255	0.0849617	0	0	0.113014	0.11237	0.3496	0.154265	0	0.289764	1.23085	0.410823	0.715137	0.284672
IU25_13186-mRNA-1	No BLAST hit	0	0.46285	0	0.254885	0	0.120006	0	0	0	0	0	0	0	0.205411	0	0
IU25_13181-mRNA-1	No BLAST hit	38.0685	52.2506	36.9382	3.22855	13.5694	3.8402	1.01712	0.412024	0.898972	0.493647	0	2.98554	2.3058	3.28658	2.54271	4.72556
IU25_13165-mRNA-1	No BLAST hit	2.59696	1.29062	2.09641	2.8887	2.43762	1.68009	0.0565069	0.187284	1.24857	1.07985	0	2.55973	3.10662	2.53341	0.397298	1.76497
IU25_13164-mRNA-1	No BLAST hit	18.5781	17.6126	21.2079	7.47663	11.4349	9.42049	1.32791	1.79792	2.59703	7.25045	12.859	12.3508	10.687	13.2833	18.8319	14.4044
IU25_13162-mRNA-1	No BLAST hit	115.065	112.568	108.871	85.3865	90.9027	86.8845	17.4606	22.1369	32.2132	21.8439	77.8583	75.6944	76.1601	50.4627	41.7163	68.8337
IU25_13161-mRNA-1	No BLAST hit	56.2398	57.7822	64.1489	15.8878	25.0532	17.5209	25.5976	34.4602	15.6321	17.0308	36.0957	29.703	30.8813	16.7068	22.7255	14.8029
IU25_13155-mRNA-1	No BLAST hit	20.4799	14.8043	18.6044	1.01954	3.95774	0.420022	0.282534	0.11237	0	0.370236	16.1841	2.26177	0	3.76588	1.98649	3.6438
IU25_13150-mRNA-1	No BLAST hit	81.8594	75.0449	59.3142	8.24129	9.24416	9.6005	3.02312	3.40856	8.88983	10.9528	9.01686	18.931	21.3287	29.8531	17.8784	36.8935
IU25_13145-mRNA-1	No BLAST hit	0	0.264783	0.2057	0	0	0	0	0	0.199772	0	0	0	0	0.136941	0.158919	0
IU25_13142-mRNA-1	No BLAST hit	27.526	34.1755	27.4346	8.58114	8.43157	5.88031	1.38442	1.79792	0.299657	0.802177	0	4.02385	2.01087	11.0237	6.03893	8.14162
IU25_13132-mRNA-1	No BLAST hit	37.7512	32.786	34.362	1.86916	6.29768	1.38007	1.24315	0.412024	2.24743	2.90018	12.3613	6.65095	11.9856	5.13528	3.17839	5.23797
IU25_13126-mRNA-1	No BLAST hit	72.4164	73.1314	82.0504	58.2838	68.5722	61.1432	1.89298	2.28486	0.549372	2.77677	58.0153	52.6681	56.5735	58.1314	50.298	52.4935
IU25_13122-mRNA-1	No BLAST hit	102.001	99.3353	108.621	42.4809	36.8785	41.2822	13.4486	19.7023	35.2597	35.5426	38.4262	52.3438	54.8331	55.5295	38.2201	63.5388
IU25_13119-mRNA-1	No BLAST hit	4.46448	4.37983	3.93975	0.169923	1.79595	0.0600031	0.0847603	0.149827	4.64469	2.6225	4.89603	4.78963	4.06906	0.821646	0.953516	0.910951
IU25_13116-mRNA-1	No BLAST hit	71.5519	96.6834	89.0243	45.5395	74.015	44.1623	24.8913	21.9122	49.7431	41.4664	44.1385	37.8332	36.6832	32.1811	33.0552	23.1723
IU25_13115-mRNA-1	No BLAST hit	94.3745	89.0021	88.7062	17.757	18.3442	18.661	6.61131	9.88858	17.8296	25.392	65.8816	51.0493	58.0064	50.2573	30.1947	66.1009
IU25_13114-mRNA-1	No BLAST hit	0	0.243403	0	0	0	0	0	0	0	0	0	0	0	0	0	0
IU25_13109-mRNA-1	No BLAST hit	783.772	733.53	570.454	0.934579	2.42311	0.120006	0.536815	0.599308	0.499429	0.277677	8.2572	4.68509	6.8625	61.0757	9.21732	102.653
IU25_13108-mRNA-1	No BLAST hit	12.1309	5.62167	14.7554	0.424809	0.566967	0.360019	0.197774	0.412024	0.3496	0	12.7515	8.67537	5.29885	6.91552	1.82757	12.4117
IU25_13083-mRNA-1	No BLAST hit	278.093	255.17	216.358	8.07137	17.8681	9.42049	0.81935	1.53573	2.84674	3.70236	25.4145	25.6391	31.6828	31.8388	19.0703	32.2818
IU25_13079-mRNA-1	No BLAST hit	3.80432	5.15631	2.67049	0.339847	0.446362	0.660034	0.0565069	0.149827	0	0	0	3.57122	1.51697	2.12258	0.715137	3.58687
IU25_13076-mRNA-1	No BLAST hit	21.18	19.0214	23.8705	12.1495	12.5561	17.9409	3.7012	6.89204	16.3813	13.1434	10.1338	10.0458	10.6681	21.6367	29.7179	17.1942
IU25_13070-mRNA-1	No BLAST hit	156.594	148.056	102.692	3.48343	2.49294	2.04011	0.339041	0.674222	1.84789	3.33212	4.19761	7.39149	14.9512	31.0171	10.8065	55.2264
IU25_13058-mRNA-1	No BLAST hit	73.2836	70.9999	92.5962	63.4664	37.4295	66.2435	10.3408	23.373	69.8701	76.9781	37.4835	37.7031	42.7345	77.5086	95.0337	70.1432
IU25_13055-mRNA-1	No BLAST hit	0	0.137502	0.0534097	0	0	0	0.0565069	0	0	0	0	0	0	0	0	0
IU25_13048-mRNA-1	No BLAST hit	40.9942	36.2768	28.356	4.41801	8.86858	5.40028	2.54281	2.84671	7.89098	7.71324	7.13422	12.4462	8.8938	12.9409	12.2368	11.3869
IU25_13042-mRNA-1	No BLAST hit	83.6787	76.038	57.6871	1.01954	1.15648	0.480025	0.197774	0.299654	0.649257	0.431941	4.72912	3.3541	6.8781	12.5986	2.06595	17.0234
IU25_13034-mRNA-1	No BLAST hit	44.0667	53.6256	53.9438	16.4826	64.2762	17.7609	9.09761	5.58106	29.9657	27.3049	10.9517	18.5703	18.2037	12.5301	20.5006	8.99564
IU25_13032-mRNA-1	No BLAST hit	2.48469	1.79611	2.09299	1.52931	0.689072	1.08006	0.226028	0.337111	0.149829	0.370236	1.30051	0.551306	1.44113	6.43622	9.53516	13.8351
IU25_13028-mRNA-1	No BLAST hit	0.768957	1.9455	2.37503	3.39847	6.49599	3.8402	0.0282534	0	0	0	0	1.44368	1.22649	1.8487	3.09893	1.70803
IU25_13023-mRNA-1	No BLAST hit	97.5807	94.8349	142.78	25.0637	122.125	21.0011	20.0599	27.1936	58.8827	49.8892	41.6163	41.119	27.6696	21.1574	26.4601	18.8453
IU25_13013-mRNA-1	No BLAST hit	0.373872	0.540524	1.36471	0.254885	0.877333	0.180009	0.0565069	0.187284	0.799086	0	0.717522	0.421157	0	0.0684705	0.635677	0.170803
IU25_13005-mRNA-1	No BLAST hit	120.77	91.1393	91.7551	0.594732	0.304095	0.180009	0.113014	0.374568	0.299657	0.83303	2.90153	5.14981	5.16738	60.9387	9.53516	83.4089
IU25_13003-mRNA-1	No BLAST hit	0.24094	0.261253	0	0	0	0	0	0	0.0499429	0	0	0	0	0	0	0
IU25_12998-mRNA-1	No BLAST hit	14.5861	14.6735	18.7712	1.1045	1.82548	2.34012	0.791096	0.898962	0.849029	1.48094	7.4648	7.75899	3.87747	5.27223	2.54271	7.57228
IU25_12996-mRNA-1	No BLAST hit	8.86477	7.84581	9.70109	3.31351	2.98698	3.72019	0.875857	1.46081	4.79452	6.13974	2.61738	5.80379	10.1513	7.8741	7.23083	11.3869
IU25_12994-mRNA-1	No BLAST hit	24.9049	17.8355	14.5387	0.679694	0.326188	0.840044	0.254281	0.449481	0.0499429	1.69691	0	3.52314	4.43423	5.13528	3.57568	4.83943
IU25_12987-mRNA-1	No BLAST hit	10.6623	12.0116	9.85624	0	0	0	0	0	0.0499429	0	0	0	0.662586	2.87576	0.635677	5.18103
IU25_12973-mRNA-1	No BLAST hit	6.70357	8.21683	11.0481	1.18946	7.38657	1.14006	0	0	0	0.185118	0	0.328321	0	0.821646	1.98649	0.740147
IU25_12970-mRNA-1	No BLAST hit	34.7831	40.2073	7.65488	2.97366	3.23548	6.96036	0.367295	0.936419	1.24857	4.84392	1.20278	6.70687	13.9947	3.08117	9.853	8.14162
IU25_12963-mRNA-1	No BLAST hit	2.39489	1.84136	1.76059	2.71878	0.429153	2.40013	0.310788	1.16116	0.249714	0	0	0.784807	0	0.410823	0.794597	0.569344
IU25_12960-mRNA-1	No BLAST hit	0.925111	1.06998	1.9222	2.12404	3.64707	2.40013	0.480309	0.561851	0.499429	0	0	1.04211	0.590222	1.50635	2.54271	1.42336
IU25_12951-mRNA-1	No BLAST hit	0	0.217711	0	0	0	0	0	0	0	0	0	0	0	0	0	0
IU25_12948-mRNA-1	No BLAST hit	31.0881	24.8871	25.3937	6.96686	10.0082	7.08037	3.24915	6.18036	7.64126	6.88021	2.9585	4.14836	8.19597	16.7753	15.0973	15.3723
IU25_12944-mRNA-1	No BLAST hit	17344.1	14265.5	15188.3	313.764	461.771	317.897	207.663	206.087	576.341	443.82	660.712	656.951	689.066	1956.82	495.59	2063.53
IU25_12937-mRNA-1	No BLAST hit	131.964	136.259	86.4429	11.7247	30.4611	10.1405	15.8219	12.136	7.84103	13.3285	45.8161	42.486	46.8035	20.5411	10.5681	28.0117
IU25_12936-mRNA-1	No BLAST hit	11.0714	9.24505	8.79004	1.35939	3.22512	0.840044	0.593322	0.337111	1.84789	1.14156	5.86145	8.02769	6.08926	4.51905	1.43027	3.81461
IU25_12934-mRNA-1	No BLAST hit	13.4447	12.4131	21.8375	3.22855	1.78052	2.46013	3.19264	3.82059	4.79452	4.62794	4.59848	4.53604	5.41417	2.53341	4.05244	4.89636
IU25_12930-mRNA-1	No BLAST hit	0.763542	0	1.28635	0	0.358347	0.180009	0	0.11237	0	0	0	0.573406	0	0	0.0794597	0.113869
IU25_12924-mRNA-1	No BLAST hit	11.4331	10.4834	9.82467	0.339847	0.432147	1.32007	0.310788	0.486938	15.4324	22.8929	2.65072	1.42621	0.367166	8.01104	3.25785	9.33724
IU25_12918-mRNA-1	No BLAST hit	135.771	144.528	122.592	121.495	111.568	117.906	29.6944	31.3513	35.1598	31.6243	87.5805	81.7883	81.0472	79.4257	63.1704	99.2936
IU25_12913-mRNA-1	No BLAST hit	905.806	921.678	745.276	30.3313	118.815	31.8617	93.4059	58.1329	18.0793	10.6751	12.1212	22.3322	11.7529	61.9658	26.1422	77.3169
IU25_12912-mRNA-1	No BLAST hit	587.143	509.443	465.387	1.52931	15.4324	1.20006	1.01712	0.674222	0.749143	1.48094	0	4.67185	5.67	22.9376	4.76758	32.9081
IU25_12911-mRNA-1	No BLAST hit	681.475	647.542	490.141	2.54885	8.95581	3.36018	5.05737	2.73434	6.09303	3.20871	3.3293	8.79376	2.76696	67.5804	11.2833	101.286
IU25_12905-mRNA-1	No BLAST hit	12.5103	5.0869	17.4172	2.8887	22.507	3.54018	0.706336	1.79792	4.09532	3.45553	8.00313	12.9182	9.97702	1.30094	3.97298	1.42336
IU25_12903-mRNA-1	No BLAST hit	0.216413	0	0	0	0	0.180009	0	0	0	0	0	0	0	0.0684705	0	0
IU25_12902-mRNA-1	No BLAST hit	5.74426	4.0226	5.34274	0.339847	1.51645	0.540028	0.310788	0.224741	0.449486	0.246824	0	1.34807	0	1.02706	0.397298	1.76497
IU25_12900-mRNA-1	No BLAST hit	0	0	0.556894	0	0	0	0	0	0	0	0	0	0	0.273882	0	0
IU25_12897-mRNA-1	No BLAST hit	29.6542	27.2019	33.0084	11.4698	12.9543	12.7807	3.53168	4.94429	7.09189	4.31941	20.5795	15.5093	25.3385	16.2275	16.8454	16.9095
IU25_12896-mRNA-1	No BLAST hit	85.3178	83.9826	87.1813	14.0187	5.82422	16.3809	4.15326	6.4051	9.73886	14.9637	18.8025	21.4902	15.1058	75.3175	29.1617	102.937
IU25_12887-mRNA-1	No BLAST hit	89.4403	70.934	62.0214	13.424	10.8254	16.2008	8.36302	13.2597	20.1769	19.3757	16.5065	17.9582	15.797	82.9177	40.7628	82.9534
IU25_12880-mRNA-1	No BLAST hit	146.24	136.618	109.795	7.9864	7.52439	8.94047	1.89298	3.48348	4.24514	6.38656	15.6452	19.3866	20.8042	66.2794	20.0238	78.2279
IU25_12879-mRNA-1	No BLAST hit	0.547591	0	0.230633	0	0	0	0	0	0	0	0	0	0	0	0	0
IU25_12877-mRNA-1	No BLAST hit	1.73558	2.21401	1.28998	0.169923	0.718719	0.120006	0.0282534	0	0	0.431941	0	0	0	0.890116	0.158919	0.910951
IU25_12867-mRNA-1	No BLAST hit	17.8789	14.1935	13.2854	0.339847	0.179807	0.120006	0.0847603	0.374568	0	0	8.82324	4.38767	2.44431	3.97129	1.35081	4.61169
IU25_12864-mRNA-1	No BLAST hit	31.3222	39.0428	43.6357	15.8029	19.6003	20.4011	0.226028	0.224741	1.29851	0.987295	1.54134	1.9602	3.843	2.73882	13.826	3.24526
IU25_12844-mRNA-1	No BLAST hit	152.735	166.464	161.351	123.025	172.125	122.046	19.6079	31.0891	88.299	69.1415	41.6163	46.3761	45.8654	125.438	112.674	107.549
IU25_12840-mRNA-1	No BLAST hit	171.039	185.155	194.697	166.1	214.29	164.829	18.3647	22.0246	88.6486	94.8729	19.3564	34.4788	21.4493	187.814	176.718	128.387
IU25_12835-mRNA-1	No BLAST hit	69.2702	72.3111	78.1022	2.8887	10.6011	3.00016	1.01712	1.04879	0.499429	3.02359	27.2488	12.8436	18.5288	10.6129	4.84704	12.4686
IU25_12812-mRNA-1	No BLAST hit	5.69103	6.29806	5.97998	1.69923	3.38685	2.88015	0.310788	0.449481	0	0	1.35118	1.3879	0	5.54611	3.09893	3.6438
IU25_12806-mRNA-1	No BLAST hit	12.2621	8.16416	9.24179	0.594732	4.84622	0.420022	1.61045	2.24741	2.99657	0.925589	7.43148	5.81598	0	0.684705	0.874056	0.683213
IU25_12802-mRNA-1	No BLAST hit	4.59597	2.94476	2.37565	0.594732	1.02947	0.900047	2.37329	4.98175	0	0.0617059	0	0.470657	3.9985	0.136941	0.238379	0.51241
IU25_12801-mRNA-1	No BLAST hit	32.5269	37.8366	29.1838	2.71878	6.84319	2.28012	1.38442	1.46081	0.6992	1.11071	2.87009	7.8616	10.7339	6.64164	4.44974	7.34454
IU25_12797-mRNA-1	No BLAST hit	52.0582	27.0088	41.7434	12.2345	5.4081	7.92041	5.65069	6.44256	5.9432	6.97277	10.0522	14.5868	13.367	34.1668	15.0973	45.8891
IU25_12796-mRNA-1	No BLAST hit	40.1762	46.7973	50.2466	7.47663	16.5501	8.58045	2.17552	4.00787	4.09532	8.82395	22.2223	16.9962	15.1108	14.9266	15.8125	13.7781
IU25_12790-mRNA-1	No BLAST hit	47.6348	48.9849	39.8148	10.1954	9.1732	8.52045	3.24915	3.44602	4.39497	3.51724	7.0776	10.8011	11.7643	17.5969	8.34326	23.2862
IU25_12789-mRNA-1	No BLAST hit	111.435	92.0836	95.2144	2.8887	1.04702	1.8601	0.395548	0.374568	3.24629	3.11615	7.70672	8.37692	11.7425	39.9868	7.38975	73.9009
IU25_12774-mRNA-1	No BLAST hit	9.89575	10.5745	9.48341	1.18946	0.269234	1.02005	0.282534	0.224741	0.0499429	0.5245	0.55048	0.565442	0.915	8.76422	1.58919	11.5008
IU25_12773-mRNA-1	No BLAST hit	13.7162	12.1813	11.3338	3.73832	2.88146	4.14022	1.15839	2.54706	3.496	2.52994	8.52382	6.0332	4.58382	5.81999	5.40326	8.19856
IU25_12769-mRNA-1	No BLAST hit	3.75659	1.96642	2.67336	0.849617	0.273577	0.360019	1.01712	2.09758	2.89669	2.77677	0	0.802563	0	1.164	0.476758	1.08175
IU25_12764-mRNA-1	No BLAST hit	0	0.138964	0	0	0	0	0	0.0374568	0.0499429	0	0	0	0	0	0	0
IU25_12763-mRNA-1	No BLAST hit	2.54514	0.275972	2.50123	0	0.238898	0.0600031	0.141267	0.299654	0.3496	0	0	0	0	0.205411	0.0794597	0.113869
IU25_12757-mRNA-1	No BLAST hit	10.0497	13.1658	10.8956	11.9796	6.02589	14.4608	4.43579	5.88071	5.54366	1.60435	10.9517	9.17802	9.70863	12.5301	12.793	20.2687
IU25_12756-mRNA-1	No BLAST hit	39.6456	41.8005	48.1562	21.4104	35.6197	22.6812	19.0711	15.2074	29.8159	25.4537	46.6607	29.2385	10.4809	18.3501	27.8903	13.038
IU25_12752-mRNA-1	No BLAST hit	2.88832	2.5697	3.61829	0.169923	0.417093	0.180009	0.282534	0.149827	0.649257	0	0	0.250278	0	0	0.0794597	0
IU25_12743-mRNA-1	No BLAST hit	49.3304	49.548	45.5778	6.11725	7.74977	6.66035	7.4024	11.237	3.34617	4.59709	3.58761	18.1332	14.9082	15.4743	10.4092	15.4292
IU25_12741-mRNA-1	No BLAST hit	0.192239	0.104223	0.323867	0	0	0	0.0282534	0.0374568	0.299657	0	0	0	0	0.0684705	0	0
IU25_12740-mRNA-1	No BLAST hit	0.113651	0	0	0	0	0	0	0	0	0	0	0	0	0	0	0
IU25_12739-mRNA-1	No BLAST hit	81.4921	66.2403	43.3084	1.18946	2.46219	2.10011	0.197774	0.224741	0.0499429	0	2.68492	8.66768	1.11571	0.273882	0.953516	0.113869
IU25_12737-mRNA-1	No BLAST hit	23.1004	24.644	19.9295	7.90144	18.0984	6.96036	5.19863	3.55839	1.14869	3.48638	40.7582	17.8377	12.4798	5.88846	5.40326	4.83943
IU25_12729-mRNA-1	No BLAST hit	3.6141	1.78902	2.58108	0	0	0	0.0847603	0	0	0	1.8094	0.796536	0	4.03976	1.11244	1.93577
IU25_12715-mRNA-1	No BLAST hit	77.966	75.3477	65.4536	22.5998	12.4438	25.6813	8.92809	9.58893	59.6817	46.7731	12.8632	14.5452	17.9224	72.6472	43.1466	84.6045
IU25_12706-mRNA-1	No BLAST hit	0.123771	0.268411	0.104259	0.169923	0.261397	0.120006	0	0.0374568	0.0499429	0.0617059	0	0	0	0.136941	0.158919	0.0569344
IU25_12697-mRNA-1	No BLAST hit	0	0.378628	0.367676	0	0	0	0.0847603	0	0.0499429	0	0	0.393351	0	0	0	0.113869
IU25_12694-mRNA-1	No BLAST hit	0	0.110079	0	0	0	0	0	0	0	0	0	0	0	0	0	0.0569344
IU25_12692-mRNA-1	No BLAST hit	32.1612	32.2484	26.1398	5.69244	4.92194	4.74025	0.452055	1.08625	16.8308	20.2087	6.1929	5.51306	3.08813	12.2562	7.94597	14.9168
IU25_12684-mRNA-1	No BLAST hit	6.15166	9.58854	5.18188	0	0	0	0	0	0	0	0	0	0	0.616234	0.0794597	0
IU25_12680-mRNA-1	No BLAST hit	0.100953	0.109464	0.0850378	0	0	0.120006	0.0282534	0	0.199772	0	0	0.11372	0	0.136941	0	0
IU25_12675-mRNA-1	No BLAST hit	21.5706	15.887	17.3473	1.61427	0.34382	0.360019	0.423802	0.187284	0	0.030853	6.09247	7.28962	7.40037	1.23247	0.397298	0.740147
IU25_12674-mRNA-1	No BLAST hit	2.5815	4.47862	3.26181	1.1045	5.452	1.32007	0.423802	0.599308	0.499429	1.78947	2.97259	3.19879	4.941	0.547764	1.19189	0.683213
IU25_12667-mRNA-1	No BLAST hit	12.3066	12.3307	20.4707	8.15633	27.4166	9.6605	2.59932	2.24741	3.79566	4.68965	19.7319	16.1444	23.8531	10.6129	12.7135	7.00293
IU25_12659-mRNA-1	No BLAST hit	8.5055	7.56315	4.63595	0.339847	0.124313	0.360019	0.226028	0.149827	3.1464	0.0925589	1.35558	1.29297	0.563306	5.61458	0.794597	10.6467
IU25_12649-mRNA-1	No BLAST hit	59.3745	60.1207	45.4762	6.11725	13.2744	7.02037	2.28853	3.22128	5.44377	14.7169	11.6319	17.4479	16.112	13.8995	9.61462	11.5577
IU25_12648-mRNA-1	No BLAST hit	31.4154	22.5044	18.6292	2.63381	1.06455	2.82015	4.01199	4.00787	14.883	20.1778	6.96507	8.73005	7.23578	26.7035	8.02543	28.1256
IU25_12646-mRNA-1	No BLAST hit	0.23777	0	0	0	0	0.180009	0	0	0	0	0	0	0	0.136941	0	0
IU25_12644-mRNA-1	No BLAST hit	0.254514	0	0	0.0849617	0	0	0	0	0	0	0	0	0	0.0684705	0	0
IU25_12640-mRNA-1	No BLAST hit	102.176	91.9224	91.0487	14.5285	25.2856	13.9207	3.07963	5.35632	14.1338	5.86206	26.9735	15.5811	12.81	31.5649	28.9233	29.0366
IU25_12626-mRNA-1	No BLAST hit	68.1015	61.1215	52.1402	5.18267	13.2909	4.98026	4.80309	3.40856	4.84446	4.16515	9.31708	6.83595	5.16224	12.2562	6.11839	12.7533
IU25_12618-mRNA-1	No BLAST hit	98.0666	66.883	66.6432	16.5675	7.14104	16.2008	4.63356	6.9295	7.64126	12.2795	5.59547	6.32915	7.84747	86.3413	37.7433	109.599
IU25_12616-mRNA-1	No BLAST hit	36.4134	24.714	31.0555	5.69244	9.97249	4.62024	3.05137	2.7718	3.39612	2.86933	8.36508	4.50081	3.47608	9.0381	8.2638	13.2657
IU25_12615-mRNA-1	No BLAST hit	34.9752	38.3452	26.8427	0.934579	6.56584	1.32007	1.01712	0.374568	1.54823	4.59709	2.23743	7.00419	5.57855	7.94257	4.29082	7.2876
IU25_12607-mRNA-1	No BLAST hit	0	0.642425	0	0	0	0	0	0	0	0	0	0	0	0	0	0.0569344
IU25_12602-mRNA-1	No BLAST hit	2.31134	1.36702	1.76997	0.339847	1.77507	0.600031	0	0	0.0499429	0	0	2.13027	2.01087	0.273882	0.715137	0.398541
IU25_12601-mRNA-1	No BLAST hit	52.7056	56.6826	34.6114	3.90824	16.0531	3.54018	2.82534	1.19862	0.849029	3.85662	9.90864	11.8743	12.3525	7.73716	5.40326	6.26279
IU25_12597-mRNA-1	No BLAST hit	338.641	319.841	312.233	0.50977	0.427884	0.420022	0.254281	0.262197	0.3496	2.65335	6.1913	4.50306	3.57951	249.232	43.5439	401.786
IU25_12596-mRNA-1	No BLAST hit	114.49	106.694	90.664	0.169923	0.278569	0.0600031	0.113014	0.449481	1.0488	0.617059	2.27826	4.01175	1.89345	25.471	5.3238	41.1636
IU25_12595-mRNA-1	No BLAST hit	4.25188	4.37983	6.26779	1.69923	7.48313	2.10011	0	0.149827	0.898972	0.215971	7.34405	2.6343	6.10359	1.71176	1.27135	1.08175
IU25_12591-mRNA-1	No BLAST hit	133.458	131.375	111.706	5.35259	1.59017	4.50024	3.05137	3.59585	2.39726	5.39927	5.05753	5.58374	10.8084	86.6151	18.5936	112.104
IU25_12581-mRNA-1	No BLAST hit	0.273795	0	0.461266	0	0	0	0	0.0374568	0	0	0	0	0	0	0	0
IU25_12575-mRNA-1	No BLAST hit	256.424	264.625	253.889	130.331	251.799	130.267	15.2286	23.8974	67.3729	63.6188	63.3291	58.4127	68.6101	127.218	143.981	109.599
IU25_12571-mRNA-1	No BLAST hit	86.4966	82.5923	92.5142	81.2234	41.7756	74.1639	18.9298	26.7441	26.0702	25.7622	39.5091	35.3008	39.7156	96.0641	109.813	104.759
IU25_12566-mRNA-1	No BLAST hit	0.838322	0.656499	1.02002	0	0.262295	0.0600031	0.0282534	0.0749135	0.3496	0	0.536292	0.0524637	0	1.50635	0.953516	0.797082
IU25_12562-mRNA-1	No BLAST hit	30.574	29.1489	26.4563	6.79694	3.68855	7.20038	4.46404	4.64464	12.3359	11.539	4.79924	5.16444	5.69802	24.8548	11.2038	28.2395
IU25_12561-mRNA-1	No BLAST hit	157.036	152.426	133.522	20.3908	12.0841	23.4012	17.5454	19.3651	14.833	22.8003	23.5491	26.5873	18.2881	108.115	33.9293	118.196
IU25_12557-mRNA-1	No BLAST hit	208.328	208.942	190.23	53.8657	28.8758	57.183	30.1182	33.7111	27.4186	28.9092	120.387	114.196	112.839	139.269	58.2439	180.824
IU25_12556-mRNA-1	No BLAST hit	92.473	94.371	83.0984	18.0119	29.2071	18.301	11.1036	9.32673	13.8841	8.48456	18.0479	17.9672	25.5873	28.3468	16.3687	33.1928
IU25_12553-mRNA-1	No BLAST hit	27.3033	21.6196	20.0939	18.5217	14.8205	19.501	5.48117	7.94083	8.69006	10.7677	11.5831	9.46976	9.2828	26.9089	29.2412	36.438
IU25_12551-mRNA-1	No BLAST hit	0.143417	0.155508	0.0604039	0	0	0	0.113014	0.0749135	0	0	0	0.242332	0	0	0	0
IU25_12549-mRNA-1	No BLAST hit	79.5769	74.24	66.4296	0.169923	0.201393	0	0.113014	0	0.299657	0.185118	1.09805	0.859353	2.73776	29.7162	5.00596	37.8044
IU25_12540-mRNA-1	No BLAST hit	0.380432	0.412505	1.28183	0.424809	0.803452	0.300016	0.339041	0.561851	0.149829	0	0	0.642819	0.910184	0.205411	0.715137	0.113869
IU25_12532-mRNA-1	No BLAST hit	7.68957	8.6952	11.613	5.43755	2.32	3.7802	0.0847603	0.224741	1.49829	0.894736	3.16233	4.39292	6.8333	1.8487	1.66865	2.67592
IU25_12530-mRNA-1	No BLAST hit	146.001	141.759	120.563	10.6202	14.7452	14.2207	3.05137	3.25874	6.39269	6.41742	18.1283	13.9561	14.4113	41.1508	18.4346	49.4191
IU25_12529-mRNA-1	No BLAST hit	134.095	133.581	123.103	38.9125	41.5967	40.6221	22.7158	20.9009	36.2086	44.058	47.8917	61.0678	65.1938	61.9658	44.6563	71.2249
IU25_12517-mRNA-1	No BLAST hit	0.247541	0	0.417035	0	0	0	0	0.0749135	0.0499429	0	0	0	0	0	0	0
IU25_12513-mRNA-1	No BLAST hit	80.5446	72.4419	82.4904	55.3101	22.4814	56.1029	9.4084	14.0837	15.8319	24.3121	46.2128	48.5206	49.2927	89.8333	52.8407	143.702
IU25_12511-mRNA-1	No BLAST hit	16.8731	13.9282	12.1958	0.679694	3.67845	0.240013	0	0.11237	0	0.0617059	3.76051	3.92403	3.12533	5.06681	2.38379	4.27008
IU25_12510-mRNA-1	No BLAST hit	26.3628	22.3486	3.79535	0	0.202461	0	0.141267	0.0374568	0	0	5.5194	3.18568	2.29357	11.0237	5.48272	35.584
IU25_12509-mRNA-1	No BLAST hit	149.468	135.238	128.123	1.52931	1.85386	1.62008	1.04538	1.19862	0.0998858	0.802177	3.13691	9.81994	11.7318	50.6681	9.29678	61.1476
IU25_12508-mRNA-1	No BLAST hit	86.6896	84.2011	82.0741	10.3653	32.319	9.30049	7.88271	4.75701	6.09303	2.098	19.6834	17.055	32.7174	10.339	6.59515	10.1913
IU25_12505-mRNA-1	No BLAST hit	12.3586	9.12133	6.29866	1.1045	0.438666	0.660034	0.0565069	0.0749135	0.0499429	0.462794	1.19587	1.40386	0	2.53341	0.794597	2.22044
IU25_12503-mRNA-1	No BLAST hit	0.121279	0.263006	0.10216	0	0	0	0	0	0	0	0	0	0	0	0	0
IU25_12501-mRNA-1	No BLAST hit	570.546	548.482	511.423	6.8819	3.05312	4.14022	1.04538	1.87284	1.99772	2.83847	11.494	14.0359	8.8938	289.014	47.7553	364.096
IU25_12495-mRNA-1	No BLAST hit	81.8788	62.3797	76.2379	1.35939	1.36557	1.08006	0.226028	0.486938	0.0998858	0.154265	7.05361	9.25792	13.6785	39.9183	6.99245	53.3475
IU25_12493-mRNA-1	No BLAST hit	0.637782	0.153678	0.537239	0.0849617	0.19955	0.0600031	0.113014	0.187284	0.0499429	0.0925589	0	0.159654	0	0.479293	0.715137	0.0569344
IU25_12488-mRNA-1	No BLAST hit	105.423	94.2544	93.9585	0.254885	0.240025	0.420022	0.423802	0.224741	0.948915	1.11071	0.196303	0.998593	1.14202	115.03	19.0703	153.666
IU25_12486-mRNA-1	No BLAST hit	165.729	146.299	134.958	43.5004	22.0369	47.9425	24.0719	47.3079	90.7962	96.94	57.3453	43.2363	44.255	162.138	140.644	153.267
IU25_12485-mRNA-1	No BLAST hit	55.4644	46.8165	40.7538	0.764656	1.22125	1.20006	1.52569	1.42336	1.84789	3.27041	3.3293	2.87697	0.46116	21.2943	6.43623	23.3431
IU25_12483-mRNA-1	No BLAST hit	152.112	147.265	121.244	14.7833	12.4798	13.3207	1.61045	2.39723	6.34275	8.66968	11.1943	10.4356	8.7562	63.4037	32.0222	72.1928
IU25_12472-mRNA-1	No BLAST hit	106.004	102.136	104.275	11.045	33.4561	12.0606	3.61644	5.0192	2.94663	4.28856	29.4918	50.0083	59.9145	24.444	14.859	31.2001
IU25_12469-mRNA-1	No BLAST hit	134.957	131.701	116.508	23.1946	30.5956	21.4811	12.6858	6.70476	14.883	29.7731	42.1431	47.5831	41.592	42.9995	31.9428	53.5183
IU25_12468-mRNA-1	No BLAST hit	50.9879	43.2882	31.9057	22.9397	12.5249	23.4612	30.429	22.549	18.329	29.5571	12.1351	11.3826	10.6787	59.1585	37.505	55.7957
IU25_12466-mRNA-1	No BLAST hit	161.159	142.756	130.117	1.44435	2.8929	1.50008	1.10188	0.824049	0	0.5245	6.06651	4.98512	4.53765	51.3528	9.13786	71.2819
IU25_12463-mRNA-1	No BLAST hit	177.192	152.123	154.365	15.3781	4.90486	17.5209	2.68408	4.4199	93.6429	149.205	67.938	74.0428	74.7636	277.853	81.2872	370.757
IU25_12461-mRNA-1	No BLAST hit	95.5663	94.4365	79.0035	16.3976	12.763	12.6607	24.0719	23.1483	10.2882	12.1252	19.1026	32.1023	35.154	39.7129	19.0703	40.5373
IU25_12459-mRNA-1	No BLAST hit	18.9176	23.574	9.03793	1.1045	4.37295	1.56008	0.141267	0.262197	0.799086	0.154265	3.25127	6.04317	5.40422	0.273882	0.397298	0.341606
IU25_12457-mRNA-1	No BLAST hit	1388.53	1395.47	1334.19	2224.3	926.037	2215.02	340.454	371.234	671.981	594.876	733.793	797.533	801.605	2040.01	1647.04	2484.05
IU25_12455-mRNA-1	No BLAST hit	128.306	114.5	97.6618	7.05182	4.87838	6.48034	8.16525	8.42777	17.0305	26.4101	58.3119	67.9732	53.0538	59.0215	20.5006	58.6424
IU25_12451-mRNA-1	No BLAST hit	0.10152	0.0733857	0.0855156	0.0849617	0	0	0.0565069	0.0374568	0	0	0	0.0381197	0	0.0684705	0.0794597	0.0569344
IU25_12450-mRNA-1	No BLAST hit	102.576	96.9472	84.2123	1.35939	1.48725	1.9201	0.282534	0.561851	1.44834	0.925589	4.77849	3.8672	6.13757	44.0265	8.42272	57.5607
IU25_12427-mRNA-1	No BLAST hit	23.883	27.8933	27.3895	9.17587	7.69762	8.16043	1.80822	3.74568	2.59703	0.431941	2.65072	2.13932	0.550749	16.7068	7.15137	16.9665
IU25_12426-mRNA-1	No BLAST hit	190.919	194.094	178.58	26.8479	49.7791	27.8415	10.7646	13.2971	58.7828	71.6714	110.072	98.8295	115.29	49.0249	39.2531	40.6512
IU25_12425-mRNA-1	No BLAST hit	213.005	210.43	202.714	77.9099	80.2891	89.2247	46.6747	49.5927	138.691	175.584	128.338	130.912	134.102	184.322	160.985	159.416
IU25_12420-mRNA-1	No BLAST hit	182.938	183.381	151.042	92.5233	123.971	106.026	24.298	23.6352	41.4526	45.3539	38.5633	56.6665	64.7672	100.309	83.8299	88.4761
IU25_12414-mRNA-1	No BLAST hit	105.338	101.793	89.2887	9.00594	26.3735	7.6204	2.76884	3.97042	9.0896	9.22504	27.9134	41.2083	48.5062	11.3661	7.23083	11.1591
IU25_12413-mRNA-1	No BLAST hit	10.5086	7.41157	7.00451	2.80374	0.625173	0.420022	0.791096	1.3859	1.34846	3.0853	4.18332	5.03214	3.73426	14.995	3.97298	15.0307
IU25_12402-mRNA-1	No BLAST hit	87.4293	84.8386	73.4546	46.2192	22.6632	35.5219	17.8844	17.1177	34.2109	41.5898	18.7973	18.0466	18.1654	72.0309	52.8407	70.2001
IU25_12398-mRNA-1	No BLAST hit	0.645375	1.39957	0.181212	0	0.302889	0	0	0	0	0	0	0.242332	0	0	0	0.0569344
IU25_12397-mRNA-1	No BLAST hit	261.483	262.325	247.411	118.267	97.4036	132.667	19.4666	22.1369	31.464	52.666	69.3605	71.6002	75.2827	185.213	119.428	196.082
IU25_12396-mRNA-1	No BLAST hit	103.631	99.9731	77.2274	25.9983	22.5976	28.7415	2.37329	1.87284	5.09417	9.16333	5.98317	5.33286	4.42007	56.9674	36.0747	45.8322
IU25_12395-mRNA-1	No BLAST hit	161.067	142.616	107.247	8.83602	10.1074	6.30033	6.89384	7.07933	10.5879	19.0671	25.6539	31.324	33.9553	54.9133	19.6265	64.0512
IU25_12394-mRNA-1	No BLAST hit	18.5223	19.1041	25.877	12.8292	28.623	8.52045	4.125	4.49481	18.0294	9.53357	26.0102	18.3203	17.2935	5.95693	18.1168	4.55475
IU25_12386-mRNA-1	No BLAST hit	33.8439	37.5274	34.4425	7.47663	15.5243	7.32038	2.51456	2.69689	5.84332	11.4156	12.3438	15.6982	13.19	13.4202	13.9054	13.3796
IU25_12381-mRNA-1	No BLAST hit	98.4283	93.765	90.8255	25.9133	15.7609	23.6412	8.36302	8.61505	9.28938	21.2268	70.895	104.887	80.7285	62.7874	28.4466	72.8191
IU25_12371-mRNA-1	No BLAST hit	36.5388	37.8324	32.2146	7.47663	6.64069	8.58045	4.60531	4.98175	3.54594	5.52268	2.61738	3.84074	3.80675	12.4616	9.21732	17.4789
IU25_12369-mRNA-1	No BLAST hit	11.4783	9.71289	8.65616	0	0.27299	0	0.197774	0.337111	0.749143	1.29582	1.78611	1.57256	1.48442	5.81999	1.11244	5.52264
IU25_12363-mRNA-1	No BLAST hit	2.54116	3.06156	1.54596	0.594732	0.993853	0	0	0.149827	0	0	0	1.11321	0	0.547764	0.0794597	0.227738
IU25_12361-mRNA-1	No BLAST hit	66.4101	73.5783	63.8478	0.594732	0.407548	1.26007	0	0.636765	0.749143	0.493647	6.66622	9.26963	12.6634	38.6173	7.54867	60.2935
IU25_12360-mRNA-1	No BLAST hit	130.375	127.143	103.395	6.37213	14.5117	6.48034	6.32877	5.73088	1.19863	1.41924	29.2855	22.3161	23.058	19.3087	6.75407	21.0088
IU25_12359-mRNA-1	No BLAST hit	67.6476	61.0802	55.0768	6.45709	3.00962	6.60034	3.47517	3.93296	3.54594	4.38112	9.51466	9.93515	6.87615	73.6742	17.0838	90.1841
IU25_12358-mRNA-1	No BLAST hit	5.20509	3.40765	3.9709	0.339847	0.691376	0.480025	0.197774	0.299654	0.299657	2.06715	2.26175	2.98701	1.87973	4.10823	1.82757	2.50511
IU25_12355-mRNA-1	No BLAST hit	0.157135	0	0	0.0849617	0	0	0	0	0	0	0	0	0	0	0	0
IU25_12350-mRNA-1	No BLAST hit	149.529	140.918	122.297	59.6431	28.0126	52.9228	44.0754	59.2191	35.0599	45.1687	53.3865	71.4719	66.7285	84.4926	50.139	106.809
IU25_12348-mRNA-1	No BLAST hit	19.1181	16.8963	14.0084	2.46389	7.55905	3.48018	2.51456	1.23607	2.84674	5.39927	3.01567	5.45775	11.2784	3.62893	4.44974	3.98541
IU25_12347-mRNA-1	No BLAST hit	67.7284	62.3161	60.8871	28.887	20.786	29.4615	8.53254	16.7057	30.615	29.0018	29.8048	28.4551	27.5228	46.6284	37.7433	48.4512
IU25_12340-mRNA-1	No BLAST hit	121.642	124.465	107.415	20.8156	16.7947	21.4211	8.16525	8.20303	69.3207	61.9836	18.9631	25.3196	18.3158	51.9006	39.8093	67.8658
IU25_12339-mRNA-1	No BLAST hit	250.687	243.856	185.429	3.73832	4.51029	3.12016	3.13613	2.06012	2.4472	5.43012	14.1874	22.2065	16.5074	54.434	12.793	74.9257
IU25_12338-mRNA-1	No BLAST hit	103.124	97.6752	94.5352	9.34579	21.6167	12.2406	4.35103	4.19516	8.69006	8.66968	26.5969	26.6311	33.8069	26.772	25.586	25.2789
IU25_12337-mRNA-1	No BLAST hit	241.142	258.838	234.85	75.9558	203.541	74.8839	15.5959	20.1892	59.482	50.784	57.7032	58.5019	50.8632	84.4241	82.1613	76.6907
IU25_12335-mRNA-1	No BLAST hit	0.451762	0.244925	0.761089	0	0	0	0	0	0	0	0	0	0	0	0	0
IU25_12331-mRNA-1	No BLAST hit	0.157477	0.0426884	0.298466	0.169923	0.0554306	0.120006	0	0	0.0499429	0	0	0.0886968	0	0	0.0794597	0.0569344
IU25_12326-mRNA-1	No BLAST hit	106.988	93.5135	81.9338	12.3195	10.3791	9.30049	0.339041	1.16116	6.89212	7.8058	6.76077	10.4352	16.2322	29.7847	13.5081	36.2672
IU25_12325-mRNA-1	No BLAST hit	135.242	129.327	120.783	32.3704	19.1716	36.9619	9.0411	10.8625	20.976	25.2686	13.5546	20.4993	19.4856	91.2711	39.7298	131.291
IU25_12324-mRNA-1	No BLAST hit	5.14858	4.8164	2.72121	0.339847	0.284275	0.480025	0.0282534	0.0749135	0	0	2.32493	1.7058	0	1.164	0.874056	0.854016
IU25_12323-mRNA-1	No BLAST hit	33.153	30.7024	26.8478	0.254885	0.801343	0.180009	0	0	0	0	0	0.961697	2.72339	5.61458	0.556218	4.21315
IU25_12322-mRNA-1	No BLAST hit	0.29146	0	0	0	0	0	0	0	0	0	0	0	0	0.273882	0	0
IU25_12321-mRNA-1	No BLAST hit	28.2481	26.2379	23.62	0.339847	1.16978	0.660034	0.254281	1.01133	0.449486	0.709618	5.97935	3.86061	3.97552	5.27223	1.35081	7.85695
IU25_12312-mRNA-1	No BLAST hit	78.2213	80.7053	76.0024	13.8488	26.866	12.8407	17.7714	16.5559	18.379	26.2559	37.833	31.6015	41.1174	20.4042	18.3552	25.3358
IU25_12310-mRNA-1	No BLAST hit	84.0278	75.5185	71.8594	21.8352	26.6088	19.861	19.2688	21.9122	28.6672	39.7078	50.2863	37.1496	25.9403	27.6621	22.8844	36.0964
IU25_12309-mRNA-1	No BLAST hit	41.4645	39.3468	29.6207	1.95412	1.51281	2.10011	1.69521	1.98521	7.59132	11.1688	1.12476	3.96115	4.67392	19.1033	7.46921	21.0657
IU25_12308-mRNA-1	No BLAST hit	265.218	257.168	210.459	3.31351	1.58822	4.14022	0.875857	1.79792	0.948915	3.0853	8.65945	13.8032	13.9703	251.834	34.406	325.152
IU25_12307-mRNA-1	No BLAST hit	98.7185	93.2528	84.4714	0.849617	1.25643	0.660034	0.113014	0.636765	0.6992	0.5245	6.42226	9.92666	6.405	18.1447	3.57568	25.5636
IU25_12302-mRNA-1	No BLAST hit	12.3033	9.69277	9.06829	1.1045	1.08267	0.96005	0.0565069	0.299654	0.998858	1.75862	0	2.38208	3.67947	3.90282	4.21136	2.33431
IU25_12301-mRNA-1	No BLAST hit	159.148	154.256	141.545	77.2302	31.4103	79.3841	20.7945	31.4637	103.232	101.907	16.2687	18.1227	16.3558	193.429	116.329	220.906
IU25_12293-mRNA-1	No BLAST hit	370.883	335.354	312.692	20.1359	21.5877	21.0011	2.51456	5.13158	15.0827	16.5989	15.1332	22.1448	20.9618	132.764	45.1331	152.243
IU25_12292-mRNA-1	No BLAST hit	104.474	108.555	93.3707	47.9184	27.3312	48.9626	23.3091	24.3469	71.2185	75.9908	55.7744	48.4345	53.4851	116.468	101.47	96.1622
IU25_12291-mRNA-1	No BLAST hit	92.2749	84.8378	98.4557	28.802	94.4626	26.8214	6.66781	4.30753	18.379	19.4991	35.4181	51.756	60.7112	22.0475	25.586	19.073
IU25_12289-mRNA-1	No BLAST hit	104.495	105.637	76.7105	3.65335	5.02819	3.06016	4.125	2.88417	9.18949	12.6497	29.6084	48.2749	39.6452	35.947	11.1244	34.1037
IU25_12283-mRNA-1	No BLAST hit	115.974	112.044	104.837	29.9065	50.7658	30.0016	7.14812	10.5628	13.135	6.57168	14.6536	21.9806	21.1094	34.8515	31.6249	42.3023
IU25_12282-mRNA-1	No BLAST hit	107.41	99.1037	86.2384	42.3959	20.9798	42.7222	19.2123	24.9462	17.7797	21.1651	24.0817	24.1105	21.5778	78.2617	45.3715	87.1097
IU25_12281-mRNA-1	No BLAST hit	202.153	181.718	184.279	42.141	10.6454	41.8222	16.0197	23.1108	35.7092	60.0707	60.4107	52.8404	54.1447	266.898	117.759	315.246
IU25_12279-mRNA-1	No BLAST hit	25.2355	23.0786	25.6951	0.339847	0.0741768	0.120006	0.113014	0.0374568	0.0499429	0	10.3131	7.47769	5.04184	5.27223	1.43027	5.2949
IU25_12278-mRNA-1	No BLAST hit	7.8831	9.33673	11.9527	0.0849617	0.341512	0.0600031	0	0	0	0	2.79304	8.60687	5.80319	0.821646	0.794597	1.87884
IU25_12277-mRNA-1	No BLAST hit	0.556015	0	0.234181	0	0	0.0600031	0	0	0	0.030853	0	0.313168	0	0	0.0794597	0
IU25_12273-mRNA-1	No BLAST hit	7.88745	5.74416	4.26408	0.594732	0.580125	0.840044	0.932364	0.561851	1.69806	1.5735	4.06674	3.97836	2.25323	7.60022	2.78109	8.48323
IU25_12272-mRNA-1	No BLAST hit	9.61592	8.56292	6.84784	4.24809	2.41999	4.86025	0.565069	1.27353	3.29623	1.94374	5.88405	3.4537	7.55757	4.79293	5.64164	6.43359
IU25_12271-mRNA-1	No BLAST hit	16.9672	13.2002	18.2661	9.7706	5.83842	10.8606	3.44692	5.35632	2.49714	1.45009	13.58	12.4278	14.563	13.6256	12.3957	11.0453
IU25_12268-mRNA-1	No BLAST hit	156.578	161.919	131.058	11.8946	19.2917	11.7006	5.05737	5.91817	4.74457	5.27586	22.8661	36.1262	37.0575	26.9089	13.5876	33.3636
IU25_12265-mRNA-1	No BLAST hit	8.24136	14.9209	17.0051	41.7162	53.4402	35.8219	3.39041	3.034	0.799086	1.88203	1.74127	2.89582	2.17073	35.5362	37.505	12.184
IU25_12262-mRNA-1	No BLAST hit	64.8223	67.01	73.7254	39.8471	50.5231	43.4423	24.6653	47.645	47.246	51.5244	43.6897	50.4914	60.9273	45.5329	61.025	41.1636
IU25_12261-mRNA-1	No BLAST hit	50.1659	55.435	50.1839	25.7434	15.0631	27.0014	5.11387	5.46869	1.14869	1.66606	27.2611	27.8839	30.1131	54.9818	66.905	50.0453
IU25_12259-mRNA-1	No BLAST hit	0.821386	0.890635	1.15316	0.169923	0.770989	0	0	0.0374568	0	0	0	0	0	0	0	0
IU25_12256-mRNA-1	No BLAST hit	77.2916	71.7153	74.9534	0.50977	0.755722	0.780041	0	0.0749135	0	0	0	1.41081	2.28297	27.5251	5.24434	29.7767
IU25_12255-mRNA-1	No BLAST hit	5.78256	4.4413	12.5833	0	0	0.0600031	0	0.0374568	0	0.0617059	0	0	0	3.21811	0.953516	1.76497
IU25_12253-mRNA-1	No BLAST hit	1135.34	1127.36	1017.89	0.169923	0.153269	0	0.0282534	0.11237	0.249714	2.83847	2.507	8.15463	12.5013	373.712	54.5888	586.823
IU25_12248-mRNA-1	No BLAST hit	39.7957	43.5911	38.1399	2.29397	5.1457	1.26007	0.536815	0.187284	0.849029	1.94374	11.69	8.46258	3.88618	6.43622	3.17839	7.68615
IU25_12247-mRNA-1	No BLAST hit	122.164	101.542	95.6118	38.7426	30.4119	37.742	23.6764	40.8279	52.9894	45.6007	35.764	40.2878	40.5317	115.989	91.2991	101.685
IU25_12246-mRNA-1	No BLAST hit	0	0	0.190272	0	0	0	0	0.0374568	0	0	0	0	0	0	0	0
IU25_12239-mRNA-1	No BLAST hit	46.8572	43.7447	42.1001	12.9991	7.73423	15.9608	5.7072	6.77967	23.0736	34.4936	22.4673	19.3077	24.705	50.3258	30.6714	50.2731
IU25_12238-mRNA-1	No BLAST hit	134.907	145.037	108.083	38.6576	67.3086	38.102	38.905	42.476	70.6192	119.925	57.2499	55.6826	41.175	91.2027	94.7954	66.4994
IU25_12235-mRNA-1	No BLAST hit	143.746	124.779	112.923	12.3195	3.81384	11.9406	7.11987	7.791	7.54137	11.1071	14.863	19.2296	25.053	170.971	29.4795	216.294
IU25_12233-mRNA-1	No BLAST hit	170.277	165.813	193.13	96.5165	114.14	99.4252	26.417	32.6248	42.3516	48.5626	55.927	59.0563	51.9489	101.199	80.8105	126.053
IU25_12220-mRNA-1	No BLAST hit	0	0	0.0772679	0	0	0	0	0	0	0	0	0	0	0	0.0794597	0
IU25_12218-mRNA-1	No BLAST hit	68.7412	77.8463	69.6293	18.6066	31.8033	16.0208	5.65069	7.41644	12.9851	18.3575	9.84169	20.2184	23.3696	22.3898	24.2352	22.3752
IU25_12217-mRNA-1	No BLAST hit	42.1221	39.188	30.2828	5.18267	4.56893	5.16027	4.35103	4.68209	8.49029	12.2178	19.7824	14.3352	6.69819	17.5284	10.1708	18.9592
IU25_12211-mRNA-1	No BLAST hit	41.5499	41.7205	38.4514	30.1614	22.9618	29.8816	10.595	12.8477	11.1373	11.1688	24.0638	21.4637	14.1171	32.5919	34.1677	34.3884
IU25_12210-mRNA-1	No BLAST hit	67.119	57.7861	57.1653	23.0246	8.49253	19.201	22.97	30.4898	25.5208	39.8003	25.4385	28.5486	36.3449	64.7046	35.9952	77.0323
IU25_12209-mRNA-1	No BLAST hit	231.968	229.712	208.167	118.182	77.6953	139.027	21.6986	32.4001	89.4477	85.9564	31.1523	36.4922	24.2308	207.808	158.443	216.749
IU25_12208-mRNA-1	No BLAST hit	0	0.19594	0	0	0	0.0600031	0	0	0	0	0	0	0	0	0	0.0569344
IU25_12205-mRNA-1	No BLAST hit	8.03906	8.16416	7.3767	5.7774	1.50046	3.66019	0.621576	0.674222	1.748	1.88203	2.13417	2.11388	3.10396	13.4202	10.4092	11.0453
IU25_12200-mRNA-1	No BLAST hit	95.9089	92.9928	81.9696	0.679694	0.272114	0.540028	0.169521	0.0374568	0.0499429	0.30853	6.12004	3.42894	2.77436	34.2352	5.80055	44.4658
IU25_12197-mRNA-1	No BLAST hit	1.23559	1.33976	1.82141	0.0849617	0.434917	0	0	0	0	0	0	0.869911	0	0	0	0.0569344
IU25_12195-mRNA-1	No BLAST hit	4.44357	7.06668	13.475	23.6194	52.9707	21.6611	1.92123	4.71955	6.69235	8.91651	8.52793	1.16796	0	11.503	24.2352	6.88906
IU25_12192-mRNA-1	No BLAST hit	167.098	121.272	104.795	4.33305	1.87832	5.58029	7.45891	11.9487	2.94663	3.85662	1.95513	9.97304	8.12447	175.901	26.3806	189.079
IU25_12191-mRNA-1	No BLAST hit	75.1934	66.9461	62.7475	16.5675	15.6896	11.7006	2.65582	6.81713	19.6276	35.1107	36.9922	29.9684	35.5478	23.4169	17.5606	22.546
IU25_12188-mRNA-1	No BLAST hit	29.1294	27.5057	25.5937	6.54205	7.1432	7.44039	2.51456	2.02266	1.49829	0.555353	3.93845	5.00871	5.45536	12.667	4.5292	12.8102
IU25_12187-mRNA-1	No BLAST hit	84.4931	72.8768	61.1774	5.60747	4.71417	6.36033	4.26627	4.60718	6.34275	8.60798	5.66979	3.8826	6.59698	40.1922	13.9054	43.6118
IU25_12185-mRNA-1	No BLAST hit	116.079	112.96	105.177	27.7825	13.8964	22.2612	10.595	13.2597	107.327	129.305	24.2344	25.5062	22.9191	76.413	45.292	94.8527
IU25_12183-mRNA-1	No BLAST hit	24.3017	20.4948	19.6542	0.254885	0.584888	0.600031	0.791096	0.524395	0.299657	0.617059	0	1.24787	2.65035	8.42187	2.78109	13.6073
IU25_12175-mRNA-1	No BLAST hit	66.1303	65.7024	65.2269	35.7689	39.3008	30.3616	11.5557	23.1857	19.3778	11.5082	17.7091	19.3165	13.2461	63.4721	94.3981	46.5723
IU25_12174-mRNA-1	No BLAST hit	2.93035	3.1774	4.52539	2.20901	7.90785	2.28012	0.282534	0.262197	2.64697	0.586206	5.62382	3.02588	4.67392	0.753175	1.74811	0.626279
IU25_12173-mRNA-1	No BLAST hit	78.0545	64.2247	46.7224	0.169923	1.06011	0	0	0	0	0	5.78004	0.282721	0	3.42352	1.66865	5.01023
IU25_12172-mRNA-1	No BLAST hit	23.585	28.0571	17.7945	0	0.119449	0	0.452055	0.262197	2.24743	0.30853	0	1.24238	0	4.58752	0.397298	4.72556
IU25_12170-mRNA-1	No BLAST hit	4.55985	4.76115	1.9205	0.424809	0.594454	0.660034	0.197774	1.79792	1.64812	4.196	2.91703	1.23657	0.808108	2.19105	3.49622	1.93577
IU25_12168-mRNA-1	No BLAST hit	148.965	146.051	130.871	62.7018	19.0274	56.703	31.4743	36.408	75.6135	86.0489	26.5683	25.4012	22.0808	162.275	82.1613	189.705
IU25_12165-mRNA-1	No BLAST hit	3.3538	1.4112	2.86726	0	0.563826	0	0.339041	0.711678	2.29737	0.647912	0	0.958589	0.958089	2.12258	1.03298	2.44818
IU25_12144-mRNA-1	No BLAST hit	48.0092	36.3563	38.8106	20.1359	7.94467	21.6611	7.88271	16.7057	12.3359	12.4646	22.2848	20.4873	17.8514	51.4213	34.9622	58.3008
IU25_12139-mRNA-1	No BLAST hit	100.696	100.267	79.993	6.20221	5.17626	5.46029	2.9101	2.73434	5.54366	8.88565	11.4804	10.5991	8.94492	27.5251	8.6611	32.3387
IU25_12138-mRNA-1	No BLAST hit	57.4086	59.0457	49.0317	30.1614	18.6906	32.1617	19.4949	18.7658	22.2246	31.6551	42.0164	42.2385	40.5732	51.2159	38.6969	59.041
IU25_12137-mRNA-1	No BLAST hit	33.7581	30.5214	28.3945	15.8029	14.8881	11.1006	4.69007	6.4051	25.7705	41.1887	17.1496	15.8262	21.8544	32.1126	20.8184	26.1898
IU25_12136-mRNA-1	No BLAST hit	23.6362	21.9453	23.6851	18.4367	23.0001	18.901	4.29452	4.49481	3.89554	12.0327	22.4728	25.3228	10.3761	13.0779	16.5276	13.9489
IU25_12134-mRNA-1	No BLAST hit	45.0997	36.199	37.2804	8.92098	13.0447	12.4206	8.75857	8.80234	13.7842	20.7332	28.2144	25.2724	35.906	21.7051	16.6071	18.9592
IU25_12133-mRNA-1	No BLAST hit	86.0237	93.0241	84.8699	9.7706	4.00865	9.6605	6.5548	8.20303	4.34503	5.12159	13.0469	13.3524	12.2333	64.91	21.6925	85.2877
IU25_12131-mRNA-1	No BLAST hit	114.905	117.138	95.6324	5.52251	11.6151	3.72019	5.62244	3.25874	3.04652	6.04718	20.3558	28.7638	30.0757	10.6814	6.27731	11.7285
IU25_12130-mRNA-1	No BLAST hit	48.1467	43.2588	32.5287	0.169923	0.232353	0	0.339041	0.262197	0.0499429	0.493647	2.85043	0.743595	1.97414	23.8962	4.1319	33.0789
IU25_12129-mRNA-1	No BLAST hit	19.9073	16.9025	18.149	1.01954	0.698974	0	0.141267	0.224741	0.249714	0	1.1433	2.01322	2.85058	7.1894	1.74811	9.96352
IU25_12125-mRNA-1	No BLAST hit	5.37231	6.09002	5.55389	0.169923	0	0.240013	0.141267	0	0.199772	0	0	0.82524	2.33696	0.479293	0.158919	0.854016
IU25_12124-mRNA-1	No BLAST hit	113.753	105.374	89.8576	10.1104	14.7731	9.72051	7.23288	7.07933	14.7331	12.1252	16.3013	22.9825	23.9081	36.7002	19.9444	37.5198
IU25_12122-mRNA-1	No BLAST hit	7.59782	3.33988	8.82171	0.424809	1.4456	1.26007	0.395548	0.262197	0.499429	0.215971	0	0	1.96517	3.56046	2.22487	2.33431
IU25_12111-mRNA-1	No BLAST hit	10.5025	11.8904	10.6683	1.35939	5.43646	1.50008	3.50343	6.10545	0.599315	0.647912	8.89237	6.61133	4.43423	2.53341	1.98649	2.22044
IU25_12108-mRNA-1	No BLAST hit	12.7223	16.4308	14.6757	0	0	0	0.0282534	0.0749135	0.0499429	0	0	1.0041	0.775493	2.94423	0.794597	4.55475
IU25_12106-mRNA-1	No BLAST hit	36.9154	37.7884	32.4006	10.3653	9.08666	13.1407	1.6387	2.17249	6.44263	8.23774	4.16163	3.72223	4.941	23.0745	17.5606	24.5387
IU25_12105-mRNA-1	No BLAST hit	150.28	149.154	160.45	68.734	160.964	66.0034	23.6481	17.305	27.4686	18.1107	36.0957	31.7802	38.8222	33.7559	39.0942	33.819
IU25_12102-mRNA-1	No BLAST hit	110.176	106.843	83.5761	7.05182	5.21197	5.7003	4.23802	3.37111	13.2349	20.1778	14.0217	18.1063	13.5178	41.767	13.5081	46.8001
IU25_12101-mRNA-1	No BLAST hit	23.8721	24.4409	25.7168	3.90824	6.02589	3.7802	5.11387	7.64118	8.34046	8.45371	12.0468	8.24951	9.10184	9.65434	8.74056	9.96352
IU25_12099-mRNA-1	No BLAST hit	38.4629	37.4365	23.6405	1.7842	3.26917	2.16011	0.791096	0.861505	3.79566	6.26315	11.6247	11.2583	10.6273	12.7355	6.35677	12.2409
IU25_12098-mRNA-1	No BLAST hit	68.0679	57.0007	44.3417	28.7171	28.5601	28.9815	12.7988	15.3947	31.3641	38.5662	36.1881	29.4477	32.1263	53.8863	52.8407	42.7577
IU25_12096-mRNA-1	No BLAST hit	188.304	179.308	174.047	57.2642	33.5784	55.6229	54.9812	65.1747	87.2003	108.911	94.3625	120.676	142.102	148.512	81.1283	180.596
IU25_12095-mRNA-1	No BLAST hit	32.3484	27.5767	25.3696	2.20901	3.14107	3.72019	1.55394	1.68555	3.89554	3.98003	8.56302	5.36123	7.82834	19.5826	10.7271	17.1373
IU25_12094-mRNA-1	No BLAST hit	20.1357	13.4359	9.13306	2.20901	3.2712	2.10011	0	0.262197	0.799086	0.215971	0	2.32639	0	0.958587	0.874056	1.53723
IU25_12093-mRNA-1	No BLAST hit	91.9557	74.2656	71.8742	5.26763	2.08515	6.24033	2.99486	4.4199	3.39612	4.50453	4.85002	7.0557	5.59113	144.952	32.6579	178.888
IU25_12092-mRNA-1	No BLAST hit	39.0356	42.2369	33.5436	10.3653	5.29812	7.6804	3.81421	5.0192	4.34503	8.39201	24.2841	28.6939	28.8885	29.0315	11.6011	33.9898
IU25_12091-mRNA-1	No BLAST hit	108.202	107.087	104.906	22.5149	13.604	21.1811	6.10274	7.04187	6.34275	11.6933	27.178	33.3588	35.6458	75.0436	31.6249	85.06
IU25_12086-mRNA-1	No BLAST hit	42.6122	47.7934	35.7917	11.2999	12.2915	13.6807	11.1036	13.2222	11.2871	11.6933	18.9804	18.3616	16.943	23.8962	16.9249	22.3183
IU25_12077-mRNA-1	No BLAST hit	183.216	177.602	168.764	300.68	116.454	269.054	79.9855	121.697	67.7225	76.176	44.7931	39.9349	44.6199	258.955	235.121	251.878
IU25_12076-mRNA-1	No BLAST hit	106.658	96.1117	90.221	14.3585	2.08871	14.5808	7.00685	9.25182	8.09075	11.4464	8.68846	10.8767	9.42392	172.409	38.6174	231.495
IU25_12071-mRNA-1	No BLAST hit	124.001	111.483	107.497	9.43075	22.6352	9.6605	4.71833	4.83192	12.5856	15.118	50.2265	32.2887	47.7062	35.3308	22.3282	34.3315
IU25_12070-mRNA-1	No BLAST hit	133.433	109.822	104.643	40.5267	14.6839	40.1421	18.054	30.0778	41.5025	37.4246	36.7202	32.5785	38.3874	183.775	96.3846	218.913
IU25_12069-mRNA-1	No BLAST hit	105.344	104.764	99.4729	2.63381	0.993618	1.08006	0.621576	1.1237	0.199772	0.5245	3.94	2.09582	2.04657	94.5577	18.4346	125.996
IU25_12068-mRNA-1	No BLAST hit	208.799	187.98	149.542	1.7842	3.3791	0.0600031	3.13613	4.49481	15.6321	0	7.31536	8.74669	4.05317	41.63	4.44974	47.3694
IU25_12066-mRNA-1	No BLAST hit	132.432	135.953	127.46	57.2642	48.72	63.7233	15.8784	16.893	36.0088	46.372	31.4828	41.6743	38.8388	79.8366	51.9666	110.054
IU25_12061-mRNA-1	No BLAST hit	82.6503	57.0029	59.1979	3.48343	1.34753	4.38023	6.49829	9.51402	28.2677	37.5789	14.1695	15.6841	12.4304	124	31.5455	121.498
IU25_12058-mRNA-1	No BLAST hit	608.093	603.16	584.681	285.811	598.198	290.175	19.3254	23.9723	84.5533	78.3974	170.982	152.748	168.913	204.042	303.615	179.97
IU25_12057-mRNA-1	No BLAST hit	64.5789	69.1441	74.3525	70.6882	63.362	67.3835	5.7637	6.59239	26.7694	30.4519	17.3401	13.8316	9.97702	93.8045	105.125	71.2249
IU25_12056-mRNA-1	No BLAST hit	3066.27	2789.95	2545.85	1832.88	1004.05	1611.02	404.307	487.724	846.981	930.186	1772.83	1832.9	1847.28	2973.4	1549.15	3624.84
IU25_12055-mRNA-1	No BLAST hit	61.7466	56.6131	50.2841	40.5267	10.5606	35.9419	22.0094	27.3809	18.6786	29.9274	21.0464	25.9111	29.7026	91.8189	48.7882	96.5608
IU25_12051-mRNA-1	No BLAST hit	62.5301	51.5938	44.113	9.34579	5.29755	10.1405	3.39041	4.08279	8.74	19.5916	9.72618	10.0915	12.7374	74.7013	43.4644	76.406
IU25_12050-mRNA-1	No BLAST hit	63.1939	55.0293	51.1843	9.00594	3.60809	9.72051	4.97261	5.65597	2.7968	7.40471	12.7769	15.2669	15.6754	49.9834	18.9114	75.0965
IU25_12047-mRNA-1	No BLAST hit	120.584	118.711	119.196	168.564	52.719	182.17	29.2706	43.1876	105.879	138.345	20.6207	18.412	19.4747	276.484	230.91	318.605
IU25_12044-mRNA-1	No BLAST hit	59.3745	55.4102	59.4044	14.6984	12.5561	12.4206	7.20463	11.1621	4.84446	1.60435	18.2409	20.0916	29.7583	18.487	2.54271	19.4146
IU25_12035-mRNA-1	No BLAST hit	122.277	128.776	108.244	37.6381	28.6936	33.7818	9.18237	7.97829	22.8239	19.715	21.9641	15.2104	21.6169	61.0072	32.2606	68.7198
IU25_12032-mRNA-1	No BLAST hit	120.952	113.123	122.789	15.9728	88.2012	16.3809	5.42466	6.55493	25.8704	27.5825	30.5186	31.2124	29.9754	56.4881	53.4763	46.2877
IU25_12029-mRNA-1	No BLAST hit	79.3339	76.1457	65.0947	4.50297	12.6179	4.74025	1.72346	2.62197	1.3984	1.049	11.842	9.59873	11.2478	13.4202	6.99245	15.4862
IU25_12027-mRNA-1	No BLAST hit	39.4618	39.7881	39.7678	13.5089	7.79254	15.9608	4.52055	5.05666	4.59474	7.21959	14.9768	15.2124	12.1823	38.9597	16.6865	46.914
IU25_12023-mRNA-1	No BLAST hit	40.8121	37.4134	35.0962	4.16313	1.39214	3.8402	2.99486	2.88417	0.749143	1.38838	6.2817	12.5592	15.9883	18.0762	4.9265	23.9694
IU25_12021-mRNA-1	No BLAST hit	0	0.208447	0.161934	0.169923	0	0	0.141267	0.0749135	0	0	0	0	0	0.136941	0.0794597	0
IU25_12020-mRNA-1	No BLAST hit	95.3677	105.307	85.2285	15.7179	27.9085	16.3209	5.59418	4.71955	13.3847	18.5735	44.9162	40.8015	41.9006	30.2639	18.0373	32.5665
IU25_12019-mRNA-1	No BLAST hit	119.025	113.287	97.6455	2.46389	1.69355	3.12016	0.73459	0.861505	1.79794	1.88203	11.918	10.0834	13.6528	68.8128	15.4946	97.7564
IU25_12018-mRNA-1	No BLAST hit	64.8602	53.4836	40.6173	2.12404	1.10338	1.38007	0.367295	0.711678	4.44492	3.79491	25.4794	23.1081	25.1462	49.5726	11.6806	53.6892
IU25_12008-mRNA-1	No BLAST hit	6.26127	0	0	0	0	0	0	0	0	0	0	0	0	0	0	0
IU25_12007-mRNA-1	No BLAST hit	179.036	170.572	153.234	64.2311	28.7917	51.1227	65.8588	80.8317	4.99429	9.31759	44.5597	42.2715	41.1103	103.596	42.4315	141.482
IU25_11994-mRNA-1	No BLAST hit	3.43672	1.92334	3.82879	0.50977	0.780449	0.120006	0.0565069	0.224741	0.3496	0	0	0.499532	0	0	0.0794597	0
IU25_11993-mRNA-1	No BLAST hit	133.544	128.101	107.435	13.1691	6.88606	14.1007	6.47004	5.88071	12.0362	15.3031	18.6505	23.8619	20.0592	96.1325	37.1077	107.948
IU25_11987-mRNA-1	No BLAST hit	73.9003	70.1874	68.9524	14.1036	37.5944	19.201	6.35702	12.548	9.0896	9.13248	37.2683	33.1164	37.4262	31.3595	32.4195	26.019
IU25_11986-mRNA-1	No BLAST hit	76.0579	73.1119	76.7904	10.2804	48.2271	9.06047	3.67295	6.77967	2.64697	4.196	43.4797	42.5348	33.5546	15.7482	15.8125	15.2015
IU25_11985-mRNA-1	No BLAST hit	84.9313	81.5109	85.6986	13.8488	34.0931	12.3606	5.05737	7.94083	7.19177	9.07077	39.5355	37.4549	57.0686	22.5268	26.4601	20.4395
IU25_11983-mRNA-1	No BLAST hit	0.296238	0.321213	0.249537	0.0849617	0	0	0	0	0	0	0	0	0	0	0.0794597	0
IU25_11982-mRNA-1	No BLAST hit	439.029	439.494	442.851	171.453	237.553	160.148	34.6105	56.1477	103.132	107.43	218.863	160.316	186.376	216.709	239.094	195.285
IU25_11980-mRNA-1	No BLAST hit	65.6354	81.529	54.5884	17.1623	54.3946	16.5609	4.0685	2.62197	4.49486	2.71506	21.5257	31.5868	35.7797	27.4567	26.619	20.4395
IU25_11979-mRNA-1	No BLAST hit	0	0	0.211413	0.0849617	0	0	0	0	0.149829	0	0	0	0	0	0	0
IU25_11975-mRNA-1	No BLAST hit	33.7264	27.364	32.0838	14.0187	16.5597	11.4606	3.55993	8.20303	42.801	39.7078	16.1442	18.1624	17.1444	19.3771	23.9968	21.692
IU25_11973-mRNA-1	No BLAST hit	64.5117	57.9982	42.1643	0.0849617	0.508853	0	0.0282534	0	0.399543	0	2.08081	3.25695	0	8.28493	1.74811	11.8424
IU25_11969-mRNA-1	No BLAST hit	70.387	68.6156	70.5789	18.3517	16.1041	14.2207	5.82021	7.75355	38.9055	31.6243	42.8632	59.0856	36.9187	20.0618	23.9174	29.0935
IU25_11965-mRNA-1	No BLAST hit	73.8988	79.9744	74.5867	42.141	26.5809	39.122	9.49316	14.8329	52.9894	42.9782	73.3761	75.4776	69.174	44.8482	41.8752	52.4366
IU25_11963-mRNA-1	No BLAST hit	17.5582	14.9985	14.3587	6.37213	4.65574	7.7404	0.169521	0.0374568	0.0499429	0	8.04438	6.66289	8.02276	11.64	10.1708	11.6146
IU25_11960-mRNA-1	No BLAST hit	29.9994	27.9822	24.126	5.26763	4.65617	5.34028	5.59418	6.59239	3.1464	6.69509	10.2001	3.92484	3.39088	14.5157	9.0584	16.6248
IU25_11959-mRNA-1	No BLAST hit	140.359	142.95	132.688	55.7349	99.8504	62.5833	6.07449	10.1508	38.1064	39.3992	74.5952	96.6586	87.0113	59.5008	63.8856	51.184
IU25_11957-mRNA-1	No BLAST hit	26.4978	23.2309	26.0995	11.2149	9.20894	13.3207	2.20377	3.85805	22.8239	32.4882	13.518	9.06807	14.8459	27.3882	20.1033	21.9767
IU25_11955-mRNA-1	No BLAST hit	0.451762	0	0.951361	0	0	0	0	0	0.0499429	0	0	0	0	0	0	0
IU25_11954-mRNA-1	No BLAST hit	3.58154	2.47131	3.70259	1.18946	2.06292	1.44008	0.0282534	0	0	0.30853	3.74921	2.20064	3.11595	3.14964	5.08542	2.33431
IU25_11949-mRNA-1	No BLAST hit	30.5358	27.7581	29.4569	12.7443	19.7887	14.5208	2.11901	2.54706	1.14869	0	3.85336	7.06803	4.80375	5.61458	6.67461	5.63651
IU25_11948-mRNA-1	No BLAST hit	171.084	154.436	142.876	17.0773	7.72655	19.381	5.59418	9.9635	32.4629	32.7967	12.1623	9.80292	12.0857	154.88	59.6742	210.771
IU25_11947-mRNA-1	No BLAST hit	364.124	346.573	309.91	116.907	198.915	157.568	20.399	15.2824	52.0904	52.8203	98.6947	124.63	102.531	161.316	135.24	150.648
IU25_11946-mRNA-1	No BLAST hit	100.768	93.2755	86.5738	1.01954	2.56193	1.44008	0.706336	0.299654	0.998858	0.863883	4.33503	7.70415	5.40422	29.5108	5.88001	33.4205
IU25_11945-mRNA-1	No BLAST hit	22.8933	13.2994	13.667	0.254885	0.251492	0.660034	0.621576	0.936419	0.499429	1.78947	5.48485	3.45414	2.84901	14.4473	3.65514	14.0059
IU25_11944-mRNA-1	No BLAST hit	40.1866	38.6762	40.8091	41.8861	22.1674	39.3621	9.15412	14.5332	13.5345	22.3375	5.82317	10.7856	13.5509	47.587	34.1677	50.9563
IU25_11943-mRNA-1	No BLAST hit	89.2281	87.9552	76.8192	5.7774	4.57968	5.34028	2.4863	3.07145	4.84446	11.6624	8.78566	6.10678	7.686	38.6858	16.4481	46.2877
IU25_11942-mRNA-1	No BLAST hit	0.124196	0.134667	0	0.0849617	0.0874318	0	0.0847603	0.149827	0	0	0	0.139903	0	0	0	0
IU25_11939-mRNA-1	No BLAST hit	11.0087	7.3425	9.06135	1.27443	0.626532	1.38007	1.69521	1.98521	6.94206	0.740471	2.89621	2.96403	3.51795	15.2004	3.25785	23.0015
IU25_11936-mRNA-1	No BLAST hit	3.35015	4.73338	3.50614	2.20901	4.71689	2.10011	0.141267	0.337111	0.749143	0	0	0.800514	4.85773	1.43788	0.556218	0.910951
IU25_11935-mRNA-1	No BLAST hit	411.203	412.117	358.212	0.169923	0.278569	0.420022	0.0565069	0.0749135	0	1.54265	1.51884	1.783	3.7869	112.908	18.1168	131.177
IU25_11932-mRNA-1	No BLAST hit	0	0.141985	0	0.0849617	0	0.0600031	0	0.0374568	0	0	0	0	0	0.136941	0	0.0569344
IU25_11921-mRNA-1	No BLAST hit	14.9727	19.4074	30.1536	0.339847	3.63466	0.360019	0	0.0374568	1.24857	0.987295	0	0.96933	0	10.8868	17.0838	9.45111
IU25_11917-mRNA-1	No BLAST hit	178.179	169.616	178.637	53.6958	17.0353	54.7229	5.82021	11.8738	37.3073	61.1814	26.8274	26.509	29.6032	194.114	97.4175	253.301
IU25_11916-mRNA-1	No BLAST hit	231.191	225.23	217.185	8.49617	21.7705	8.04042	3.02312	2.62197	4.84446	12.1252	23.5969	30.0093	28.5254	35.6731	18.0373	36.9504
IU25_11915-mRNA-1	No BLAST hit	52.753	48.355	49.0179	3.31351	1.63585	2.94015	2.28853	2.24741	1.24857	0.215971	5.97771	4.6504	4.49489	36.5632	7.86651	50.9563
IU25_11913-mRNA-1	No BLAST hit	63.052	67.9455	73.6484	48.768	31.584	48.4825	23.1396	32.7747	27.3188	26.1633	35.4276	36.3248	43.6065	57.1728	75.0099	54.9986
IU25_11911-mRNA-1	No BLAST hit	89.6032	79.7509	65.524	25.9983	14.5676	30.0616	8.22175	19.4775	51.2913	33.9074	21.2396	18.2457	16.273	93.3937	86.8494	97.8703
IU25_11906-mRNA-1	No BLAST hit	523.356	501.419	459.553	26.678	62.0316	19.561	3.2774	5.91817	3.19634	4.25771	15.8538	45.7524	36.234	51.7637	19.4676	58.3578
IU25_11905-mRNA-1	No BLAST hit	30.3294	29.5387	29.9846	18.3517	13.9359	21.1211	0	0.0749135	0.549372	0.0617059	2.09127	1.6878	2.17255	18.487	18.7525	19.13
IU25_11903-mRNA-1	No BLAST hit	78.1648	72.9122	54.1544	6.20221	2.51631	5.88031	1.94949	1.72301	9.73886	11.755	4.85904	3.35537	3.32567	66.6218	23.7584	76.5198
IU25_11897-mRNA-1	No BLAST hit	12.4165	7.69334	6.72373	2.12404	4.83878	2.16011	1.41267	1.01133	1.54823	2.96188	3.82972	6.49392	4.2438	5.61458	3.17839	3.75767
IU25_11891-mRNA-1	No BLAST hit	0.127257	0.137986	0.107196	0	0.179174	0	0.0565069	0.0374568	0	0	0	0	0	0	0	0
IU25_11890-mRNA-1	No BLAST hit	90.2044	42.1324	51.1967	2.20901	0.973216	1.56008	3.67295	4.08279	4.74457	7.31215	23.8782	24.7497	31.6575	96.201	16.4481	101.286
IU25_11888-mRNA-1	No BLAST hit	11.13	10.9281	9.07779	13.254	1.76488	14.3407	6.63956	8.24049	4.59474	5.89292	14.7246	13.9307	13.9282	41.4246	38.2996	51.7534
IU25_11887-mRNA-1	No BLAST hit	111.122	102.41	85.7814	11.8946	3.15618	9.5405	3.58819	4.19516	9.0896	12.4954	8.16522	6.00371	6.12934	75.8653	28.6849	86.8819
IU25_11884-mRNA-1	No BLAST hit	28.6833	22.9115	24.3226	0.849617	1.75002	1.38007	0.81935	0.599308	1.69806	2.37568	6.60576	3.66191	4.575	3.69741	1.82757	6.946
IU25_11875-mRNA-1	No BLAST hit	7.10773	5.09443	2.53696	0.849617	0.67847	0.540028	0.0282534	0.0374568	1.09874	0	4.16163	4.07119	3.4587	2.19105	1.27135	1.8219
IU25_11871-mRNA-1	No BLAST hit	7.53651	7.89331	3.46277	0.339847	0.361744	0	0	0.0749135	0	0	3.94467	5.01663	4.09799	1.36941	0.476758	1.8219
IU25_11869-mRNA-1	No BLAST hit	16.7995	12.2238	10.0082	0.254885	0.311225	0.420022	0.0282534	0.0749135	0.0499429	0	0	0.373503	1.05771	0.342352	0.397298	3.70074
IU25_11868-mRNA-1	No BLAST hit	168.175	168.675	135.345	3.14358	2.76029	1.9801	0.988871	1.04879	0.6992	1.32668	12.7597	4.51287	9.78878	36.7686	6.19785	42.3592
IU25_11867-mRNA-1	No BLAST hit	34.3233	40.2314	38.9101	7.39167	11.8933	7.08037	4.71833	5.0192	3.8456	4.75136	12.3125	7.70875	7.16299	9.58587	5.64164	10.419
IU25_11860-mRNA-1	No BLAST hit	0	0.296878	0	0	0	0	0	0	0	0	0	0	0	0	0	0
IU25_11854-mRNA-1	No BLAST hit	11.2544	13.4923	18.8937	26.9329	30.5758	25.0813	1.92123	3.25874	6.6424	8.23774	4.56319	4.5533	6.82638	13.8995	31.9428	13.2088
IU25_11849-mRNA-1	No BLAST hit	1.58117	0.734774	1.52218	0.169923	0	0.300016	0.480309	0.412024	0.549372	0.740471	0	1.0178	0	0.616234	0.874056	0.284672
IU25_11848-mRNA-1	No BLAST hit	97.8819	86.1319	94.5018	6.71198	20.1421	3.18017	4.20976	2.35978	9.4392	8.23774	21.6751	11.8743	36.0281	9.0381	5.16488	3.41606
IU25_11847-mRNA-1	No BLAST hit	66.9186	62.987	66.6561	5.26763	10.3397	6.66035	0.310788	0.973876	9.83875	0	6.651	7.80775	1.57932	10.1336	3.33731	12.184
IU25_11842-mRNA-1	No BLAST hit	35.7418	29.7228	29.7934	3.56839	1.64871	3.48018	7.00685	9.55147	4.1952	8.20689	5.8226	4.46691	6.11258	29.5108	13.0314	41.6191
IU25_11839-mRNA-1	No BLAST hit	25.409	29.299	21.725	3.90824	2.15008	2.70014	2.11901	2.65943	2.69692	5.1833	5.37299	4.58725	3.24761	12.9409	6.03893	21.6351
IU25_11838-mRNA-1	No BLAST hit	73.651	57.1279	51.6618	11.6398	7.21426	8.82046	6.47004	8.0532	27.069	37.8566	17.1149	25.2026	19.0902	43.0679	19.6265	48.1665
IU25_11837-mRNA-1	No BLAST hit	67.912	55.3242	45.4663	4.07816	4.82246	3.9002	2.17552	3.6333	11.337	12.3412	21.7601	17.0298	22.6059	18.4186	8.10488	18.3898
IU25_11835-mRNA-1	No BLAST hit	59.6326	64.3336	76.4894	24.0442	74.2077	25.3213	3.81421	6.9295	16.4812	13.1434	20.8081	21.0345	23.058	17.6654	14.7795	17.4789
IU25_11832-mRNA-1	No BLAST hit	144.863	142.421	130.014	20.051	12.4585	19.801	12.601	12.6229	36.0088	46.156	33.9637	32.0059	31.4427	91.9558	34.4855	107.151
IU25_11829-mRNA-1	No BLAST hit	32.2528	33.6588	27.8932	15.7179	7.08984	13.3807	8.10874	14.4583	32.6127	25.8548	10.6426	13.8578	10.675	41.1508	36.0747	39.3417
IU25_11820-mRNA-1	No BLAST hit	207.398	208.555	197.883	57.1792	35.7243	57.543	14.8613	20.4888	46.0973	51.8947	50.8327	53.1671	57.645	135.435	85.0218	160.726
IU25_11819-mRNA-1	No BLAST hit	69.1749	69.7758	55.0326	1.61427	2.64788	2.64014	0.875857	0.786592	1.19863	2.40653	10.357	7.18444	10.9552	14.2419	4.21136	17.0234
IU25_11818-mRNA-1	No BLAST hit	29.476	29.9762	22.4966	15.463	17.116	16.9809	2.54281	2.43469	1.34846	2.12885	1.08094	2.22065	1.34755	13.3517	7.54867	16.511
IU25_11813-mRNA-1	No BLAST hit	55.806	44.3746	46.8805	19.4562	23.4115	21.5411	5.82021	10.4504	24.2722	24.4355	36.7202	31.5602	23.9784	44.7797	49.0266	38.7723
IU25_11811-mRNA-1	No BLAST hit	374.525	372.089	333.454	188.7	148.061	177.789	35.8536	37.1571	20.0271	20.3012	107.868	91.023	108.735	154.88	85.3397	186.403
IU25_11810-mRNA-1	No BLAST hit	58.1143	55.7675	58.14	25.1487	20.8509	25.6213	7.79795	10.5628	22.6241	29.8965	50.4813	36.195	40.4197	33.4821	39.4914	27.8409
IU25_11787-mRNA-1	No BLAST hit	68.6273	62.1393	57.552	13.6788	9.07645	13.0807	6.131	9.73876	19.1281	22.5227	11.1055	11.2072	9.22968	25.2656	20.9773	31.4278
IU25_11785-mRNA-1	No BLAST hit	149.372	148.393	115.769	14.9533	18.5568	15.6608	7.96747	7.07933	37.0077	41.8983	13.363	24.1843	22.2118	50.2573	26.1422	51.2979
IU25_11782-mRNA-1	No BLAST hit	97.2633	110.625	115.09	78.0798	60.9759	85.0244	7.71319	11.5741	93.0935	119.709	68.9675	60.0298	62.2174	122.083	137.306	96.8454
IU25_11781-mRNA-1	No BLAST hit	180.519	171.296	159.311	120.731	72.446	124.687	25.8519	38.4681	103.582	116.84	26.1711	31.1425	25.3163	184.87	150.179	173.081
IU25_11778-mRNA-1	No BLAST hit	56.2953	49.0732	45.3088	18.3517	7.01392	15.4808	7.17637	9.06453	9.13955	14.1924	17.2464	13.8274	11.529	35.8101	17.799	54.4293
IU25_11777-mRNA-1	No BLAST hit	0.247541	0.268411	0	0	0	0	0	0	0	0	0	0	0	0	0	0
IU25_11776-mRNA-1	No BLAST hit	0.181613	0	0	0.0849617	0	0	0.0847603	0	0.0499429	0	0	0	0	0	0	0
IU25_11773-mRNA-1	No BLAST hit	21.8233	19.5055	14.1222	1.44435	1.20608	0.900047	0.310788	0.749135	2.04766	1.72777	5.63652	6.57087	8.97857	17.2546	7.46921	16.2832
IU25_11770-mRNA-1	No BLAST hit	78.9689	76.218	67.7939	9.09091	8.85449	8.04042	3.95548	5.2814	10.7877	15.2722	39.4163	34.7934	25.1403	29.1684	17.8784	26.5314
IU25_11769-mRNA-1	No BLAST hit	114.647	113.427	98.7724	16.0578	63.8893	16.9809	3.2774	3.034	5.79337	9.10162	9.24806	11.0827	21.1365	17.8708	15.9714	15.3723
IU25_11766-mRNA-1	No BLAST hit	87.6209	82.8947	75.0469	11.2999	5.81828	11.3406	2.71233	3.10891	23.0237	22.0907	12.0978	14.044	20.4439	57.4467	21.4541	61.4892
IU25_11762-mRNA-1	No BLAST hit	9.16251	7.7272	7.50369	2.29397	15.7673	2.88015	0.73459	1.68555	2.54709	3.27041	11.7229	9.1745	4.87141	2.25953	3.7346	1.08175
IU25_11761-mRNA-1	No BLAST hit	1.36073	0.944288	1.28376	0.50977	0.613076	0.720038	0.113014	0.0374568	0.149829	0.493647	0.626751	1.53283	1.56267	0.753175	1.50973	0.341606
IU25_11755-mRNA-1	No BLAST hit	35.5117	34.2163	25.6725	9.34579	17.8478	12.9007	3.72945	4.27007	3.24629	4.31941	10.3523	12.6592	18.0678	12.5301	11.6011	12.5256
IU25_11754-mRNA-1	No BLAST hit	6.3439	5.62806	6.15348	0.0849617	0	0.0600031	0	0	0	0	0	0	0	0.0684705	0	0.227738
IU25_11753-mRNA-1	No BLAST hit	84.5601	88.4604	75.834	3.31351	2.23987	2.52013	1.6387	1.83538	2.84674	4.22686	11.273	12.866	18.3475	42.3832	7.94597	55.7957
IU25_11750-mRNA-1	No BLAST hit	105.777	96.5868	70.4579	4.07816	1.49663	5.10027	1.32791	2.06012	0.649257	1.049	3.26402	5.2952	3.843	63.5406	11.2038	79.4804
IU25_11747-mRNA-1	No BLAST hit	74.593	72.7906	76.6952	113.424	57.5498	130.447	12.036	13.1099	15.8818	22.9546	16.0309	18.7249	14.6555	113.524	107.668	142.336
IU25_11746-mRNA-1	No BLAST hit	219.089	224.588	201.872	26.593	57.0266	30.9616	14.3245	11.3494	21.3756	23.1397	64.577	57.6985	72.752	53.4754	37.9023	54.5432
IU25_11741-mRNA-1	No BLAST hit	205.752	196.891	183.175	53.6958	29.8441	55.1429	20.8793	37.3818	45.6478	52.6352	45.216	48.5278	40.4974	113.456	66.9845	128.558
IU25_11740-mRNA-1	No BLAST hit	99.8633	103.745	103.188	10.1954	24.1036	9.6605	6.44179	6.81713	10.2383	11.4464	26.284	41.7832	47.3296	14.3788	7.07191	16.1694
IU25_11739-mRNA-1	No BLAST hit	105.559	101.527	92.2957	20.1359	8.79861	21.5411	9.97347	12.9226	55.1369	78.9527	25.1856	25.0489	21.9284	114.346	58.9591	138.521
IU25_11738-mRNA-1	No BLAST hit	150.924	135.896	97.8636	4.75786	10.046	5.46029	5.96148	5.20649	1.69806	0	21.4333	31.1891	12.6176	42.1778	5.95947	42.7008
IU25_11737-mRNA-1	No BLAST hit	366.247	357.243	318.681	96.0068	32.7039	79.8042	9.91696	10.7126	1.14869	2.098	187.365	206.937	213.873	162.48	42.6698	192.951
IU25_11736-mRNA-1	No BLAST hit	61.4074	51.9876	41.2384	5.18267	2.27675	4.86025	3.16439	3.48348	14.7831	10.7677	3.72405	3.5065	3.48191	32.5235	11.76	35.6409
IU25_11730-mRNA-1	No BLAST hit	10.4102	11.1813	15.8009	15.0382	23.5068	10.2605	2.4863	7.86592	15.1327	15.951	12.4396	8.18662	0.939864	10.0652	13.9849	8.48323
IU25_11729-mRNA-1	No BLAST hit	120.674	111.918	104.617	20.3059	59.7255	18.541	2.00599	2.58452	15.4324	15.2105	3.5268	19.6659	24.9144	24.3755	19.6265	22.8876
IU25_11728-mRNA-1	No BLAST hit	145.743	138.595	132.984	44.6899	39.4084	41.5822	13.8159	14.3459	51.7908	69.7277	55.413	42.9798	43.2338	79.4257	63.4088	102.482
IU25_11727-mRNA-1	No BLAST hit	68.0387	67.27	54.1082	11.8097	13.1849	15.0608	5.56593	3.85805	6.14297	5.43012	10.1092	13.9277	18.2037	25.2656	11.1244	30.403
IU25_11726-mRNA-1	No BLAST hit	68.8978	70.6906	49.3766	10.7052	10.1591	10.0805	3.16439	3.33365	8.54023	9.81124	8.08797	6.1859	3.05539	26.4981	11.5217	27.9548
IU25_11725-mRNA-1	No BLAST hit	246.963	260.273	273.928	130.586	200.149	142.687	19.0146	18.0916	44.549	50.352	63.2914	73.9599	72.0563	155.017	142.948	157.139
IU25_11724-mRNA-1	No BLAST hit	790.482	757.649	636.904	0	0.0575625	0.180009	0.141267	0.0374568	0.549372	4.28856	1.88309	1.42768	1.56502	359.196	54.112	440.388
IU25_11716-mRNA-1	No BLAST hit	234.362	237.792	244.049	203.908	112.483	208.571	25.3998	34.2729	138.841	156.702	217.208	200.301	203.654	307.843	294.795	303.916
IU25_11715-mRNA-1	No BLAST hit	95.6324	72.9735	56.2517	13.8488	13.5066	12.4807	13.3074	11.6116	30.7648	30.421	15.4134	11.8952	18.5033	57.3783	36.3131	48.7359
IU25_11714-mRNA-1	No BLAST hit	53.3095	44.926	45.2601	13.5939	6.77342	13.3807	5.90497	5.8058	18.2292	36.6842	19.0424	19.3737	18.7035	64.4992	32.7374	70.5417
IU25_11713-mRNA-1	No BLAST hit	3.74499	3.46936	4.0428	5.18267	3.22512	4.98026	0.339041	0.374568	0.849029	2.74591	3.3494	3.39948	2.78366	4.8614	5.16488	4.83943
IU25_11712-mRNA-1	No BLAST hit	177.431	178.282	158.02	19.966	11.1948	15.6608	7.68494	7.56626	10.7377	15.4882	55.8148	69.0186	72.0224	84.9718	26.3806	113.755
IU25_11711-mRNA-1	No BLAST hit	58.6035	38.8719	39.7815	114.868	14.0232	106.206	48.2569	50.679	83.105	108.911	25.1133	26.0166	27.1233	234.237	121.335	223.297
IU25_11710-mRNA-1	No BLAST hit	70.2261	57.6086	57.6057	2.97366	8.37931	3.66019	2.88185	4.45735	13.135	11.6316	29.9039	25.2316	17.6042	25.0602	21.0568	26.5314
IU25_11709-mRNA-1	No BLAST hit	102.764	84.8011	76.1538	13.0841	3.60782	9.24048	7.14812	9.06453	47.5456	74.7567	29.199	28.4442	29.376	121.467	44.4974	139.205
IU25_11705-mRNA-1	No BLAST hit	57.4122	44.3455	42.5573	11.8946	3.31725	11.5806	7.60018	12.0236	42.7012	49.4264	11.7734	11.167	11.2737	86.5467	54.7477	87.3374
IU25_11700-mRNA-1	No BLAST hit	3.06858	2.95758	2.01042	0	2.8803	0.240013	0	0.149827	0.0499429	0	0	2.68852	0	0.205411	0.158919	0
IU25_11699-mRNA-1	No BLAST hit	2.45695	1.97659	1.40201	0.169923	0	0	0	0	0.0499429	0	0.912638	0	1.51697	0	0	0
IU25_11697-mRNA-1	No BLAST hit	0.170476	0	0.143602	0	0	0.0600031	0	0	0	0	0	0	0	0	0	0
IU25_11691-mRNA-1	No BLAST hit	57.9798	62.0321	59.1918	27.1028	21.6443	26.4614	11.4992	10.7501	16.631	11.5082	58.1839	45.5355	47.1268	38.8228	25.8244	30.1752
IU25_11689-mRNA-1	No BLAST hit	57.3979	47.1437	40.1205	1.69923	0.944506	1.50008	0.649829	1.04879	0.6992	0.956442	1.93115	3.49499	2.60807	52.7907	11.3627	60.0089
IU25_11687-mRNA-1	No BLAST hit	5.97112	6.24736	8.69185	6.71198	5.23602	7.08037	0.310788	0.187284	0.0499429	0	6.03134	4.54321	3.00757	4.10823	2.94001	3.81461
IU25_11686-mRNA-1	No BLAST hit	2.79965	5.35385	6.34598	1.01954	1.43339	1.02005	0	0.224741	0.0998858	0.370236	0	0.630747	0.487141	6.16234	7.62813	4.66862
IU25_11677-mRNA-1	No BLAST hit	15.7959	16.4425	18.5216	3.73832	10.3194	2.94015	0.254281	0.149827	0.749143	1.88203	7.27557	6.26336	9.67469	8.49034	6.59515	5.40877
IU25_11676-mRNA-1	No BLAST hit	236.27	231.955	210.116	65.7604	32.7561	61.5632	15.6242	19.1404	43.9497	62.0762	42.1217	39.1048	42.7087	157.414	71.911	179.571
IU25_11675-mRNA-1	No BLAST hit	48.9605	42.337	44.541	13.5939	2.7673	10.6806	6.21576	8.09066	21.2757	36.5916	33.2728	32.2027	32.4253	76.1392	29.8768	98.2119
IU25_11674-mRNA-1	No BLAST hit	270.236	268.701	248.993	21.8352	10.9112	19.621	8.98459	9.40164	19.6276	26.3484	60.4505	65.1711	72.1132	150.635	48.8677	212.878
IU25_11670-mRNA-1	No BLAST hit	126.493	117.62	104.39	1.69923	1.95157	2.58013	0.0847603	0.149827	0.449486	0.30853	7.09368	4.85766	1.96517	40.8084	7.31029	59.6103
IU25_11669-mRNA-1	No BLAST hit	1.28059	0.771416	0.958852	0	0	0	0	0	0.0499429	0	1.63844	0.160283	1.36169	0.273882	0.238379	0.170803
IU25_11654-mRNA-1	No BLAST hit	2.34503	3.14102	0.69718	0	0	0	0	0.0374568	0.0499429	0	0	2.17544	0	0.205411	0.0794597	0.284672
IU25_11648-mRNA-1	No BLAST hit	29.0163	27.9341	32.6863	27.5276	9.0941	27.4814	7.26113	10.825	15.2825	19.0054	20.1552	25.2158	21.9413	33.0028	37.346	40.0818
IU25_11641-mRNA-1	No BLAST hit	94.2501	81.2574	82.3766	1.52931	4.24044	2.16011	0.339041	0.749135	1.54823	1.94374	8.16005	18.1607	25.4316	9.79128	3.01947	12.3548
IU25_11639-mRNA-1	No BLAST hit	47.2046	45.466	36.905	10.8751	5.60777	12.9607	4.46404	5.84325	9.4392	14.2541	9.34243	8.97322	9.52907	33.1397	17.0044	42.6439
IU25_11638-mRNA-1	No BLAST hit	186.071	195.769	177.543	55.3101	93.3267	57.243	12.6575	10.8999	38.1064	58.6206	20.899	26.4894	24.1656	93.0514	76.9964	75.3812
IU25_11637-mRNA-1	No BLAST hit	149.736	150.105	108.327	1.86916	1.25865	2.34012	0.141267	0.337111	1.24857	3.82577	13.9701	6.04204	4.27755	48.9564	12.5546	52.7213
IU25_11636-mRNA-1	No BLAST hit	167.103	153.332	138.49	0.764656	1.01771	0.96005	0.678083	0.449481	0.149829	0.246824	9.83657	4.88542	3.77313	49.0933	6.59515	60.1797
IU25_11635-mRNA-1	No BLAST hit	28.9584	25.2187	27.8986	2.97366	1.52495	3.96021	1.41267	0.786592	1.44834	1.94374	4.59486	7.44886	10.9107	9.0381	4.60866	9.22337
IU25_11620-mRNA-1	No BLAST hit	66.5674	50.0735	39.2253	0.169923	0.380552	0.900047	1.15839	1.57318	1.29851	1.41924	4.8908	5.48044	9.23798	42.8625	8.50218	45.4337
IU25_11619-mRNA-1	No BLAST hit	74.7372	66.8751	67.588	5.18267	7.46686	4.26022	1.35617	2.09758	5.09417	5.83121	20.3558	13.9394	10.3385	17.8708	7.86651	20.0409
IU25_11617-mRNA-1	No BLAST hit	103.543	102.109	92.8365	16.2277	13.1295	17.1609	7.45891	7.71609	14.4834	20.6406	11.6837	18.2877	17.1085	60.8702	28.2082	64.6206
IU25_11616-mRNA-1	No BLAST hit	163.058	166.342	164.837	75.6159	62.0276	87.5446	9.12586	18.1665	65.2254	72.0108	32.1625	28.2695	39.285	198.633	189.988	166.932
IU25_11613-mRNA-1	No BLAST hit	3.50141	2.74927	2.64432	1.01954	0.906642	2.70014	0.988871	1.49827	0.898972	0	0	0.226681	1.15547	5.3407	2.94001	2.50511
IU25_11611-mRNA-1	No BLAST hit	2.65255	3.59523	2.37404	0.50977	1.86735	0.600031	0.282534	0.149827	0	0.246824	0	0.373503	0	1.71176	0.715137	0.398541
IU25_11609-mRNA-1	No BLAST hit	0.50665	0.183121	0.284519	0.0849617	0	0.120006	0	0	0.0998858	0	0	0.190242	0	0.410823	0.953516	0.0569344
IU25_11606-mRNA-1	No BLAST hit	77.5616	71.8249	56.3939	6.79694	6.51393	6.18032	5.19863	5.69343	18.4789	15.6116	6.26751	8.21595	6.77155	43.7526	14.3822	42.6439
IU25_11603-mRNA-1	No BLAST hit	0.349752	0.505651	0.39282	0.254885	0.164146	0	0.0847603	0.0749135	0.6992	0	0	0.525314	0	0.0684705	0.0794597	0.0569344
IU25_11601-mRNA-1	No BLAST hit	125.481	121.035	103.72	3.56839	2.73822	4.68024	2.62757	2.84671	4.94435	5.55353	17.7289	25.7872	16.2854	53.9547	12.3162	68.4352
IU25_11596-mRNA-1	No BLAST hit	36.0818	25.7613	21.2107	5.7774	2.33572	2.46013	4.32278	3.07145	12.1861	16.0127	23.8782	21.4238	20.412	14.4473	10.9654	23.6847
IU25_11595-mRNA-1	No BLAST hit	127.416	111.217	109.902	29.9915	17.5142	30.8416	7.31764	10.1882	54.0881	61.0272	30.4063	33.5084	38.3624	105.65	66.031	118.765
IU25_11590-mRNA-1	No BLAST hit	80.93	75.4368	70.7269	24.2141	10.9949	18.301	8.08048	12.4356	63.8769	49.6424	14.4914	14.9034	15.4406	65.1839	46.0071	64.7344
IU25_11588-mRNA-1	No BLAST hit	154.756	142.934	137.8	25.4885	5.81966	26.5214	3.64469	5.84325	7.04195	9.3793	8.07583	8.92568	8.99662	188.978	45.4509	251.707
IU25_11587-mRNA-1	No BLAST hit	194.357	181.223	152.519	11.2999	6.66889	10.5005	5.14213	5.16903	3.74572	2.22141	19.2498	13.4511	12.9511	81.7537	22.8049	106.353
IU25_11586-mRNA-1	No BLAST hit	63.1436	52.944	59.914	2.54885	0.435662	1.68009	2.8536	3.22128	4.24514	3.54809	53.208	36.9242	36.3243	62.1712	12.2368	79.4804
IU25_11585-mRNA-1	No BLAST hit	53.951	52.0388	48.5725	6.20221	1.74202	5.52029	1.35617	1.19862	1.84789	2.25227	20.6207	19.3656	24.616	24.8548	7.54867	40.3665
IU25_11584-mRNA-1	No BLAST hit	74.8683	71.1647	69.6297	40.9516	23.7402	42.1222	4.52055	9.21436	50.8918	64.0508	45.6387	43.5496	49.8233	76.3446	56.4164	91.2089
IU25_11579-mRNA-1	No BLAST hit	144.712	136.134	130.383	61.3424	18.2999	62.5233	28.762	49.8924	160.716	164.014	33.2589	34.1838	26.5781	234.237	141.915	289.91
IU25_11576-mRNA-1	No BLAST hit	99.325	87.6336	86.6282	7.47663	1.06068	6.66035	2.0625	3.8955	3.39612	3.82577	10.0093	10.4772	12.2007	170.423	35.8363	244.078
IU25_11573-mRNA-1	No BLAST hit	120.939	103.511	109.547	26.5081	42.752	28.5015	8.02398	12.8102	9.0896	10.4592	46.0508	50.139	57.4088	107.156	100.04	99.5783
IU25_11572-mRNA-1	No BLAST hit	3.31063	2.6923	4.06689	0.254885	0.971093	0.0600031	0.0847603	0.299654	0.299657	0	0	3.26316	0	0.821646	0.953516	1.19562
IU25_11571-mRNA-1	No BLAST hit	247.867	233.821	219.701	52.6763	34.5293	53.3428	12.8553	21.1631	45.0984	46.5263	72.333	97.0784	98.82	115.852	64.9185	149.624
IU25_11570-mRNA-1	No BLAST hit	142.767	103.924	80.6502	0	0.140567	0.0600031	0	0.0374568	0.0499429	0.0925589	0	2.02435	0	3.0127	0.397298	2.33431
IU25_11569-mRNA-1	No BLAST hit	14.6919	12.2671	8.71048	0.934579	0.216226	0.120006	0.282534	0.187284	0.199772	0.0925589	0.589466	0.403659	0	0	0	0.0569344
IU25_11568-mRNA-1	No BLAST hit	1.85149	1.04394	0.810996	0	0.104273	0	0	0.0374568	0.0499429	0	0	0.166852	0.70875	0	0	0
IU25_11566-mRNA-1	No BLAST hit	120.527	122.836	116.081	32.3704	13.5468	31.3216	12.5445	13.4095	142.986	130.786	29.3855	31.0389	29.7026	97.4335	61.5812	102.937
IU25_11563-mRNA-1	No BLAST hit	86.6601	76.7585	60.8871	1.95412	0.413142	0.96005	0.593322	0.898962	0.449486	1.41924	2.25257	3.88388	2.34012	75.5229	12.3162	108.916
IU25_11562-mRNA-1	No BLAST hit	75.7047	69.2551	64.0145	5.7774	4.04305	8.22043	3.7012	3.33365	3.44606	6.35571	18.7039	21.5322	21.6516	50.5312	13.0314	59.895
IU25_11553-mRNA-1	No BLAST hit	76.638	77.8593	73.9876	36.7035	16.6264	29.2815	8.02398	14.0088	32.6127	40.1397	21.1608	19.3209	23.7745	67.9227	56.178	66.8979
IU25_11552-mRNA-1	No BLAST hit	191.891	206.048	178.071	0.0849617	0.807703	0.180009	0.113014	0	0	0	3.30288	1.7771	0	21.0204	1.43027	12.9241
IU25_11551-mRNA-1	No BLAST hit	115.076	100.602	105.644	0.0849617	0	0.180009	0	0	0	0	6.21138	6.17767	7.74336	39.5075	6.27731	56.8205
IU25_11550-mRNA-1	No BLAST hit	0.203039	0.385275	0.299305	0.169923	0.0714681	0.0600031	0	0.0374568	0	0	0	0.171539	0	0.205411	0	0.113869
IU25_11549-mRNA-1	No BLAST hit	0.225881	0.244925	0.190272	0	0	0	0	0.0374568	0.0998858	0	0	0.127225	0	0.136941	0	0
IU25_11548-mRNA-1	No BLAST hit	81.0475	87.1493	75.1622	89.3797	44.6829	73.5038	16.1892	20.339	35.7092	47.3284	23.2927	18.2292	29.6829	60.9387	49.7417	60.1797
IU25_11544-mRNA-1	No BLAST hit	21.1567	13.0333	10.1935	0.0849617	0.228698	0.180009	0.113014	0.187284	2.19749	0	5.14358	2.79036	1.55447	6.36775	1.27135	3.52993
IU25_11541-mRNA-1	No BLAST hit	146.124	151.637	123.15	80.2888	47.5645	80.8842	34.1867	40.9777	33.0622	34.0308	32.5911	35.7659	44.4492	98.1866	71.3548	102.71
IU25_11540-mRNA-1	No BLAST hit	62.393	53.8449	37.8746	6.79694	7.11192	5.7003	3.84247	4.38244	4.5448	4.53539	26.215	24.2829	15.6595	19.651	8.10488	23.2862
IU25_11535-mRNA-1	No BLAST hit	3.55718	3.62566	2.57691	0.50977	0.801343	0.840044	0.0847603	0.262197	0.399543	0.030853	0	0.320566	0	0.958587	1.27135	1.25256
IU25_11534-mRNA-1	No BLAST hit	166.113	159.059	127.825	28.3772	11.2765	26.1014	17.9127	19.4401	26.8193	25.4845	17.2921	19.0872	18.6827	135.503	43.9412	154.919
IU25_11533-mRNA-1	No BLAST hit	4.85956	4.9203	4.10703	7.73152	3.12652	4.14022	1.72346	3.07145	2.74686	2.098	1.66762	2.39268	2.92588	4.72446	4.05244	4.95329
IU25_11532-mRNA-1	No BLAST hit	129.79	129.612	133.808	2.80374	4.64156	2.70014	23.3939	22.2119	0.0998858	0.370236	95.605	61.4804	60.761	18.3501	9.0584	30.8015
IU25_11530-mRNA-1	No BLAST hit	142.993	141.843	149.681	0.0849617	0.184367	0.420022	0.90411	0.524395	0	0.401089	1.50784	2.2126	0	14.0364	3.97298	24.7665
IU25_11529-mRNA-1	No BLAST hit	948.491	936.106	911.418	0.594732	0.19723	0.120006	0.762843	0.412024	0.0998858	1.01815	3.22607	6.46971	9.38407	89.4909	20.8979	159.359
IU25_11528-mRNA-1	No BLAST hit	9.87044	10.5379	12.5356	6.11725	13.4696	4.50024	0.141267	0.337111	1.19863	6.38656	6.99433	5.81598	1.45324	3.90282	6.51569	3.473
IU25_11527-mRNA-1	No BLAST hit	122.217	129.28	114.841	45.7944	30.0392	44.3423	13.9855	19.8895	72.1675	83.2413	21.1788	20.5113	21.1218	77.0293	76.758	95.7637
IU25_11525-mRNA-1	No BLAST hit	101.485	117.039	90.5152	0.254885	1.81733	0.660034	1.44093	2.35978	0	0	3.71574	4.36198	7.72031	11.7084	3.49622	12.5825
IU25_11515-mRNA-1	No BLAST hit	266.106	261.974	211.155	31.3509	28.1589	28.6215	6.78083	7.71609	24.6218	39.8312	25.1771	27.0929	24.0017	88.8747	37.7433	109.143
IU25_11512-mRNA-1	No BLAST hit	330.388	334.502	301.942	118.267	87.0955	100.745	94.536	115.03	23.6729	21.5354	194.588	245.105	205.987	105.787	65.4748	137.895
IU25_11511-mRNA-1	No BLAST hit	181.982	175.603	165.314	22.0051	11.7124	21.6011	6.78083	10.1133	22.3744	22.6461	13.6329	15.3722	17.8898	120.919	41.8752	147.346
IU25_11510-mRNA-1	No BLAST hit	70.9238	71.9406	64.6179	41.4613	16.9202	38.822	7.23288	9.28927	47.8453	65.254	14.2801	11.0428	10.4552	88.4638	64.2829	81.3593
IU25_11509-mRNA-1	No BLAST hit	59.7514	55.8142	43.1932	0.849617	1.1607	1.8601	1.55394	2.17249	5.64355	12.6806	8.35363	4.34606	5.99592	31.291	10.0119	35.4701
IU25_11504-mRNA-1	No BLAST hit	176.063	172.516	203.293	218.522	128.364	229.632	17.1498	25.995	98.5373	171.882	46.3897	52.9451	54.4787	291.684	252.443	321.566
IU25_11501-mRNA-1	No BLAST hit	127.345	123.993	113.592	56.9244	28.7284	55.6229	9.38014	16.7057	29.9158	41.2813	93.3279	85.0117	81.7895	122.562	74.851	142.905
IU25_11482-mRNA-1	No BLAST hit	72.2294	71.4453	72.8296	62.107	26.3685	63.1233	11.0188	15.2449	40.254	39.3375	6.05768	6.72605	6.54485	90.3125	74.5332	106.069
IU25_11479-mRNA-1	No BLAST hit	98.6021	86.895	88.8075	21.3254	20.0499	20.1011	2.79709	2.7718	3.04652	3.42468	13.0051	14.5478	19.2672	37.5218	16.5276	50.33
IU25_11478-mRNA-1	No BLAST hit	12.541	10.4151	10.9241	12.1495	3.81238	9.96052	2.9101	4.38244	5.9432	5.12159	2.62563	4.46289	7.36474	18.4186	19.3087	16.6818
IU25_11475-mRNA-1	No BLAST hit	86.5289	70.2543	63.1373	0.169923	0.516228	0.240013	0.0565069	0.149827	0.449486	0.493647	2.41254	2.89113	4.01009	25.1287	5.48272	34.2176
IU25_11474-mRNA-1	No BLAST hit	84.7694	83.1358	80.022	13.9337	8.28086	11.7606	4.35103	6.48002	12.6855	24.2504	15.2135	19.4438	19.1697	50.1889	17.5606	63.1403
IU25_11473-mRNA-1	No BLAST hit	2.63163	2.35889	1.80297	0.934579	0.345822	0.300016	0	0.262197	0.749143	0	0	0.632417	0.335796	2.46494	1.43027	1.6511
IU25_11472-mRNA-1	No BLAST hit	64.5375	61.1145	41.1149	10.0255	7.00009	8.58045	12.601	11.8738	28.817	27.1198	7.15624	8.07775	10.065	49.915	24.1557	47.8818
IU25_11471-mRNA-1	No BLAST hit	156.497	149.506	125.335	27.0178	31.5873	28.9215	14.268	14.7205	32.363	28.2922	14.919	20.8168	17.6198	58.6107	32.9758	66.841
IU25_11462-mRNA-1	No BLAST hit	20.2131	16.4379	16.9244	11.9796	8.25321	14.5808	2.4863	3.52093	8.88983	12.7423	12.1032	6.78531	8.89822	16.9807	24.1557	13.2088
IU25_11455-mRNA-1	No BLAST hit	114.751	107.612	99.4217	28.7171	11.7181	24.6613	4.60531	4.00787	4.8944	7.25045	37.7435	26.6168	30.0045	69.9768	44.5769	85.5724
IU25_11453-mRNA-1	No BLAST hit	89.997	93.6014	66.5266	5.69244	5.4222	4.92026	0.649829	1.01133	0.749143	0.802177	4.0934	3.47052	3.402	25.0602	5.95947	31.5986
IU25_11452-mRNA-1	No BLAST hit	137.415	144.371	138.878	57.774	40.1211	50.2226	20.5685	18.3164	30.9146	38.8747	58.3085	74.2097	60.8123	78.3987	53.5558	87.5082
IU25_11451-mRNA-1	No BLAST hit	132.071	120.046	97.4234	3.14358	1.40586	1.8601	2.28853	2.69689	3.8456	3.57894	5.0478	5.98058	6.99198	109.279	19.0703	137.724
IU25_11450-mRNA-1	No BLAST hit	33.6546	27.91	22.3902	2.97366	1.77507	2.94015	1.35617	3.22128	3.99543	6.26315	9.27494	4.57614	5.69747	27.4567	7.94597	28.0687
IU25_11449-mRNA-1	No BLAST hit	219.501	223.984	192.184	25.7434	39.1889	30.1816	7.00685	9.51402	36.8578	37.3938	38.4605	40.4224	51.6346	74.9752	43.1466	79.7082
IU25_11448-mRNA-1	No BLAST hit	181.723	169.998	159.185	12.3195	28.1302	14.4008	3.33391	4.45735	13.6843	17.5862	26.3765	23.7964	14.6142	37.7957	19.706	38.2599
IU25_11447-mRNA-1	No BLAST hit	136.35	133.271	102.443	21.4104	17.7328	15.4808	25.0043	23.2981	12.1861	19.3448	28.0881	25.5711	28.5843	57.5152	23.9174	59.2118
IU25_11444-mRNA-1	No BLAST hit	58.0905	53.9604	54.7506	23.2795	17.5834	24.0613	5.11387	7.791	60.9803	77.3484	63.187	48.7583	52.5143	52.3799	44.8152	63.4819
IU25_11439-mRNA-1	No BLAST hit	31.85	37.222	37.4181	31.6058	28.7612	29.7616	9.32364	13.0349	21.026	21.813	12.5266	12.9352	11.5676	32.8658	38.2996	29.9475
IU25_11438-mRNA-1	No BLAST hit	55.285	54.9019	41.5961	9.26083	9.82439	10.4405	5.62244	5.76834	17.9794	14.5935	3.43369	9.6741	4.56594	24.9917	18.7525	30.0044
IU25_11437-mRNA-1	No BLAST hit	143.248	130.654	100.816	12.8292	8.44456	13.0207	8.39127	12.4356	26.6695	34.7713	24.0608	26.3712	27.7733	74.4274	35.0417	79.822
IU25_11436-mRNA-1	No BLAST hit	53.6868	35.703	30.485	0.849617	0.138526	0.540028	1.01712	0.898962	1.49829	0.740471	1.69939	1.86565	2.04007	85.1773	13.1108	98.2119
IU25_11432-mRNA-1	No BLAST hit	508.809	475.826	422.703	0.424809	0.873032	0.240013	0	0.0374568	0.399543	0.894736	4.08003	3.69201	1.69544	131.189	19.0703	127.875
IU25_11431-mRNA-1	No BLAST hit	86.2572	72.7142	63.9487	20.6457	19.4604	18.721	7.20463	9.81367	27.2189	35.1724	27.7049	26.2378	21.0657	64.4992	48.3115	61.2045
IU25_11430-mRNA-1	No BLAST hit	39.8181	40.4411	44.6918	13.339	23.3717	10.9806	1.32791	1.68555	14.4335	12.8965	24.1955	16.0954	28.1522	16.2275	20.8184	16.3402
IU25_11429-mRNA-1	No BLAST hit	61.032	59.6745	53.755	21.5803	13.4112	19.981	7.20463	10.7126	15.1327	16.9383	9.93013	16.8676	16.5057	35.947	28.1287	41.9607
IU25_11422-mRNA-1	No BLAST hit	1.70203	1.21726	1.55573	0.934579	0.815796	0.480025	0.73459	0.786592	0.649257	0.370236	1.66799	0.815869	1.03969	1.164	1.98649	0.284672
IU25_11416-mRNA-1	No BLAST hit	45.785	42.4536	34.8158	7.90144	3.92466	8.46044	6.49829	6.74222	21.3756	26.225	6.64089	6.24393	7.35894	40.3291	20.5801	42.7008
IU25_11415-mRNA-1	No BLAST hit	0.317026	0.343754	0.445081	0	0	0.180009	0	0.0374568	0.0998858	0	0	0	0	0.136941	0.238379	0.170803
IU25_11414-mRNA-1	No BLAST hit	187.911	171.932	160.28	51.8267	26.0623	52.2027	11.8099	15.6569	97.4885	102.216	37.3723	37.2108	46.3266	151.251	81.2078	187.827
IU25_11413-mRNA-1	No BLAST hit	126.899	117.915	111.774	0.934579	0.855694	0.720038	0.73459	0.449481	5.84332	9.65698	0	2.00821	4.65296	65.4578	11.9189	80.5053
IU25_11409-mRNA-1	No BLAST hit	88.5002	81.5002	82.5235	40.5267	27.1813	38.402	20.5403	29.3286	90.8461	89.9981	29.8613	22.6744	29.5447	83.6024	67.938	75.0965
IU25_11404-mRNA-1	No BLAST hit	0	0	0.323867	0	0	0	0	0	0.0499429	0	0	0	0	0	0	0
IU25_11403-mRNA-1	No BLAST hit	49.7219	48.2547	39.9453	0.424809	0.237043	0.480025	0.593322	0.524395	0	0.493647	4.52351	2.84477	6.44478	14.9266	3.57568	21.9767
IU25_11395-mRNA-1	No BLAST hit	5.38748	8.03231	10.7781	10.2804	19.5956	10.3805	1.66695	1.16116	3.89554	1.91288	1.29243	1.51721	0	4.10823	14.1438	3.24526
IU25_11394-mRNA-1	No BLAST hit	184.698	181.97	172.502	120.221	86.5282	132.727	28.988	32.1379	53.1392	56.0598	104.278	93.7115	87.4523	146.458	114.819	164.825
IU25_11393-mRNA-1	No BLAST hit	189.717	200.622	201.125	253.951	204.929	258.794	39.0745	62.4404	138.242	131.372	84.854	94.8005	98.82	216.504	228.208	195.911
IU25_11388-mRNA-1	No BLAST hit	46.7707	45.2802	38.3422	9.26083	4.38298	8.10042	2.62757	3.18382	12.236	12.1252	4.37146	4.1054	6.17625	21.7051	13.5081	34.3884
IU25_11387-mRNA-1	No BLAST hit	69.9173	72.2528	65.6142	21.0705	14.2618	24.9013	15.9349	17.0054	85.5022	77.3175	33.7319	29.5002	38.5051	72.6472	52.9996	62.7987
IU25_11385-mRNA-1	No BLAST hit	508.13	495.555	481.066	248.853	190.668	236.232	46.7029	75.2132	394.948	406.519	463.838	496.898	521.694	442.114	370.838	422.51
IU25_11384-mRNA-1	No BLAST hit	162.573	151.887	124.798	44.1801	20.8246	38.222	20.0317	23.5228	20.4766	23.6642	72.3297	78.5307	89.1326	118.317	55.6218	152.413
IU25_11383-mRNA-1	No BLAST hit	92.1	51.5869	50.3801	2.71878	0.499225	2.16011	3.02312	3.74568	4.79452	6.294	14.5817	13.1522	11.5128	190.553	30.9893	223.297
IU25_11382-mRNA-1	No BLAST hit	146.284	126.537	122.188	18.8615	3.48026	14.4008	7.3459	10.001	16.4312	34.1234	19.0933	22.4486	32.4712	193.84	55.2245	240.491
IU25_11377-mRNA-1	No BLAST hit	0.625818	0.593757	0.922532	1.95412	2.97382	1.14006	0	0.0749135	0.3496	0.802177	0	0.176242	0	0.616234	1.43027	0.797082
IU25_11370-mRNA-1	No BLAST hit	212.241	199.99	187.564	11.2999	14.9231	11.4006	8.36302	9.13945	94.442	110.176	23.009	15.7563	24.1111	63.1298	28.526	69.8016
IU25_11362-mRNA-1	No BLAST hit	10.5325	10.9166	9.13306	2.03908	1.52656	2.22012	0.339041	0.599308	0.449486	0.555353	3.56711	6.86286	7.4115	4.10823	1.66865	4.15621
IU25_11361-mRNA-1	No BLAST hit	75.5818	70.4531	57.6442	9.94052	12.5001	10.2005	5.39641	5.95562	6.34275	6.17059	9.95172	10.886	10.5265	20.4727	8.74056	19.5285
IU25_11356-mRNA-1	No BLAST hit	7.72479	1.19658	3.79576	0.679694	0.712135	0.840044	0.0565069	0.0749135	0.0499429	0	0	0.0517963	0.440038	0	0.158919	0.0569344
IU25_11343-mRNA-1	No BLAST hit	14.3258	13.9755	14.2681	5.60747	3.67845	7.56039	4.0685	6.77967	12.1361	11.9709	12.0336	11.4287	15.4183	15.4059	18.3552	14.1197
IU25_11342-mRNA-1	No BLAST hit	11.6218	11.0648	13.6101	4.41801	4.58965	4.26022	1.89298	4.34498	9.73886	8.8548	4.89603	14.1294	10.1726	9.85975	16.1303	11.5008
IU25_11339-mRNA-1	No BLAST hit	142.946	147.101	102.766	9.51571	18.6073	10.4405	10.6233	6.9295	17.7297	18.9746	16.5637	15.4948	19.7886	38.2065	22.3282	34.2176
IU25_11330-mRNA-1	No BLAST hit	267.504	271.509	246.841	112.234	88.9063	114.246	24.524	35.7337	114.469	134.056	84.1677	91.8304	94.7257	166.657	127.056	171.885
IU25_11328-mRNA-1	No BLAST hit	17.0666	20.4648	30.2744	5.60747	15.2656	6.24033	1.44093	4.45735	6.79223	7.06533	9.24806	8.59472	23.058	5.81999	6.99245	4.72556
IU25_11327-mRNA-1	No BLAST hit	83.3575	79.087	63.3422	10.1954	12.2084	10.2005	4.32278	5.09412	5.29395	4.56624	6.7123	6.73059	8.36782	18.3501	10.886	25.8482
IU25_11323-mRNA-1	No BLAST hit	64.817	69.0534	45.6653	2.03908	1.73967	2.16011	0.452055	1.49827	2.24743	0	3.55695	8.17717	8.86846	17.3915	5.16488	40.7081
IU25_11322-mRNA-1	No BLAST hit	58.8057	55.9775	47.9586	8.6661	4.88729	9.90052	5.25514	5.50614	7.89098	11.2922	14.8909	14.9123	19.5407	46.1491	18.5141	47.8249
IU25_11320-mRNA-1	No BLAST hit	66.6019	63.0901	53.9704	32.2005	13.1357	30.3616	32.3502	48.2068	20.2269	18.049	14.2336	12.2666	12.956	64.0199	46.0071	69.2892
IU25_11308-mRNA-1	No BLAST hit	246.781	227.409	188.196	7.73152	25.6996	8.16043	5.08562	3.93296	3.74572	7.40471	58.8513	72.7879	66.3791	27.5251	8.82002	32.9081
IU25_11302-mRNA-1	No BLAST hit	63.5559	57.4603	58.5361	17.4172	5.09848	16.9209	4.0685	7.791	34.7602	36.4065	7.93272	8.51646	8.45235	67.3749	36.7104	84.8892
IU25_11300-mRNA-1	No BLAST hit	28.8181	22.2802	20.7151	11.2999	4.97568	9.4805	4.04024	5.91817	13.6843	25.5463	15.1027	11.6554	8.01917	25.8134	23.2022	25.9052
IU25_11299-mRNA-1	No BLAST hit	31.614	25.8413	23.9514	6.20221	4.0034	7.38039	3.19264	5.2814	8.64012	13.0817	3.44648	3.87732	5.7287	21.9105	14.5411	22.2044
IU25_11298-mRNA-1	No BLAST hit	144.783	137.158	101.709	0.764656	1.54198	0.96005	1.35617	0.936419	1.0488	1.23412	8.82769	9.00596	6.28855	52.243	6.59515	51.2979
IU25_11296-mRNA-1	No BLAST hit	72.5477	67.2823	49.3588	4.24809	6.36066	3.7802	1.38442	2.06012	7.89098	8.70054	13.7701	11.6747	2.54316	13.8995	8.74056	14.2336
IU25_11292-mRNA-1	No BLAST hit	1.24338	0.719045	0.663334	0	0	0	0	0	0	0.431941	0	0.560255	0.39664	0.342352	0	0.0569344
IU25_11288-mRNA-1	No BLAST hit	0.210122	0.455674	0.176997	0.254885	0	0.360019	0.0847603	0	0.249714	0.277677	0	0.473394	0	0.273882	0.238379	0.341606
IU25_11286-mRNA-1	No BLAST hit	76.7477	105.064	209.081	126.933	163.038	98.2251	7.60018	4.53227	1.44834	1.69691	59.7935	61.1848	74.541	208.219	170.918	219.368
IU25_11285-mRNA-1	No BLAST hit	0.186294	0.2525	2.78543	1.69923	1.2459	1.02005	0.197774	0.524395	0.399543	0.246824	0	0.41971	0.445709	1.8487	1.58919	2.33431
IU25_11282-mRNA-1	No BLAST hit	20.1357	20.8859	21.8792	17.1623	10.7922	15.6008	3.58819	3.85805	20.4266	18.4501	10.0611	5.10017	3.04062	21.0204	25.7449	20.4964
IU25_11280-mRNA-1	No BLAST hit	114.677	113.709	102.698	20.2209	11.8176	21.3011	7.26113	9.13945	26.1201	30.1742	12.8866	9.49202	9.45	80.042	39.8887	95.1943
IU25_11273-mRNA-1	No BLAST hit	55.9351	49.1357	45.0721	4.24809	1.38304	3.30017	2.00599	3.74568	7.79109	12.372	13.4453	18.8736	15.7859	57.5152	20.9773	82.5549
IU25_11263-mRNA-1	No BLAST hit	67.065	57.5522	57.002	9.68564	15.5424	8.70045	3.67295	4.4199	7.14183	8.82395	17.4127	17.2046	18.0894	33.4136	14.7	39.6833
IU25_11261-mRNA-1	No BLAST hit	16.0513	12.028	10.1407	1.44435	0.323881	0.540028	0.310788	0.374568	0.3496	0.030853	3.82611	2.41853	4.40287	11.9823	3.49622	15.0876
IU25_11252-mRNA-1	No BLAST hit	0.933218	1.0119	1.92952	0.254885	0.477796	0.840044	0.536815	0.449481	1.99772	0.154265	0	2.00692	1.6238	0.547764	0.715137	0.227738
IU25_11250-mRNA-1	No BLAST hit	28.4228	28.2286	23.1165	7.22175	8.45213	7.56039	1.58219	1.79792	3.09646	4.04174	6.34825	4.62321	5.86221	13.968	8.97894	12.8102
IU25_11248-mRNA-1	No BLAST hit	388.391	414.86	381.211	391.079	267.617	389.24	68.7124	79.1087	307.948	320.624	222.465	272.178	279.326	429.378	386.73	443.291
IU25_11246-mRNA-1	No BLAST hit	58.4762	50.5116	45.4811	8.6661	2.96382	7.32038	1.52569	2.32232	3.89554	7.34301	5.35156	4.74253	4.70928	44.5058	23.0433	60.8629
IU25_11245-mRNA-1	No BLAST hit	53.827	60.9706	51.0901	16.6525	22.8713	15.3008	9.4084	6.59239	7.79109	8.08348	23.2431	18.9483	11.0384	19.0348	11.6011	21.8059
IU25_11244-mRNA-1	No BLAST hit	48.3038	47.6661	37.7617	3.56839	7.58386	2.82015	2.68408	1.57318	4.8944	1.63521	8.00313	3.52314	3.32567	5.81999	3.7346	5.40877
IU25_11243-mRNA-1	No BLAST hit	92.587	93.7561	80.2007	22.3449	43.4987	25.6813	14.2962	11.9487	20.5265	22.5844	8.94974	17.401	8.36782	27.6621	21.3746	25.9052
IU25_11237-mRNA-1	No BLAST hit	6.85433	5.63045	6.29866	0.849617	2.04711	0.420022	0.282534	0.299654	2.7968	2.5608	9.56696	6.31736	1.98776	2.19105	0.794597	1.42336
IU25_11236-mRNA-1	No BLAST hit	194.858	187.65	164.033	51.062	59.0696	54.6629	21.6139	25.4706	101.983	82.3774	98.9478	82.0643	78.6068	97.9128	81.8434	86.0848
IU25_11231-mRNA-1	No BLAST hit	0	0.25697	0.0998149	0	0	0	0	0.11237	0.199772	0	0	0.133481	0	0	0.0794597	0
IU25_11229-mRNA-1	No BLAST hit	30.8432	26.1646	28.6707	14.6984	9.40049	15.9008	0.0282534	0	2.99657	0	5.84968	7.31669	9.376	19.788	21.5336	21.2365
IU25_11226-mRNA-1	No BLAST hit	33.3581	29.5085	33.1226	13.1691	5.59738	12.0006	6.5548	9.02708	6.49257	5.58439	24.9698	20.2745	22.8274	35.5362	20.8979	32.6804
IU25_11223-mRNA-1	No BLAST hit	208.808	195.304	190.47	0	0	0	0.0847603	0.0374568	0	0.370236	5.40471	2.51145	8.42216	48.9564	10.4887	75.1534
IU25_11220-mRNA-1	No BLAST hit	0.36141	0.457193	0.405914	0	0	0.120006	0	0	0	0	0	0.271412	0	0.205411	0	0
IU25_11219-mRNA-1	No BLAST hit	64.2141	59.4068	49.2367	2.71878	1.50685	2.40013	0.960617	1.83538	2.29737	0.987295	14.2197	9.36651	8.66645	28.5522	7.38975	33.5913
IU25_11218-mRNA-1	No BLAST hit	187.903	170.519	173.777	8.41121	1.97066	5.46029	1.44093	1.87284	2.04766	1.17241	25.6144	25.0015	30.8556	128.861	24.3147	163.003
IU25_11216-mRNA-1	No BLAST hit	0.907651	0.357881	0.347529	0.339847	0.580882	0.480025	0.0282534	0.0749135	0	0	0	0.464747	0	0.0684705	0.317839	0
IU25_11209-mRNA-1	No BLAST hit	128.752	130.445	105.566	12.2345	15.3127	11.8206	5.48117	3.97042	3.39612	7.58983	22.1568	36.6595	34.4269	31.9757	9.61462	39.8541
IU25_11206-mRNA-1	No BLAST hit	60.4219	58.4546	56.4186	11.6398	8.56184	8.76046	4.63356	7.90337	16.4812	17.216	19.368	21.4247	23.9385	34.783	23.1228	36.2672
IU25_11203-mRNA-1	No BLAST hit	56.265	44.0864	29.4057	0.594732	2.89121	0.360019	0.508562	0.861505	0.849029	1.23412	4.72912	5.55162	7.86068	3.62893	1.19189	2.56205
IU25_11197-mRNA-1	No BLAST hit	2420.3	2217.74	2402.3	1532.96	894.049	1548.86	265.441	335.013	824.207	1225.54	1768.52	1867.16	1862.58	3003.05	1942.31	3894.48
IU25_11192-mRNA-1	No BLAST hit	223.81	224.805	199.071	17.2472	27.5525	16.4409	9.29538	10.7126	29.0668	28.6933	15.2255	21.2496	23.6204	71.6201	36.3131	66.9549
IU25_11191-mRNA-1	No BLAST hit	245.935	251.95	241.841	184.877	287.936	202.631	41.7586	55.0614	65.0756	79.2304	222.292	299.679	278.383	104.281	130.075	122.124
IU25_11190-mRNA-1	No BLAST hit	77.9666	73.515	71.6319	18.8615	12.2984	19.021	5.11387	5.61851	15.4823	19.5608	14.901	12.3906	15.4801	42.4517	23.2022	46.4585
IU25_11188-mRNA-1	No BLAST hit	115.31	105.601	99.7508	35.6839	12.8277	37.502	14.8331	13.6343	44.0996	49.1488	37.042	32.9537	34.5044	156.66	94.7159	170.86
IU25_11180-mRNA-1	No BLAST hit	110.78	107.883	87.4199	3.39847	3.92199	2.88015	2.00599	2.28486	5.89326	5.64609	23.0288	26.873	32.8098	31.9757	9.69408	33.4774
IU25_11179-mRNA-1	No BLAST hit	76.5327	73.7668	76.1428	69.0739	18.9473	58.6231	25.2303	32.1004	26.0702	40.7259	67.7366	70.4855	71.3333	91.8189	63.7266	118.708
IU25_11178-mRNA-1	No BLAST hit	39.0173	37.9676	26.9673	1.18946	0.880368	0.900047	1.32791	1.16116	1.79794	2.83847	1.44001	4.08527	3.59035	15.6113	3.25785	15.4292
IU25_11172-mRNA-1	No BLAST hit	20.3531	21.8628	18.7468	0.594732	3.21381	0.180009	0.395548	0.187284	8.09075	6.01633	0	0.428546	1.82037	1.78023	11.1244	4.38395
IU25_11167-mRNA-1	No BLAST hit	374.327	354.221	360.286	598.386	117.85	691.116	49.9521	62.7775	275.035	446.103	50.7219	47.8575	56.1143	1036.85	755.661	1118.82
IU25_11163-mRNA-1	No BLAST hit	54.3163	44.8106	34.3703	7.64656	5.30977	7.86041	9.18237	8.01575	27.6184	33.9074	6.63448	16.6388	15.0378	40.8084	18.1963	41.4483
IU25_11162-mRNA-1	No BLAST hit	104.261	94.967	107.608	121.07	32.4568	120.846	66.4521	103.83	57.3844	79.1996	51.4859	43.5526	49.0081	206.781	219.547	246.071
IU25_11154-mRNA-1	No BLAST hit	61.4397	53.2455	55.9489	45.2846	15.946	41.1622	13.4204	29.9279	47.8952	37.4863	39.4387	34.7234	33.3805	127.766	118.315	114.609
IU25_11142-mRNA-1	No BLAST hit	27.5621	21.1773	31.6736	5.43755	17.7328	4.74025	1.46918	1.83538	1.29851	0.83303	8.40733	5.14039	8.73409	2.73882	3.57568	4.38395
IU25_11139-mRNA-1	No BLAST hit	15.2303	12.2029	13.4574	5.86236	4.04883	6.72035	3.22089	6.10545	2.59703	2.15971	10.2201	9.91802	5.09632	22.3898	29.9563	17.365
IU25_11138-mRNA-1	No BLAST hit	14.1223	9.38535	9.59355	0.764656	1.92423	0.600031	0.282534	0.374568	0.249714	0.30853	6.99433	6.84233	7.26618	2.12258	3.49622	2.61898
IU25_11126-mRNA-1	No BLAST hit	550.219	558.725	654.259	271.283	469.07	257.773	156.185	214.552	582.584	646.771	271.136	255.621	279.84	316.676	462.376	269.755
IU25_11125-mRNA-1	No BLAST hit	67.8916	53.6765	43.7894	1.01954	0.447934	0.240013	0.310788	0.449481	0.998858	1.23412	0.732681	2.58033	1.82678	51.079	9.0584	65.1899
IU25_11116-mRNA-1	No BLAST hit	50.3162	31.4153	28.4826	3.82328	0.811309	1.74009	4.26627	5.2814	3.44606	8.57712	23.8869	23.9909	24.705	82.0276	27.1752	88.9316
IU25_11113-mRNA-1	No BLAST hit	159.087	160.09	123.014	2.97366	3.29812	3.7802	2.96661	3.82059	10.3382	13.2976	19.2668	17.868	18.5745	53.2016	17.9579	69.6877
IU25_11111-mRNA-1	No BLAST hit	174.867	167.905	143.218	21.1555	12.3019	21.4811	6.9786	7.86592	31.514	62.6624	26.0673	39.996	33.4468	91.3396	37.1871	102.994
IU25_11110-mRNA-1	No BLAST hit	42.0268	45.2341	23.0501	0.594732	0.581546	0.96005	0.0847603	0.299654	0	1.41924	8.32325	5.23438	3.9528	6.43622	2.30433	6.60439
IU25_11109-mRNA-1	No BLAST hit	49.8205	44.6816	23.3306	0.594732	1.18891	0.840044	0.141267	0.11237	0.599315	0.493647	7.77874	5.51703	1.61622	5.3407	1.90703	5.75038
IU25_11093-mRNA-1	No BLAST hit	274.424	273.778	271.813	223.874	117.036	195.13	16.1327	18.3164	111.223	125.417	88.5366	81.304	84.433	230.677	178.705	283.363
IU25_11091-mRNA-1	No BLAST hit	12.7771	32.8545	18.9119	7.90144	20.8167	5.8203	0.423802	0.299654	0	0	0	0	0	0.273882	2.70163	0.170803
IU25_11081-mRNA-1	No BLAST hit	329.976	333.427	246.746	4.07816	11.3316	3.96021	3.24915	2.95908	3.19634	5.1833	33.2231	36.6065	39.2374	45.8752	11.3627	56.3081
IU25_11080-mRNA-1	No BLAST hit	130.803	121.282	114.163	25.9133	20.2889	26.9414	8.75857	9.28927	14.2837	26.7804	3.20125	10.9087	11.529	57.4467	27.5725	62.514
IU25_11076-mRNA-1	No BLAST hit	175.493	176.346	146.062	1.69923	1.75467	2.16011	1.49743	1.57318	1.54823	3.6715	7.82751	4.40301	2.16846	51.3528	9.4557	70.2571
IU25_11073-mRNA-1	No BLAST hit	43.8073	49.0839	40.8989	20.6457	30.5826	24.1813	12.5445	11.6865	11.2371	13.1125	16.8147	12.3369	6.11387	28.0044	28.0493	24.4818
IU25_11070-mRNA-1	No BLAST hit	199.445	192.641	167.952	8.49617	6.9389	8.70045	2.31678	2.58452	3.24629	3.6715	44.8391	40.0265	36.6832	57.8575	17.7195	68.4921
IU25_11069-mRNA-1	No BLAST hit	109.913	94.9399	72.4996	9.17587	13.9017	8.28043	3.36216	4.4199	9.53909	7.2813	15.0162	17.1032	19.6112	23.8277	17.4017	20.838
IU25_11068-mRNA-1	No BLAST hit	106.957	109.099	94.602	9.94052	5.80271	8.94047	4.09675	4.83192	5.74343	8.05262	13.6896	16.0705	18.9622	49.4357	16.2892	78.2848
IU25_11057-mRNA-1	No BLAST hit	195.858	202.777	185.515	46.8139	77.5206	48.6625	6.83733	7.04187	17.9794	21.8439	27.0939	30.4279	22.5176	58.6107	47.4374	58.7563
IU25_11052-mRNA-1	No BLAST hit	240.161	236.117	211.76	63.6363	66.1348	64.1434	11.1884	14.1961	55.936	66.5498	49.2306	54.5821	60.009	110.58	76.758	128.444
IU25_11051-mRNA-1	No BLAST hit	84.6148	80.0922	75.9978	45.4545	49.6782	42.5422	12.488	22.7362	14.1338	19.7767	22.0232	30.7568	40.3936	33.0028	33.2141	41.1066
IU25_11049-mRNA-1	No BLAST hit	31.2836	29.4712	25.9892	12.8292	3.20164	12.0006	2.57106	2.62197	7.49143	12.2795	16.4234	19.5374	20.3453	51.5583	20.4211	68.7198
IU25_11047-mRNA-1	No BLAST hit	142.904	143.123	150.42	24.9788	19.2322	27.9015	2.68408	3.034	24.6718	36.9927	117.421	125.555	117.56	74.085	31.466	93.3724
IU25_11045-mRNA-1	No BLAST hit	765.233	779.981	646.485	0.50977	0.42054	0.240013	0.113014	0.262197	0.948915	2.40653	1.14645	4.59831	2.38203	265.392	41.4779	385.218
IU25_11044-mRNA-1	No BLAST hit	21.1177	17.8267	19.5197	4.50297	5.68718	5.28028	2.74058	2.84671	4.44492	10.6443	9.79206	10.6968	11.529	7.94257	10.2503	8.7679
IU25_11043-mRNA-1	No BLAST hit	89.9371	91.2133	90.6308	43.8403	37.1404	46.5024	12.601	13.9714	68.0222	102.74	11.3608	15.6764	26.3378	97.5019	85.1808	85.4586
IU25_11041-mRNA-1	No BLAST hit	273.421	274.316	275.436	246.644	222.851	277.995	46.8442	46.8209	139.441	195.299	53.3542	67.1224	62.0792	320.236	315.773	294.806
IU25_11040-mRNA-1	No BLAST hit	52.1042	40.102	29.8666	5.01274	3.41213	4.44023	4.04024	4.1577	8.88983	21.5662	9.70642	9.0207	7.56276	38.138	13.1903	42.1884
IU25_11039-mRNA-1	No BLAST hit	12.6878	11.137	10.0862	1.01954	0.618666	1.38007	0.875857	1.23607	5.14412	1.5735	1.58117	1.67055	1.05128	7.05246	2.38379	8.14162
IU25_11037-mRNA-1	No BLAST hit	113.156	112.932	109.478	80.2888	47.4237	86.7045	11.1319	17.9792	55.7862	54.3321	20.8789	18.6596	17.0582	99.6245	75.1688	115.52
IU25_11036-mRNA-1	No BLAST hit	83.1243	81.9215	64.0764	9.00594	13.3271	6.60034	3.64469	2.99654	3.1464	5.7078	6.93605	12.0197	7.4115	18.8978	6.91299	20.0409
IU25_11035-mRNA-1	No BLAST hit	83.7881	62.7007	54.0528	4.58793	4.56929	4.68024	3.7012	4.94429	18.4289	26.5644	4.24656	6.23141	11.9996	38.2065	18.8319	35.6409
IU25_11033-mRNA-1	No BLAST hit	98.3071	87.6535	88.6091	11.7247	4.3607	14.4008	7.43066	6.81713	13.4846	23.3557	16.9339	14.7587	16.4192	97.1596	45.4509	118.367
IU25_11030-mRNA-1	No BLAST hit	101.231	96.3865	85.5802	6.71198	3.28955	7.32038	2.62757	2.65943	2.39726	4.01089	3.7833	9.82842	8.38473	52.0376	13.2698	66.7271
IU25_11016-mRNA-1	No BLAST hit	140.799	148.179	118.762	23.7043	55.1257	16.3809	114.483	66.8978	23.1236	17.0308	54.1879	80.3635	66.652	19.9249	12.5546	22.6599
IU25_11015-mRNA-1	No BLAST hit	123.512	110.041	102.148	22.3449	6.26969	22.9212	5.3399	8.35286	20.6264	24.96	14.6504	8.55442	10.0831	116.263	44.259	147.062
IU25_11014-mRNA-1	No BLAST hit	173.736	172.257	153.488	8.24129	3.48297	7.98042	3.07963	4.75701	9.63898	14.4392	3.47381	6.96655	5.19671	109.758	26.3011	131.234
IU25_11008-mRNA-1	No BLAST hit	25.5698	21.3574	17.0484	2.8887	2.54426	3.30017	0.621576	1.01133	3.59589	2.90018	4.16163	5.19076	10.3761	6.0254	4.9265	4.32702
IU25_11003-mRNA-1	No BLAST hit	0.24094	0	0.202957	0	0	0	0.0282534	0	0	0	0	0	0	0	0	0
IU25_11001-mRNA-1	No BLAST hit	0.173755	0.565211	0.878179	0.0849617	0.244641	0.180009	0	0	0.0998858	0	0	0.78292	0	0.342352	0.635677	0.284672
IU25_11000-mRNA-1	No BLAST hit	38.498	36.6322	30.263	4.6729	6.23496	4.26022	1.35617	2.02266	4.09532	4.75136	7.4021	3.4597	0	16.9807	15.0179	14.5183
IU25_10992-mRNA-1	No BLAST hit	77.3103	76.1609	74.6087	20.1359	19.6166	21.0611	4.97261	6.03054	14.833	29.8965	42.8225	36.5817	31.0782	38.8228	25.1093	45.7753
IU25_10988-mRNA-1	No BLAST hit	105.033	88.4096	92.7319	0.0849617	0.0292781	0	0.113014	0.0749135	0.499429	0.925589	1.67614	1.26493	2.38806	79.4942	14.7	99.9768
IU25_10987-mRNA-1	No BLAST hit	9.59249	10.358	9.22024	7.30671	5.99639	7.20038	8.36302	12.6229	2.24743	3.27041	5.04162	8.24998	8.76103	4.92987	6.27731	8.02775
IU25_10985-mRNA-1	No BLAST hit	16.0627	11.1966	13.0472	0.594732	4.03851	1.02005	0.960617	1.46081	1.69806	2.31397	0	12.2782	2.745	4.45058	2.38379	3.24526
IU25_10983-mRNA-1	No BLAST hit	42.4147	34.5947	28.0496	1.1045	0.679477	1.56008	0.339041	0.599308	0.898972	1.85118	4.93962	2.11412	3.07896	12.9409	4.68812	17.4219
IU25_10981-mRNA-1	No BLAST hit	89.9171	87.5237	80.5103	5.0977	7.35691	7.02037	0.367295	0.149827	0.299657	0.925589	2.507	4.84373	3.12533	25.3341	5.16488	33.7052
IU25_10979-mRNA-1	No BLAST hit	103.747	99.1926	78.0087	27.2727	11.424	29.0415	8.22175	12.9975	18.5288	28.8167	10.1349	13.6016	9.47589	71.9625	41.2396	92.8031
IU25_10976-mRNA-1	No BLAST hit	0.669278	0.483802	1.12754	0	0	0	0	0.0374568	0.0998858	0	0	0	0	0	0	0
IU25_10973-mRNA-1	No BLAST hit	81.8011	62.1011	53.0017	10.8751	4.28215	10.5606	8.58905	13.0724	20.2768	25.608	9.77869	12.0578	11.34	104.417	36.8693	124.572
IU25_10972-mRNA-1	No BLAST hit	29.1709	26.9184	25.4783	12.1495	7.51164	10.0805	6.35702	6.51747	18.7785	25.8239	27.7442	28.886	30.8813	24.0331	15.2563	21.8628
IU25_10971-mRNA-1	No BLAST hit	97.4565	95.6515	80.2338	8.58114	7.86586	6.72035	2.59932	2.20995	12.6855	16.9383	50.829	32.7093	34.983	31.4964	15.9714	30.6876
IU25_10970-mRNA-1	No BLAST hit	110.739	98.572	100.726	25.5735	7.08105	24.7213	8.1935	11.3494	11.8864	17.9564	43.4797	49.469	50.4078	134.544	39.9682	201.719
IU25_10969-mRNA-1	No BLAST hit	29.5801	29.7162	26.7802	4.33305	2.85042	2.52013	0.875857	1.34844	1.69806	1.23412	3.88534	3.75867	2.87029	14.2419	4.05244	19.927
IU25_10968-mRNA-1	No BLAST hit	264.162	296.567	256.951	80.2888	50.008	78.7841	31.3896	32.6623	32.2132	47.3593	30.6143	39.4016	35.7797	187.472	94.557	217.262
IU25_10960-mRNA-1	No BLAST hit	227.149	159.855	139.682	1.95412	0.978563	2.04011	3.02312	4.68209	14.4834	21.6588	13.1816	13.9083	10.5639	245.535	38.6969	307.047
IU25_10959-mRNA-1	No BLAST hit	99.4197	94.5773	75.5172	27.1028	22.0263	21.3011	17.8844	23.9349	27.6184	35.6043	46.322	36.6838	40.3311	43.4787	26.8574	50.5008
IU25_10947-mRNA-1	No BLAST hit	37.5251	35.3525	30.3788	0.339847	0.757866	0.540028	0.508562	0.449481	0.549372	0.493647	3.54181	4.07119	4.41536	6.23081	1.50973	9.96352
IU25_10941-mRNA-1	No BLAST hit	86.1319	82.3302	62.3368	23.7043	16.7887	23.2212	24.7783	20.0019	21.6752	22.5844	11.3242	10.7088	12.5486	60.391	30.9098	61.3184
IU25_10940-mRNA-1	No BLAST hit	35.5677	31.2445	30.8013	11.2149	5.20214	10.3205	5.11387	9.66384	9.23943	13.5136	5.86833	7.86968	6.29963	28.6207	18.1963	49.1344
IU25_10934-mRNA-1	No BLAST hit	2.13896	1.03968	1.24259	0.339847	0.934628	0.900047	0.480309	0.486938	0.0998858	0.493647	1.69862	2.49256	0.705857	1.98564	1.90703	1.25256
IU25_10931-mRNA-1	No BLAST hit	0.0471815	0.0511592	0.198718	0	0	0.0600031	0.0282534	0.0749135	0	0	0	0.0531486	0	0	0.158919	0
IU25_10930-mRNA-1	No BLAST hit	38.6274	39.9101	36.9511	3.14358	1.56282	3.00016	0.593322	1.53573	0.449486	1.97459	6.64633	7.75226	7.22333	21.979	6.67461	26.4745
IU25_10929-mRNA-1	No BLAST hit	73.7407	52.1204	50.5079	3.82328	0.797348	3.42018	4.29452	6.48002	10.1384	10.4592	4.9402	11.3282	10.675	108.937	22.8049	117.456
IU25_10926-mRNA-1	No BLAST hit	131.425	103.278	94.4235	1.86916	0.810921	2.10011	0.932364	1.16116	3.04652	5.02903	9.94811	11.3945	8.9568	27.6621	9.53516	49.3621
IU25_10923-mRNA-1	No BLAST hit	97.8992	93.5406	86.5483	26.678	31.584	24.0613	11.3861	9.73876	21.3256	21.7205	33.4844	32.7567	35.1171	46.6284	32.8963	40.765
IU25_10921-mRNA-1	No BLAST hit	49.0084	50.4376	46.2952	48.6831	27.2412	50.4626	11.7252	15.5071	21.3756	17.216	13.2742	10.7044	14.3119	50.6681	50.139	49.0205
IU25_10915-mRNA-1	No BLAST hit	74.4464	77.4481	83.6773	48.4282	17.2216	44.0423	26.8408	32.063	40.4038	34.9873	39.1239	40.9954	33.7199	64.0884	43.6234	87.9067
IU25_10913-mRNA-1	No BLAST hit	44.8584	45.6372	44.6327	32.7952	24.228	35.2818	9.52141	11.6865	20.5265	27.274	14.6389	16.7757	17.8149	39.7813	37.346	38.9431
IU25_10912-mRNA-1	No BLAST hit	77.1148	76.3709	71.2945	61.2574	39.0515	54.9029	6.89384	10.6003	15.9817	15.951	15.0012	13.9651	17.6957	48.4086	41.0012	59.2118
IU25_10909-mRNA-1	No BLAST hit	90.0745	77.4716	63.6973	0.254885	0.391425	0	0.0847603	0.0374568	0	0	0	5.63703	5.32108	5.47764	0.715137	6.88906
IU25_10908-mRNA-1	No BLAST hit	135.591	120.266	88.2863	0.169923	0.350933	0.300016	0.423802	0.262197	0.199772	0.863883	8.61026	8.56353	4.77062	20.6781	2.94001	22.603
IU25_10906-mRNA-1	No BLAST hit	106.676	100.995	97.5028	4.16313	2.05597	2.82015	1.80822	1.27353	1.44834	2.77677	9.30811	9.34081	11.4791	82.3015	14.4617	100.66
IU25_10905-mRNA-1	No BLAST hit	44.6525	41.2112	40.5914	11.2999	5.48492	10.0805	2.23202	3.07145	4.29509	9.47186	15.8323	16.1151	25.6896	30.2639	18.7525	36.9504
IU25_10903-mRNA-1	No BLAST hit	219.915	195.455	176.145	35.6839	14.7915	37.802	17.4324	29.6657	46.2471	63.8039	45.8859	45.9449	47.7203	263.817	103.854	304.144
IU25_10902-mRNA-1	No BLAST hit	127.356	124.718	104.514	82.5828	50.932	73.9239	40.2329	55.5858	146.882	150.131	18.7082	16.8823	16.5002	117.701	96.7819	116.26
IU25_10900-mRNA-1	No BLAST hit	51.0938	53.6947	48.6485	19.7961	9.97249	17.5809	10.143	18.3538	14.5833	16.9074	6.62236	10.2291	6.95216	49.778	35.2006	45.4337
IU25_10899-mRNA-1	No BLAST hit	72.7671	67.0666	56.3921	14.3585	27.1502	15.9608	14.1267	10.6752	17.0805	17.4628	15.3617	16.9405	23.2128	18.2131	15.0973	19.5854
IU25_10896-mRNA-1	No BLAST hit	136.208	118.357	101.185	7.73152	14.5597	10.3205	0.226028	0.824049	3.99543	3.23956	12.0278	16.7083	17.9932	51.2159	24.712	43.0424
IU25_10895-mRNA-1	No BLAST hit	118.547	102.613	101.662	47.4086	31.8799	52.0227	1.94949	3.74568	13.6344	12.3412	14.6242	15.9823	17.7102	184.117	154.787	126.167
IU25_10891-mRNA-1	No BLAST hit	76.44	69.1879	62.5636	34.8343	10.5988	26.1614	7.11987	11.6491	29.1666	36.4682	15.8841	17.4035	13.9555	91.2027	43.1466	114.153
IU25_10882-mRNA-1	No BLAST hit	0	0	0.200286	0	0	0	0	0	0.0499429	0	0	0	0	0	0	0
IU25_10872-mRNA-1	No BLAST hit	116.743	102.061	107.915	30.1614	11.7808	27.9615	35.4581	46.8209	15.6321	9.87295	28.6078	39.1013	32.7478	107.567	28.8439	136.643
IU25_10871-mRNA-1	No BLAST hit	61.5695	57.726	47.4427	7.64656	7.61756	7.08037	6.47004	5.50614	5.5936	6.26315	9.96797	4.63189	7.24877	28.6891	13.5876	34.8439
IU25_10868-mRNA-1	No BLAST hit	74.7984	65.7416	64.128	7.73152	2.0539	6.24033	3.19264	3.29619	45.8975	18.2341	7.76893	7.2509	11.1684	87.2314	22.8844	111.648
IU25_10867-mRNA-1	No BLAST hit	380.657	367	308.542	41.8861	57.9856	39.122	11.4426	16.7806	18.8285	24.0653	30.9703	42.5107	32.9783	98.2551	43.3055	103.051
IU25_10865-mRNA-1	No BLAST hit	166.594	163.075	133.721	15.633	16.5225	16.5009	5.59418	6.85459	26.8193	38.6896	24.0413	18.6528	22.0475	46.6969	25.1093	56.9913
IU25_10864-mRNA-1	No BLAST hit	105.928	99.6915	80.5034	5.7774	4.25818	4.50024	3.05137	3.93296	6.14297	5.67695	11.3182	13.1164	9.40651	31.5649	10.2503	41.2205
IU25_10863-mRNA-1	No BLAST hit	87.1039	73.6425	47.7177	0.339847	0.714681	0.480025	0.847603	0.486938	0.449486	0.431941	11.69	6.97591	7.77236	22.3898	4.37028	19.3008
IU25_10862-mRNA-1	No BLAST hit	132.842	127.252	134.931	135.684	73.3959	128.467	44.2166	62.7026	124.358	116.686	62.2697	60.7651	61.0737	151.936	146.047	165.338
IU25_10860-mRNA-1	No BLAST hit	23.7258	20.3605	18.7574	1.1045	0.559863	0.96005	1.29966	1.31099	1.49829	1.11071	3.05254	3.06085	3.17118	21.5682	7.15137	37.9183
IU25_10854-mRNA-1	No BLAST hit	1.55734	0.203801	2.73675	0.339847	0.151219	0.660034	0.339041	0.224741	0.0499429	0.0617059	0.61837	1.14937	0.513923	0.273882	0.556218	0.341606
IU25_10847-mRNA-1	No BLAST hit	118.352	113.508	100.204	28.972	12.2373	29.2215	47.6636	47.5326	36.1586	46.4029	105.783	120.865	125.029	111.333	56.9726	148.656
IU25_10846-mRNA-1	No BLAST hit	99.6683	92.2499	73.5561	9.68564	16.7511	9.00047	10.9058	8.39031	11.4869	14.4392	28.4335	32.4936	26.8533	22.6637	14.3822	21.2365
IU25_10845-mRNA-1	No BLAST hit	66.1916	56.3387	50.4574	6.45709	1.72759	3.96021	4.18151	4.90683	13.7842	18.0181	5.90848	7.66489	6.832	84.6295	24.1557	93.9987
IU25_10844-mRNA-1	No BLAST hit	86.1646	86.4924	79.081	83.6024	43.5961	82.1443	37.6053	50.4917	40.1041	51.4319	18.6058	22.1389	16.7255	89.217	79.698	97.6995
IU25_10843-mRNA-1	No BLAST hit	86.5376	82.2947	61.4509	8.92098	12.9098	10.3205	5.79196	6.81713	14.9829	14.7169	20.0375	24.6533	26.2605	40.6715	21.9309	42.7577
IU25_10842-mRNA-1	No BLAST hit	207.494	209.747	157.381	14.9533	13.1677	15.4208	7.91096	7.00441	10.8376	13.2668	57.192	72.0195	63.2073	75.5229	25.7449	82.2133
IU25_10841-mRNA-1	No BLAST hit	678.53	692.897	606.259	155.48	232.102	136.387	462.961	319.618	43.5002	45.4156	452.883	503.111	384.018	153.305	83.5916	176.269
IU25_10839-mRNA-1	No BLAST hit	0.224944	0.243908	0.631609	1.27443	1.90028	1.14006	0	0.0374568	0.0499429	0	0	0.337858	0	0.342352	1.66865	0.51241
IU25_10837-mRNA-1	No BLAST hit	141.432	193.719	227.109	5.86236	43.931	6.90036	41.9281	29.9654	6.44263	8.66968	0	0	0	110.169	239.809	86.8819
IU25_10836-mRNA-1	No BLAST hit	112.703	116.739	130.507	40.6967	97.0838	46.7424	22.0377	18.9157	34.7103	36.2522	26.284	28.1769	32.7666	55.9404	83.1148	49.9884
IU25_10834-mRNA-1	No BLAST hit	67.4697	69.7503	45.9135	4.07816	6.77549	4.62024	5.42466	4.19516	7.79109	9.93465	9.04702	10.2886	14.098	12.804	6.27731	12.5825
IU25_10833-mRNA-1	No BLAST hit	314.48	266.536	252.366	10.8751	2.75157	13.2007	1.80822	3.37111	10.7377	12.0635	15.7217	18.637	20.7522	146.664	47.199	237.075
IU25_10828-mRNA-1	No BLAST hit	73.6584	79.8683	70.5737	61.5123	42.1335	52.1427	7.31764	11.237	3.59589	3.42468	40.3893	51.2649	51.838	34.5091	37.505	35.584
IU25_10824-mRNA-1	No BLAST hit	123.316	119.502	106.051	3.73832	10.904	2.82015	2.65582	3.55839	3.59589	3.17786	6.85983	20.8033	15.2031	12.3247	9.0584	12.7533
IU25_10823-mRNA-1	No BLAST hit	119.746	121.367	109.186	23.7893	17.2301	22.8612	7.20463	6.51747	41.103	41.4664	56.1907	58.2764	65.6715	77.8509	39.7298	87.5082
IU25_10822-mRNA-1	No BLAST hit	85.6817	81.5309	69.0785	9.17587	13.3682	9.78051	6.47004	9.77621	126.705	9.96551	18.5157	17.9408	21.9833	26.9774	19.3087	22.8876
IU25_10815-mRNA-1	No BLAST hit	102.051	94.1542	68.0974	3.65335	3.61553	2.82015	3.47517	3.6333	2.49714	2.86933	26.284	27.9626	25.4852	17.6654	8.02543	26.9869
IU25_10814-mRNA-1	No BLAST hit	155.995	152.924	157.174	85.1317	117.036	75.0039	22.631	18.5411	23.0736	28.7241	43.5519	35.9779	37.8044	52.7907	61.6607	47.4264
IU25_10813-mRNA-1	No BLAST hit	35.5673	26.2031	17.5171	3.14358	3.12985	0.840044	2.62757	1.6481	1.49829	1.48094	12.3858	10.4203	13.0388	20.952	5.80055	22.7168
IU25_10812-mRNA-1	No BLAST hit	148.609	151.853	121.509	10.7901	10.2806	11.4006	7.26113	6.85459	9.48915	9.56442	6.04888	9.46787	9.04893	48.614	18.2757	55.6819
IU25_10811-mRNA-1	No BLAST hit	125.81	122.153	108.335	18.6916	9.902	17.6409	6.1875	10.2632	22.774	32.4882	26.2445	23.1067	25.5508	71.0039	34.9622	87.0527
IU25_10810-mRNA-1	No BLAST hit	54.4615	46.739	42.266	49.1928	25.2918	42.2422	10.369	18.4287	9.7888	13.0817	16.4491	12.2296	15.0378	63.8829	67.5407	61.7169
IU25_10806-mRNA-1	No BLAST hit	45.6727	49.8462	46.7526	17.9269	28.3783	18.721	8.6173	10.413	18.6287	16.5372	13.7197	21.9218	24.705	25.0602	24.4736	19.5854
IU25_10804-mRNA-1	No BLAST hit	46.3508	48.4951	43.6865	28.887	35.3653	23.2212	17.6301	20.0019	21.0759	26.9346	16.6465	17.2008	10.3761	25.4025	29.8768	24.9942
IU25_10803-mRNA-1	No BLAST hit	41.4241	31.8972	27.207	6.28717	4.56446	4.20022	25.3998	15.8442	6.34275	9.3793	13.826	13.796	13.7888	18.1447	9.29678	19.6424
IU25_10800-mRNA-1	No BLAST hit	130.029	135.738	131.04	53.6958	104.167	44.2223	1.41267	2.80926	3.59589	1.85118	34.6802	39.0893	48.8729	59.1585	68.3353	45.7183
IU25_10798-mRNA-1	No BLAST hit	219.814	234.56	178.764	65.4205	89.9711	60.6032	46.8442	44.3113	75.4637	46.7114	40.209	35.9916	25.8985	100.378	64.998	87.3374
IU25_10793-mRNA-1	No BLAST hit	14.6784	13.9766	13.0398	3.22855	2.60505	2.82015	0.254281	0	0	0	4.97123	3.33476	1.77067	9.72281	7.46921	7.97082
IU25_10791-mRNA-1	No BLAST hit	13.8274	10.8254	9.79744	8.83602	8.36374	9.78051	5.42466	6.36765	8.24058	14.5009	9.19697	7.31014	7.64354	12.4616	12.0779	10.4759
IU25_10790-mRNA-1	No BLAST hit	173.505	164.916	152.495	3.56839	4.10793	4.74025	2.00599	2.02266	5.04423	6.66424	10.2957	11.2912	4.50352	70.2507	13.6671	84.9461
IU25_10786-mRNA-1	No BLAST hit	0.278008	0	0	0	0	0	0.0282534	0	0	0	0	0	0	0	0	0
IU25_10785-mRNA-1	No BLAST hit	0.785674	1.20688	1.70969	1.86916	3.31861	2.82015	0	0	0.0499429	0	0	0.147507	0	1.164	2.94001	1.25256
IU25_10782-mRNA-1	No BLAST hit	36.3179	35.4801	37.8682	12.4894	4.69008	14.1607	5.67894	7.00441	9.63898	16.2904	6.11006	6.97348	5.64225	32.7974	23.0433	36.8366
IU25_10780-mRNA-1	No BLAST hit	82.9558	84.2643	88.4125	43.4154	65.2544	41.7622	19.4949	23.4854	38.2063	40.7568	31.2661	27.4225	29.5692	33.6875	49.265	23.9125
IU25_10772-mRNA-1	No BLAST hit	303.653	279.787	282.091	125.828	140.943	118.326	30.4572	36.5578	56.3855	80.8348	136.627	164.537	162.494	124.548	92.0143	140.514
IU25_10771-mRNA-1	No BLAST hit	89.174	67.4342	62.5416	15.7179	6.25695	17.3409	12.5163	17.792	41.6024	34.4628	20.9212	18.5029	13.863	104.349	54.0326	113.812
IU25_10766-mRNA-1	No BLAST hit	90.1627	86.1559	85.5745	22.26	13.2024	20.6411	6.38528	7.52881	26.22	85.4319	38.906	45.0311	38.5107	75.1121	42.9082	86.7111
IU25_10765-mRNA-1	No BLAST hit	70.0602	68.2577	58.1422	14.4435	30.8648	10.3805	9.60617	6.33019	9.38926	11.4464	11.9391	13.515	9.9225	17.5969	12.9519	19.1869
IU25_10764-mRNA-1	No BLAST hit	201.207	223.529	231.398	171.113	222.709	174.429	66.5934	67.2349	161.515	110.299	128.768	131.994	181.465	157.345	171.792	155.431
IU25_10760-mRNA-1	No BLAST hit	298.355	290.575	240.391	9.68564	18.27	10.2005	3.07963	3.85805	9.88869	14.5935	40.9522	34.9732	39.5543	71.8255	20.1033	76.7476
IU25_10747-mRNA-1	No BLAST hit	24.5066	27.6463	34.5096	14.4435	39.3838	14.4608	7.68494	13.1848	40.7534	25.7005	14.2521	18.404	27.2432	33.5505	30.9893	17.4219
IU25_10743-mRNA-1	No BLAST hit	29.8307	34.0562	35.8799	16.7375	43.2121	18.841	9.91696	7.64118	5.44377	5.95462	23.1202	26.495	35.685	10.5445	12.2368	11.5008
IU25_10741-mRNA-1	No BLAST hit	258.198	235.308	187.611	27.6126	26.5353	26.5814	9.49316	8.5776	45.1484	32.2722	31.276	25.7883	36.6028	108.731	44.7358	103.905
IU25_10740-mRNA-1	No BLAST hit	83.066	84.1909	67.6141	22.0901	20.0258	22.9812	17.9127	17.2676	26.9692	21.7513	8.72599	17.0727	16.7356	42.5886	32.9758	40.4234
IU25_10738-mRNA-1	No BLAST hit	32.2213	23.7721	21.8253	3.56839	1.12247	3.00016	3.36216	5.5436	18.1792	26.9963	8.41506	9.20507	8.90107	28.8261	13.3492	35.6979
IU25_10736-mRNA-1	No BLAST hit	129.738	129.228	125.514	91.8436	42.7116	99.9652	22.744	34.0856	104.431	109.837	20.3166	27.1199	17.1573	148.992	107.906	156.627
IU25_10733-mRNA-1	No BLAST hit	124.956	129.376	113.893	18.6066	48.9004	18.361	8.13699	10.4504	76.5125	81.9455	64.9332	63.0889	49.0596	36.5632	37.1077	29.2074
IU25_10727-mRNA-1	No BLAST hit	126.354	122.387	89.8085	13.339	22.8984	10.1405	10.143	7.86592	6.69235	6.17059	68.8269	49.7937	65.1832	29.2369	16.9249	29.2643
IU25_10721-mRNA-1	No BLAST hit	104.903	114.001	94.4936	14.6984	22.634	14.1607	12.2902	7.94083	7.24172	6.38656	21.6188	15.2009	29.1968	18.0762	12.6341	21.4643
IU25_10718-mRNA-1	No BLAST hit	6.09156	6.64203	5.87658	4.07816	1.72492	1.32007	0.678083	0.636765	0.898972	0.154265	1.56747	1.72508	0.977034	0.616234	0.953516	0.455475
IU25_10715-mRNA-1	No BLAST hit	9.03525	14.0424	9.38676	0	0.848088	0.120006	0	0	0	0	0	0.678531	2.88225	0.547764	0.397298	0.854016
IU25_10714-mRNA-1	No BLAST hit	12.6493	12.5728	12.558	0.254885	0.212022	0.480025	0.339041	0.11237	0	0	0	0.848164	0	1.78023	0.397298	1.87884
IU25_10713-mRNA-1	No BLAST hit	2.3777	1.80471	0.801146	0	0	0.0600031	0	0	0	0	0	0.535682	0	0	0	0
IU25_10712-mRNA-1	No BLAST hit	17.7295	16.4515	14.9346	0.594732	0.840087	1.02005	0	0	0.0998858	0.030853	0	0.768148	1.63146	5.68305	2.46325	3.92847
IU25_10711-mRNA-1	No BLAST hit	0.186294	0	0	0.0849617	0	0	0	0	0	0	0	0	0	0	0.0794597	0
IU25_10708-mRNA-1	No BLAST hit	125.134	133.256	116.723	17.0773	19.2508	16.3209	23.7894	20.6012	17.8796	37.1161	52.4807	54.6728	48.2076	34.3722	23.2817	43.1563
IU25_10705-mRNA-1	No BLAST hit	108.617	104.01	98.5869	29.7366	27.5401	25.9814	6.131	9.36419	21.7252	36.2214	21.6285	22.7636	16.7356	43.2733	29.4001	50.1023
IU25_10703-mRNA-1	No BLAST hit	148.833	143.764	109.38	6.03228	4.55167	7.7404	6.75257	8.46523	60.0813	70.931	10.0223	11.672	15.8656	102.226	39.7298	98.3257
IU25_10702-mRNA-1	No BLAST hit	64.416	68.2331	61.8422	3.9932	4.68943	4.38023	2.09075	1.79792	3.89554	7.34301	15.5041	9.65909	8.8163	21.6367	9.29678	24.2541
IU25_10701-mRNA-1	No BLAST hit	74.4556	73.3807	65.8335	4.75786	2.00983	5.16027	2.76884	3.48348	9.23943	12.3412	7.09793	4.89712	5.27809	53.3385	15.8919	62.2862
IU25_10699-mRNA-1	No BLAST hit	83.1472	82.0549	94.4777	89.8046	54.6963	98.8252	11.0753	18.616	72.567	77.6261	40.3871	40.7548	45.6052	130.642	114.501	125.313
IU25_10698-mRNA-1	No BLAST hit	128.712	96.2642	83.5499	6.8819	3.74825	6.48034	4.18151	8.16557	27.1689	19.931	38.5508	31.3518	30.4952	86.6151	36.7104	101.059
IU25_10697-mRNA-1	No BLAST hit	109.768	99.5192	94.5874	8.32625	7.45529	6.48034	2.57106	3.33365	4.64469	6.84936	14.5173	12.971	5.63044	20.6096	12.2368	27.4993
IU25_10696-mRNA-1	No BLAST hit	142.64	137.056	130.136	128.207	42.3273	120.486	22.4332	30.8269	54.9871	59.5154	36.2116	39.1785	36.6083	148.307	119.984	160.669
IU25_10695-mRNA-1	No BLAST hit	40.9212	33.2842	32.4659	11.5548	4.07444	11.1006	5.79196	9.88858	26.3199	48.5934	12.3417	12.7255	19.4885	60.5964	37.1871	74.2425
IU25_10693-mRNA-1	No BLAST hit	382.3	384.964	365.361	177.74	117.453	193.99	53.2577	102.145	198.823	177.651	263.428	228.861	238.836	331.397	352.483	312.285
IU25_10692-mRNA-1	No BLAST hit	3.90713	2.64783	5.75959	1.52931	5.95954	2.28012	0.988871	0.898962	2.69692	5.64609	1.87461	4.40128	3.11595	1.64329	2.06595	1.36643
IU25_10690-mRNA-1	No BLAST hit	9.31326	7.73711	9.48433	3.22855	3.45759	2.40013	3.36216	2.92163	0.499429	1.32668	1.60063	2.60973	1.33027	4.45058	5.08542	5.75038
IU25_10685-mRNA-1	No BLAST hit	0.695019	0.942018	0.731816	0	0.489282	0.180009	0.0565069	0.0374568	0.849029	0	0	1.17438	0	0.136941	0.158919	0.0569344
IU25_10683-mRNA-1	No BLAST hit	68.6002	57.13	58.3561	20.4758	15.9687	22.3812	5.56593	8.72742	36.2585	33.6297	22.4163	21.8338	33.21	38.275	27.5725	41.5621
IU25_10675-mRNA-1	No BLAST hit	78.464	77.8603	73.8389	9.7706	31.4685	9.06047	2.23202	2.95908	4.74457	4.68965	34.6802	22.6772	33.3734	14.1049	8.74056	13.8351
IU25_10674-mRNA-1	No BLAST hit	18.5399	19.2547	16.5397	4.6729	4.29551	4.08021	3.05137	2.43469	1.3984	2.46824	0	5.28725	6.73773	5.75152	4.68812	8.14162
IU25_10673-mRNA-1	No BLAST hit	51.7972	48.4693	39.9649	4.84282	3.19321	6.90036	6.27226	5.05666	4.79452	9.74954	16.8487	12.8564	15.4031	31.0171	11.6806	35.2424
IU25_10670-mRNA-1	No BLAST hit	0.168883	0	0	0	0	0	0	0	0	0.0617059	0	0	0	0	0	0.0569344
IU25_10667-mRNA-1	No BLAST hit	16.7797	13.156	19.7883	4.84282	30.1677	6.24033	1.80822	1.76047	2.59703	3.20871	14.863	13.9583	19.764	6.0254	9.21732	4.32702
IU25_10665-mRNA-1	No BLAST hit	50.3576	55.7175	53.7451	19.7111	32.9187	22.0812	5.98973	6.96696	25.321	26.6878	23.668	11.8663	18.0311	27.8675	26.6984	24.9942
IU25_10659-mRNA-1	No BLAST hit	178.829	174.579	157.708	37.5531	31.2124	41.7022	6.80908	9.4391	17.6298	23.6025	19.8985	18.6874	12.7575	83.7394	56.4958	90.241
IU25_10654-mRNA-1	No BLAST hit	66.3894	70.7087	73.4616	4.50297	9.67927	5.10027	2.0625	4.79446	6.89212	4.22686	20.3558	28.9851	26.3162	11.7769	11.1244	13.3796
IU25_10653-mRNA-1	No BLAST hit	89.8272	93.7549	67.3475	4.24809	5.3252	4.38023	2.40154	4.94429	9.13955	5.27586	18.1466	18.2257	25.1359	16.2275	11.6806	15.7139
IU25_10652-mRNA-1	No BLAST hit	129.72	128.994	121.049	38.2328	40.688	38.162	5.05737	6.74222	12.3359	12.8348	12.3858	11.1473	11.6663	57.0359	53.8736	55.3972
IU25_10650-mRNA-1	No BLAST hit	238.696	239.61	198.48	58.7086	135.694	58.8631	9.49316	8.46523	14.6832	16.5372	106.081	115.35	132.244	68.0596	56.8137	74.9826
IU25_10645-mRNA-1	No BLAST hit	138.858	140.595	116.834	8.75106	24.5499	9.4805	12.4315	6.59239	8.83989	7.00362	129.595	61.2463	68.2638	21.8421	11.9984	23.4
IU25_10644-mRNA-1	No BLAST hit	25.1224	22.4614	19.6769	2.29397	5.37812	2.58013	2.65582	2.7718	2.84674	4.62794	3.38344	4.96486	11.2478	3.97129	3.89352	3.24526
IU25_10642-mRNA-1	No BLAST hit	34.6231	33.8584	39.3939	11.5548	13.739	12.4807	4.83134	9.06453	17.6298	20.9183	18.3112	14.4934	13.1431	16.0221	17.7195	10.0205
IU25_10641-mRNA-1	No BLAST hit	173.148	151.473	139.512	0.50977	0.462594	0.96005	0.113014	1.04879	0.849029	0.956442	8.94234	11.9444	13.1488	110.237	21.5336	139.603
IU25_10640-mRNA-1	No BLAST hit	63.1733	68.34	59.5258	25.8284	67.4333	27.9615	7.20463	4.86938	6.44263	4.04174	52.4433	47.0007	39.3673	15.8167	13.5081	15.1446
IU25_10639-mRNA-1	No BLAST hit	41.6651	45.0763	45.6653	9.09091	13.71	9.00047	3.13613	3.70822	4.09532	8.3303	8.62513	13.3948	15.2326	14.1049	10.4887	13.892
IU25_10638-mRNA-1	No BLAST hit	60.9726	53.8501	38.0027	5.35259	6.92317	3.72019	2.28853	3.44602	7.89098	9.93465	8.49312	9.55482	15.2936	16.9122	10.7271	17.1373
IU25_10637-mRNA-1	No BLAST hit	147.233	152.521	128.001	9.51571	30.9359	12.1806	19.5231	10.7501	10.1384	10.274	33.1039	34.0037	31.4427	16.5014	12.9519	18.4467
IU25_10636-mRNA-1	No BLAST hit	107.882	111.116	87.883	31.8607	15.8201	28.1415	16.3022	13.4095	17.2802	26.441	38.2372	39.407	42.4947	77.6455	48.232	89.7286
IU25_10635-mRNA-1	No BLAST hit	33.1351	29.6785	26.7796	2.80374	1.19496	1.9801	1.18664	2.09758	3.89554	4.38112	17.1026	18.0056	15.5675	22.5953	8.10488	27.6701
IU25_10634-mRNA-1	No BLAST hit	202.328	196.162	171.151	5.7774	2.78955	6.30033	1.18664	1.61064	4.34503	7.99092	34.2213	45.3679	49.3633	117.358	27.3341	159.986
IU25_10633-mRNA-1	No BLAST hit	0.184393	0	0.0776621	0	0.129809	0	0	0.0374568	0	0	0	0	0	0	0	0
IU25_10630-mRNA-1	No BLAST hit	91.4063	91.0295	82.3225	28.0374	15.7162	24.7813	4.88785	7.86592	23.3233	34.7096	13.0332	14.6844	14.5669	44.5058	25.586	49.476
IU25_10624-mRNA-1	No BLAST hit	13.3077	9.87293	12.7438	3.82328	7.10027	2.40013	3.58819	4.98175	11.1373	11.0145	9.6782	11.0459	10.7247	5.68305	4.5292	4.83943
IU25_10616-mRNA-1	No BLAST hit	61.0639	58.4224	52.2754	5.69244	7.08037	7.02037	1.61045	2.02266	3.59589	4.62794	6.99968	6.53631	3.70197	17.7339	8.58164	20.3256
IU25_10615-mRNA-1	No BLAST hit	38.5256	34.2996	32.6091	6.03228	4.87869	7.38039	3.61644	6.44256	16.1316	21.5354	14.1581	8.89785	7.13134	23.0745	18.5141	28.8088
IU25_10612-mRNA-1	No BLAST hit	182.082	183.036	168.275	100.765	65.7785	91.7448	170.029	171.552	61.0302	66.0253	133.857	157.386	157.645	83.1916	85.8164	100.034
IU25_10610-mRNA-1	No BLAST hit	15.2217	16.5511	17.908	17.672	12.0329	19.561	3.2774	4.38244	5.64355	9.74954	11.2609	11.9741	13.4279	14.1734	17.5606	14.2336
IU25_10609-mRNA-1	No BLAST hit	85.4796	76.0643	64.8208	31.181	58.318	32.8217	5.42466	8.01575	53.0393	45.2921	28.0559	21.0421	10.687	28.7576	30.9098	23.2292
IU25_10606-mRNA-1	No BLAST hit	25.2624	16.514	12.2691	0.169923	0	0	0	0.0749135	0	0	1.39185	3.13168	3.47027	4.58752	0.874056	2.44818
IU25_10601-mRNA-1	No BLAST hit	472.562	423.818	397.014	4.07816	1.0704	3.72019	0.0282534	0.262197	0.0998858	4.10344	4.26488	5.02859	7.27558	453.274	73.2618	565.416
IU25_10599-mRNA-1	No BLAST hit	102.115	91.8102	91.5361	19.1164	5.74116	20.8211	13.1379	19.0655	7.39155	12.8348	22.6742	21.8674	18.8444	124.205	39.9682	159.132
IU25_10598-mRNA-1	No BLAST hit	65.2275	63.6058	64.01	22.9397	8.35163	24.3613	80.3245	110.46	3.64583	7.55898	16.8319	22.623	25.5449	57.0359	21.1363	99.863
IU25_10594-mRNA-1	No BLAST hit	16.9682	15.2824	17.7753	23.1096	11.8067	21.9011	0.423802	0.449481	3.89554	2.80762	2.72002	2.21742	1.88382	21.0889	21.2157	19.8701
IU25_10593-mRNA-1	No BLAST hit	177.125	164.885	128.093	0.254885	0	0.180009	0.310788	0.0749135	0	0.215971	9.81516	4.51287	0.815731	31.1541	4.5292	41.676
IU25_10592-mRNA-1	No BLAST hit	78.7005	72.8082	61.8021	8.07137	6.46493	9.4805	3.05137	5.09412	11.7366	6.66424	9.66498	8.23136	3.78	41.9724	15.4152	41.9607
IU25_10591-mRNA-1	No BLAST hit	182.971	172.251	153.042	39.5072	15.8327	39.6021	7.51542	15.9191	36.5582	27.9219	15.139	18.3708	16.0621	125.643	66.8256	149.51
IU25_10590-mRNA-1	No BLAST hit	392.168	386.877	297.094	28.887	73.4408	27.1214	11.8947	13.1473	12.4857	13.3902	38.3696	41.5781	46.6066	57.5152	23.4406	74.5271
IU25_10584-mRNA-1	No BLAST hit	65.9204	58.632	54.5965	4.41801	2.46638	4.86025	1.69521	1.6481	4.5448	8.39201	12.2089	11.2685	10.1467	33.3451	9.29678	36.1534
IU25_10583-mRNA-1	No BLAST hit	87.3099	72.7808	70.4981	2.63381	0.839405	2.64014	0.678083	2.32232	2.29737	2.00544	2.8407	5.21056	2.75437	85.5881	16.6865	107.834
IU25_10581-mRNA-1	No BLAST hit	290.537	296.426	271.548	289.125	365.3	291.075	76.7364	61.017	138.691	154.388	247.216	253.515	254.643	172.819	191.1	162.149
IU25_10580-mRNA-1	No BLAST hit	214.65	218.457	198.892	57.1792	93.196	56.883	46.0814	34.9846	46.9463	40.0471	56.3314	61.855	51.5939	62.1027	46.2455	74.9826
IU25_10579-mRNA-1	No BLAST hit	188.056	180.995	171.481	53.7808	70.7219	39.4221	23.1678	14.5332	23.3233	27.6443	101.102	92.5792	127.014	39.8498	42.352	47.5972
IU25_10577-mRNA-1	No BLAST hit	26.3922	13.1426	12.1571	6.28717	1.55656	4.92026	0.762843	1.19862	1.3984	1.049	5.55501	5.18521	5.19382	44.7797	6.59515	53.6322
IU25_10576-mRNA-1	No BLAST hit	63.4311	64.1136	54.0528	2.63381	3.46158	2.52013	0.197774	0.262197	1.94777	2.098	5.66208	15.5093	16.47	7.94257	1.98649	10.3051
IU25_10567-mRNA-1	No BLAST hit	179.387	167.087	154.909	7.90144	3.12632	9.6005	1.58219	2.92163	8.29052	10.7677	32.6361	34.2451	36.6256	183.98	33.3731	250.341
IU25_10560-mRNA-1	No BLAST hit	51.853	27.2285	23.6361	1.1045	0.879016	1.62008	8.02398	7.45389	25.0214	38.9981	42.3352	44.1892	54.1044	79.6996	17.4811	75.495
IU25_10558-mRNA-1	No BLAST hit	128.576	127.482	129.166	72.3024	82.0866	60.1231	72.3571	71.9544	35.1598	36.098	53.947	62.9945	44.1233	62.0342	58.1645	71.8512
IU25_10551-mRNA-1	No BLAST hit	0.244196	0	0	0	0	0	0.0282534	0	0	0	0	0	0	0	0	0
IU25_10547-mRNA-1	No BLAST hit	148.225	140.904	117.024	25.2336	13.0123	19.261	8.05223	8.5776	21.1758	36.0671	23.8002	26.5093	21.7582	100.172	28.2876	127.419
IU25_10544-mRNA-1	No BLAST hit	28.7533	20.9291	21.0358	7.73152	2.31963	7.6204	0.254281	0.299654	0.149829	0.925589	5.79113	4.41501	2.8214	45.8067	14.2233	55.6819
IU25_10543-mRNA-1	No BLAST hit	32.8851	26.6549	25.6439	1.18946	3.66741	1.62008	0	0	0.0499429	0	1.87461	5.5016	3.11595	6.29928	2.38379	6.7752
IU25_10542-mRNA-1	No BLAST hit	11.9474	8.42055	8.68018	1.27443	2.31297	1.08006	0	0.0749135	0.199772	0.154265	5.15904	3.36462	2.85843	3.69741	2.54271	4.32702
IU25_10537-mRNA-1	No BLAST hit	269.704	267.197	217.381	20.8156	20.4875	18.781	5.65069	8.0532	5.99315	9.50271	27.2766	31.1057	27.851	82.0276	29.2412	91.2659
IU25_10535-mRNA-1	No BLAST hit	74.3621	71.3982	71.4547	22.175	22.0564	25.0213	7.31764	11.6116	17.7797	16.8457	32.1852	17.7931	9.9531	33.9614	30.2741	32.7942
IU25_10530-mRNA-1	No BLAST hit	6.75162	6.89019	7.19271	0.254885	0.279589	0.180009	0	0.11237	0.6992	0.030853	4.57322	1.34215	0	0.753175	0.556218	1.25256
IU25_10526-mRNA-1	No BLAST hit	348.522	399.626	442.021	52.6763	212.811	76.864	56.4221	32.2503	16.0816	10.1815	224.212	247.743	205.109	113.661	67.4612	131.632
IU25_10524-mRNA-1	No BLAST hit	198.918	193.163	189.793	53.186	35.3593	62.1632	14.0985	19.9644	17.0305	20.0544	24.5765	26.607	24.8509	140.775	76.1223	167.216
IU25_10515-mRNA-1	No BLAST hit	148.479	143.689	100.591	4.33305	5.61858	5.28028	5.36815	3.97042	2.64697	6.50998	13.0051	13.9947	12.9701	35.7416	10.2503	36.0964
IU25_10505-mRNA-1	No BLAST hit	69.4886	59.3042	58.8099	0.424809	0.162746	0.600031	3.92723	6.70476	1.69806	0.617059	11.9791	11.3932	12.9056	70.3876	12.5546	107.948
IU25_10504-mRNA-1	No BLAST hit	3.64885	2.07244	2.48817	0.0849617	0	0	0.141267	0.11237	0	0	2.00078	0.58719	0	0.0684705	0	0.398541
IU25_10503-mRNA-1	No BLAST hit	81.2012	72.9471	66.5848	4.6729	2.61429	2.94015	3.61644	4.4199	6.14297	3.85662	7.63601	6.76041	8.56742	46.7653	12.0779	54.8278
IU25_10501-mRNA-1	No BLAST hit	72.7805	72.5653	57.9477	2.03908	2.28106	1.68009	2.34504	2.69689	0.3496	1.48094	23.6782	14.1088	10.7339	24.444	3.65514	24.1971
IU25_10500-mRNA-1	No BLAST hit	87.8504	86.7561	68.0062	7.64656	6.88909	9.5405	7.06336	6.59239	13.1849	22.245	23.6893	16.0968	28.2017	40.603	17.3222	48.3373
IU25_10499-mRNA-1	No BLAST hit	44.4322	42.9531	31.7568	1.95412	2.7937	1.38007	1.18664	1.49827	0.549372	1.32668	6.52804	2.55447	4.06906	14.8581	4.29082	15.9416
IU25_10498-mRNA-1	No BLAST hit	74.2431	68.7055	63.955	2.97366	2.49824	3.48018	2.68408	2.32232	5.04423	8.11433	12.9043	11.3614	11.6184	29.7162	9.53516	41.2205
IU25_10497-mRNA-1	No BLAST hit	59.2712	64.8561	55.4072	4.58793	8.6505	2.88015	8.67381	4.75701	5.244	6.20145	18.7273	23.0022	22.4816	6.36775	5.80055	6.66133
IU25_10494-mRNA-1	No BLAST hit	53.4763	30.5028	27.6078	0.594732	0.381367	1.14006	1.49743	1.87284	2.24743	8.02177	9.80255	18.5252	12.9609	49.6411	9.37624	51.5256
IU25_10490-mRNA-1	No BLAST hit	97.195	90.9215	81.8727	11.2149	7.53207	15.6608	2.40154	3.97042	14.7831	23.4174	9.31173	10.2305	9.52482	71.3462	35.2006	78.5126
IU25_10489-mRNA-1	No BLAST hit	122.89	124.057	128.47	92.3534	84.1622	92.4648	27.6601	35.8461	54.5376	69.0181	49.427	70.2608	55.2784	83.6709	86.2137	83.9213
IU25_10485-mRNA-1	No BLAST hit	119.661	122.585	104.983	2.37893	3.25984	2.94015	0.875857	1.49827	1.0488	1.48094	9.10356	9.16017	8.64675	36.1524	8.42272	42.6439
IU25_10484-mRNA-1	No BLAST hit	106.582	100.701	93.9424	2.63381	0.886741	2.70014	0.649829	1.23607	0.449486	1.32668	4.46287	5.75751	6.72268	77.8509	12.3957	106.752
IU25_10483-mRNA-1	No BLAST hit	69.7048	68.0103	61.8463	15.8878	5.82269	15.1808	0.254281	0.187284	0.199772	0.709618	2.07046	1.7554	4.30187	48.2032	8.97894	51.9811
IU25_10482-mRNA-1	No BLAST hit	193.097	187.446	173.165	115.718	77.8452	118.446	20.5403	18.4662	46.7465	86.2649	62.9971	68.0243	61.0826	168.437	124.99	168.64
IU25_10481-mRNA-1	No BLAST hit	151.675	147.273	122.544	26.0833	24.616	25.6213	4.57706	6.74222	15.6321	16.4446	49.579	55.1153	88.6526	44.9851	37.0282	56.7067
IU25_10473-mRNA-1	No BLAST hit	33.9241	28.3002	28.7958	8.15633	2.3082	7.02037	5.45291	10.2632	30.2654	20.2704	9.00971	7.32394	6.77478	41.63	13.3492	53.3475
IU25_10472-mRNA-1	No BLAST hit	40.2831	35.437	40.7192	4.24809	4.29385	3.36018	2.09075	1.61064	2.19749	2.68421	15.724	22.5607	21.3446	17.1176	6.99245	24.0263
IU25_10466-mRNA-1	No BLAST hit	77.1814	79.4798	76.3232	58.9634	74.357	59.2231	9.4084	13.1848	43.0508	73.7386	5.12877	13.8334	11.5696	98.5975	85.737	75.3812
IU25_10463-mRNA-1	No BLAST hit	99.1674	90.46	106.977	74.3415	76.4166	76.264	18.8168	25.7328	151.327	74.7567	73.2272	99.7228	98.82	85.3142	98.2916	78.968
IU25_10462-mRNA-1	No BLAST hit	107.337	103.52	92.1146	3.48343	5.13221	3.54018	1.69521	1.31099	4.24514	4.01089	16.075	12.4931	14.102	32.3865	12.8725	36.7796
IU25_10458-mRNA-1	No BLAST hit	153.821	120.085	120.514	35.6839	9.40544	37.2019	18.7038	32.7372	30.1156	52.882	61.7422	72.1301	72.8595	237.866	92.1732	360.053
IU25_10452-mRNA-1	No BLAST hit	0.278008	0.602892	1.63927	0	0	0	0	0	0.299657	0.0925589	0	0	0	0	0	0
IU25_10449-mRNA-1	No BLAST hit	1.66439	0.515631	0.400573	0	0.669543	0.0600031	0.395548	0.262197	0	0	0	0.535682	0	0.136941	0.238379	0
IU25_10444-mRNA-1	No BLAST hit	187.821	185.362	161.31	58.2838	92.6518	65.2834	23.8177	24.0472	86.4012	64.0508	37.7493	74.0379	61.2159	54.6394	51.6488	70.8264
IU25_10441-mRNA-1	No BLAST hit	0.124624	0.270262	0.104978	0.169923	0	0	0	0	0	0.030853	0	0	0	0	0.0794597	0
IU25_10435-mRNA-1	No BLAST hit	53.7123	55.7508	48.1883	29.9065	54.9617	32.9417	16.2175	13.4844	16.8807	26.5027	40.2367	43.0736	40.1286	25.3341	23.5201	17.1373
IU25_10434-mRNA-1	No BLAST hit	36.141	34.9514	44.2254	5.43755	41.6022	7.92041	4.09675	3.52093	5.39383	5.52268	42.1787	26.6828	25.7066	5.3407	7.94597	5.40877
IU25_10431-mRNA-1	No BLAST hit	430.006	416.254	340.724	0.50977	1.22125	0.360019	0	0.224741	0.649257	0.123412	0	0.65139	0	104.828	17.7195	115.008
IU25_10429-mRNA-1	No BLAST hit	628.089	618.029	594.909	0.339847	0.108544	0.180009	1.41267	1.49827	1.59817	5.95462	1.06526	2.58791	2.36089	849.787	141.994	1353.9
IU25_10427-mRNA-1	No BLAST hit	26.2452	31.2571	42.4941	19.2014	40.89	19.561	0	0.0749135	0.0499429	0	0	1.57516	0	23.8962	39.7298	24.4249
IU25_10413-mRNA-1	No BLAST hit	120.086	117.425	103.314	8.58114	22.9164	10.8606	2.40154	3.48348	2.29737	1.82032	28.0393	31.1835	30.6622	49.7096	44.8152	42.1884
IU25_10409-mRNA-1	No BLAST hit	85.1178	76.2766	67.8335	25.4885	16.255	28.6815	7.60018	10.1508	38.1564	49.3339	18.5787	16.4382	9.6075	76.1392	68.4942	74.5841
IU25_10408-mRNA-1	No BLAST hit	74.9767	70.8133	59.0177	7.05182	12.275	6.54034	2.45805	3.85805	4.59474	10.8911	10.9517	24.9985	50.0601	12.0508	7.38975	15.9416
IU25_10405-mRNA-1	No BLAST hit	15.6756	12.5118	11.1871	1.1045	3.67845	0.840044	0.875857	1.04879	16.1316	4.50453	5.01401	8.33857	8.33422	1.98564	2.06595	2.16351
IU25_10404-mRNA-1	No BLAST hit	19.6768	18.07	13.8687	0.339847	3.67505	1.02005	0.395548	0.337111	3.54594	6.04718	2.31202	4.29736	7.686	2.73882	2.14541	2.67592
IU25_10402-mRNA-1	No BLAST hit	88.4645	87.2956	82.669	15.2082	5.83852	13.4407	9.12586	16.6683	38.506	38.5045	21.7398	23.8878	18.0678	71.6201	53.238	104.702
IU25_10401-mRNA-1	No BLAST hit	22.6332	16.7297	17.902	1.61427	1.35243	1.8601	1.32791	3.82059	4.8944	4.01089	7.6043	4.05766	5.74535	9.17504	6.91299	8.42629
IU25_10399-mRNA-1	No BLAST hit	12.3825	10.2907	10.269	3.73832	0.697367	3.36018	4.66182	7.791	6.992	9.56442	3.31164	3.23967	4.43423	14.3103	5.3238	18.1621
IU25_10392-mRNA-1	No BLAST hit	94.9356	83.8423	70.704	9.85556	11.5229	9.30049	10.5103	14.758	29.8658	22.6769	33.1724	24.7074	20.0504	40.603	29.6385	39.1139
IU25_10391-mRNA-1	No BLAST hit	26.7711	19.594	17.2206	6.03228	3.59795	5.16027	4.37928	4.68209	12.7354	25.7931	7.00611	5.41454	8.73409	20.6781	16.2892	21.4643
IU25_10390-mRNA-1	No BLAST hit	92.563	96.1124	93.3323	31.9456	23.9643	21.7211	21.4161	14.9078	72.1175	89.1034	23.5444	20.4182	19.5676	59.5693	52.5228	68.9476
IU25_10389-mRNA-1	No BLAST hit	28.8316	25.9051	18.3573	3.73832	4.0975	3.30017	1.38442	1.23607	10.4381	11.4773	1.55866	5.0318	3.23848	14.4473	9.4557	16.7387
IU25_10388-mRNA-1	No BLAST hit	42.5268	34.7683	36.5094	8.32625	14.5387	7.7404	7.88271	6.48002	7.24172	7.71324	7.82261	15.1522	33.8069	8.62728	8.50218	9.56498
IU25_10386-mRNA-1	No BLAST hit	11.7644	12.1241	12.0078	1.27443	1.93991	1.56008	0.423802	0.449481	0.799086	1.32668	7.32251	6.44704	10.1428	3.97129	1.66865	5.80731
IU25_10378-mRNA-1	No BLAST hit	0	0.286043	0.138885	0	0.139285	0.180009	0.0565069	0.187284	0	0.185118	0	0.222875	0	0	0.0794597	0.0569344
IU25_10374-mRNA-1	No BLAST hit	214.465	204.434	203.451	94.9872	43.7413	105.606	18.6755	22.9235	49.2936	69.2958	39.4637	40.6116	39.6132	257.449	150.179	308.471
IU25_10368-mRNA-1	No BLAST hit	0.196418	0.425956	1.48909	1.18946	0.553101	0.480025	0	0	0	0.709618	0	0.22126	0	0.547764	1.35081	0.284672
IU25_10366-mRNA-1	No BLAST hit	21.2328	21.0023	23.0229	11.8097	11.2902	11.5806	5.56593	7.64118	6.34275	10.0889	12.3548	14.5036	21.6169	8.90116	11.6011	17.1373
IU25_10365-mRNA-1	No BLAST hit	173.644	177.514	156.653	14.7833	32.6879	15.3608	6.52655	6.85459	14.0339	21.813	13.7802	17.7946	17.179	31.7703	26.6984	32.111
IU25_10364-mRNA-1	No BLAST hit	88.801	87.3812	67.4217	2.54885	4.36894	2.52013	0.932364	0.674222	1.49829	2.00544	7.35641	5.03758	13.9745	20.1988	5.48272	22.1475
IU25_10363-mRNA-1	No BLAST hit	74.7594	74.7415	73.6537	35.514	81.0471	34.9818	17.4041	11.7614	3.1464	1.29582	38.5957	37.9211	58.5748	14.1049	19.706	15.9416
IU25_10362-mRNA-1	No BLAST hit	95.6996	89.4827	77.0857	44.1801	20.1818	41.0421	12.4315	15.3947	19.8273	35.9437	63.055	50.7628	54.8707	78.6726	46.0866	108.631
IU25_10359-mRNA-1	No BLAST hit	68.8938	75.173	60.0089	2.12404	2.93569	1.9201	0.310788	0.337111	0	0.246824	2.00078	3.22955	0.831418	15.6113	3.09893	17.1942
IU25_10355-mRNA-1	No BLAST hit	80.0014	75.0468	69.4586	11.5548	19.8848	11.4006	4.66182	5.61851	4.5448	8.51542	25.2526	38.8344	46.172	19.5826	12.7135	21.9767
IU25_10352-mRNA-1	No BLAST hit	203.112	211.971	200.817	44.435	24.4249	50.0426	16.1045	18.9906	10.0885	15.3956	28.7531	38.1581	47.793	157.824	53.8736	196.822
IU25_10349-mRNA-1	No BLAST hit	0.29146	0	0	0	0	0	0	0	0.199772	0	0	0	0	0	0	0
IU25_10343-mRNA-1	No BLAST hit	666.099	659.188	556.07	318.691	237.288	287.775	34.4127	31.0891	13.8342	20.363	129.328	143.198	130.902	325.303	240.365	395.466
IU25_10335-mRNA-1	No BLAST hit	287.794	301.931	298.919	148.683	281.235	137.707	56.1113	62.2531	212.507	212.546	180.151	156.426	154.365	201.029	209.297	151.389
IU25_10332-mRNA-1	No BLAST hit	62.4129	61.1237	57.7322	33.9847	13.8183	32.7617	7.26113	10.001	11.8864	11.4773	21.0915	27.7777	23.808	47.45	33.2141	71.6804
IU25_10331-mRNA-1	No BLAST hit	43.4703	40.0558	36.2271	3.48343	2.31297	2.22012	1.10188	1.34844	5.64355	6.35571	9.21573	7.02256	10.884	20.7466	6.35677	18.6745
IU25_10327-mRNA-1	No BLAST hit	16.4955	15.1898	14.3141	7.30671	9.45346	5.7003	2.62757	1.94775	0.749143	0.925589	3.81801	6.1628	4.75968	7.46328	9.53516	4.27008
IU25_10324-mRNA-1	No BLAST hit	94.8319	82.9249	81.4834	13.9337	5.01469	11.7006	10.1995	17.3425	28.7671	42.8856	39.7544	35.5921	30.112	118.659	46.4044	119.05
IU25_10321-mRNA-1	No BLAST hit	4.72613	3.46663	2.69308	0.339847	0.782851	0	0.0565069	0.0374568	0.199772	0	0	0.156584	0	0	0	0
IU25_10315-mRNA-1	No BLAST hit	653.901	613.836	543.037	6.11725	4.80583	5.46029	0.169521	0.374568	0.249714	2.098	1.73401	7.4073	7.20563	250.602	51.4104	343.884
IU25_10314-mRNA-1	No BLAST hit	83.2615	84.5269	79.3844	50.5522	31.9482	45.9624	24.2132	25.7702	23.7728	31.0072	55.3128	58.388	63.9203	60.4594	36.3925	67.9228
IU25_10312-mRNA-1	No BLAST hit	165.834	162.204	169.673	178.08	115.929	212.411	24.5805	29.3286	58.1335	74.2939	44.2129	34.0181	35.5785	222.187	195.868	210.031
IU25_10307-mRNA-1	No BLAST hit	147.262	134.842	114.814	7.22175	4.07557	7.32038	2.76884	4.27007	15.3824	55.0417	11.0027	10.0672	13.7165	110.032	30.5125	126.11
IU25_10306-mRNA-1	No BLAST hit	162.767	142.056	134.254	0	0.280617	0.0600031	0.254281	0	0	0.709618	1.53001	4.56512	5.08632	40.466	7.15137	47.9388
IU25_10305-mRNA-1	No BLAST hit	9.8851	8.87549	7.87463	7.47663	6.42364	7.80041	0	0.0374568	0.649257	0	3.60537	3.9301	5.56474	11.2976	11.6806	9.84965
IU25_10291-mRNA-1	No BLAST hit	163.932	148.345	128.513	22.6848	12.5691	25.9814	7.4024	9.92604	78.71	87.6841	12.805	15.902	14.4852	141.597	63.0115	138.408
IU25_10290-mRNA-1	No BLAST hit	30.6136	28.3536	26.6829	5.0977	11.6737	4.50024	4.71833	2.80926	3.19634	3.17786	7.34405	10.0582	6.10359	6.50469	5.7211	6.49052
IU25_10289-mRNA-1	No BLAST hit	281.212	278.091	250.182	16.1427	10.7956	14.5808	4.09675	6.21782	9.68892	14.6552	25.2943	22.4569	20.2286	131.189	35.3595	172.34
IU25_10288-mRNA-1	No BLAST hit	144.632	143.379	124.153	99.4052	33.2026	78.0641	45.0642	73.64	70.5193	84.9999	81.6719	88.0903	87.3322	191.649	116.726	213.903
IU25_10287-mRNA-1	No BLAST hit	68.7015	50.0465	48.9642	6.28717	7.64067	7.20038	9.69093	17.4923	9.88869	15.6425	4.5095	9.51624	5.35403	38.3435	23.7584	43.6118
IU25_10273-mRNA-1	No BLAST hit	7.71008	6.87966	6.29167	0	0	0	0	0	0	0	0	0.814237	4.6116	0.684705	0.476758	0.341606
IU25_10272-mRNA-1	No BLAST hit	0.336717	0	0.378181	0.0849617	0.158029	0	0.113014	0.0749135	0.0499429	0.0925589	0	0.379303	0	0.0684705	0.476758	0.0569344
IU25_10269-mRNA-1	No BLAST hit	160.818	164.419	155.403	25.8284	18.0449	23.0412	7.68494	7.04187	56.5353	75.4046	83.1195	64.6633	70.9598	81.4114	54.3504	108.574
IU25_10267-mRNA-1	No BLAST hit	31.8603	29.7391	31.8344	6.71198	1.80811	3.7802	1.49743	2.39723	3.39612	6.66424	4.92917	8.47303	9.36366	22.5953	8.74056	35.1285
IU25_10266-mRNA-1	No BLAST hit	136.919	156.626	140.899	78.6746	133.085	67.0235	18.8733	14.6456	19.3279	11.1379	70.6943	59.5019	76.4905	38.9597	52.9201	32.6234
IU25_10265-mRNA-1	No BLAST hit	97.1234	92.3444	78.4792	8.6661	5.07615	7.14037	2.31678	1.83538	2.69692	2.80762	8.60677	8.81595	4.62843	48.8879	13.3492	69.2322
IU25_10264-mRNA-1	No BLAST hit	131.128	127.502	111.773	3.14358	2.7129	3.30017	2.74058	2.88417	2.04766	1.75862	8.39521	6.92219	10.4658	59.1585	9.69408	74.1855
IU25_10263-mRNA-1	No BLAST hit	141.287	133.3	99.6119	24.7239	31.7703	19.021	6.04624	8.5776	13.2848	22.461	35.5787	36.9149	32.2573	47.0392	36.7898	49.7037
IU25_10262-mRNA-1	No BLAST hit	50.5763	51.4699	43.3133	0.679694	0.815945	0.660034	0.452055	0.711678	1.19863	0.030853	1.81995	3.6795	3.52929	17.7339	4.44974	16.0555
IU25_10261-mRNA-1	No BLAST hit	138.985	125.957	137.906	214.868	81.4943	199.99	11.1601	13.1848	43.1007	83.2413	69.1675	76.7523	64.7003	188.02	173.858	193.919
IU25_10260-mRNA-1	No BLAST hit	17.0711	16.8517	17.816	9.7706	2.84291	10.6806	3.02312	4.75701	1.44834	1.049	2.81826	3.90576	4.87966	14.7212	9.61462	24.3679
IU25_10254-mRNA-1	No BLAST hit	87.5201	85.4089	73.4367	1.01954	0.438666	0.96005	0.197774	0.486938	0.249714	0.956442	1.63073	2.712	4.33693	59.0215	8.34326	75.0396
IU25_10251-mRNA-1	No BLAST hit	136.313	132.932	128.767	39.7621	44.1861	48.3025	10.6515	14.3459	26.4198	28.539	33.2231	38.146	35.8465	78.9464	64.3623	103.165
IU25_10247-mRNA-1	No BLAST hit	117.086	116.523	114.921	93.9677	43.4856	108.306	30.4007	43.0004	40.0542	57.6333	51.3986	48.173	45.2433	152.073	91.6964	178.319
IU25_10244-mRNA-1	No BLAST hit	5.52831	4.96451	4.55422	0.594732	0.308603	0.540028	0.169521	0.187284	0.948915	0.246824	3.08476	1.26196	0.699198	3.28658	0.715137	4.49782
IU25_10241-mRNA-1	No BLAST hit	112.893	106.047	95.5409	54.9702	41.6826	48.6025	6.15925	10.6752	20.4766	12.6497	3.87386	7.79589	14.2579	54.571	46.1661	59.895
IU25_10239-mRNA-1	No BLAST hit	41.6042	35.1283	27.515	3.14358	2.6895	4.92026	2.88185	2.65943	7.09189	8.73139	4.8391	9.55394	9.14033	23.5538	8.97894	26.5314
IU25_10238-mRNA-1	No BLAST hit	107.319	102.307	57.4012	0.764656	4.85547	1.44008	4.77483	2.88417	2.39726	2.12885	22.2377	29.2131	35.6431	22.5953	7.38975	28.4103
IU25_10237-mRNA-1	No BLAST hit	78.9329	75.4504	70.3478	22.7697	19.7004	17.1609	4.85959	3.6333	2.7968	6.47912	27.4552	37.6726	45.6356	28.4837	16.2892	37.5767
IU25_10236-mRNA-1	No BLAST hit	207.322	202.242	194.983	115.208	62.8158	135.847	11.5557	14.9452	32.8125	62.2304	43.5846	50.9723	52.1142	242.591	125.387	291.732
IU25_10235-mRNA-1	No BLAST hit	0.460982	0.399877	0.465973	0.254885	0	0.180009	0	0	0.0998858	0.154265	0	0	0	0.205411	0.317839	0.170803
IU25_10234-mRNA-1	No BLAST hit	0.371312	0	0	0.0849617	0.174265	0	0	0	0	0	0	0.139424	0	0	0	0
IU25_10229-mRNA-1	No BLAST hit	6.92929	8.02911	6.52362	4.58793	3.01294	4.92026	0.73459	0.636765	0.6992	1.85118	1.17339	3.63499	2.92559	5.81999	6.59515	6.26279
IU25_10225-mRNA-1	No BLAST hit	200.583	182.827	122.36	0	0	0	0.197774	0	0	0	0	1.87901	2.66054	19.0348	3.01947	22.0906
IU25_10221-mRNA-1	No BLAST hit	112.341	100.906	89.2227	54.9702	22.6702	60.7232	0.423802	0.561851	0.499429	0.802177	51.0165	51.8256	55.3549	95.1739	37.346	108.403
IU25_10218-mRNA-1	No BLAST hit	60.4325	61.2981	54.7734	4.16313	3.26722	3.66019	0.282534	0.486938	4.04537	3.85662	5.68528	3.94883	0.945	21.9105	6.83353	26.4745
IU25_10217-mRNA-1	No BLAST hit	34.809	37.8881	28.7979	10.0255	5.62614	7.98042	2.4863	1.61064	6.2928	7.40471	8.1801	13.854	10.6225	20.952	10.6476	23.2862
IU25_10213-mRNA-1	No BLAST hit	80.975	83.7939	76.5125	21.1555	26.5991	22.0212	7.4024	9.32673	14.9329	18.3575	8.67006	12.1827	17.0315	27.799	21.2157	34.5592
IU25_10206-mRNA-1	No BLAST hit	234.228	245.764	251.957	263.976	247.399	232.092	177.912	235.903	50.5921	68.2159	90.4989	98.3547	111.447	175.764	202.86	160.555
IU25_10203-mRNA-1	No BLAST hit	0.354324	1.79291	1.39284	0.764656	2.16179	0.240013	0	0	0	0	1.36001	0.532181	2.26059	0.753175	0.556218	0.113869
IU25_10199-mRNA-1	No BLAST hit	132.608	121.416	105.66	1.18946	1.20239	1.38007	0.847603	0.374568	0.299657	1.29582	15.7339	10.4281	11.1149	67.238	13.4287	108.403
IU25_10197-mRNA-1	No BLAST hit	156.839	147.383	143.697	23.4494	18.025	24.0013	2.20377	3.8955	2.7968	5.7695	30.3326	29.9107	30.251	71.4147	28.7644	76.9184
IU25_10195-mRNA-1	No BLAST hit	61.1768	54.6569	44.5814	7.22175	5.90773	9.00047	0.254281	0.11237	42.3516	33.1052	3.22107	4.15942	5.62173	58.9531	24.553	50.8994
IU25_10191-mRNA-1	No BLAST hit	10.0798	10.0235	10.4265	37.808	60.3711	52.3827	1.29966	1.49827	1.69806	4.62794	1.80417	1.05898	1.49944	27.8675	37.0282	24.8234
IU25_10187-mRNA-1	No BLAST hit	146.685	141.588	136.169	35.7689	24.6683	32.7617	15.5111	13.3346	38.6058	56.9237	54.7344	53.899	63.5348	100.241	51.4104	118.367
IU25_10176-mRNA-1	No BLAST hit	297.861	240.67	231.92	79.5242	42.6688	71.1637	18.9863	29.6283	179.195	174.35	58.3925	65.5561	69.7132	292.78	200.079	243.964
IU25_10174-mRNA-1	No BLAST hit	54.9474	59.6242	57.8909	79.5242	46.1076	67.9235	22.1507	29.6657	50.8419	43.4101	10.357	17.5006	20.3453	54.6394	60.8661	57.333
IU25_10160-mRNA-1	No BLAST hit	60.0388	43.6556	33.7656	8.58114	7.29301	7.56039	14.6918	13.5968	21.4754	27.058	13.5558	18.1678	11.8294	42.4517	21.613	40.6512
IU25_10159-mRNA-1	No BLAST hit	51.983	51.3226	50.7664	3.31351	2.04633	3.60019	3.44692	3.74568	1.99772	3.94918	13.3886	6.3851	5.56359	17.7339	7.78705	17.9343
IU25_10150-mRNA-1	No BLAST hit	115.453	104.7	83.8354	6.11725	4.48533	4.38023	1.83647	1.91029	3.1464	8.48456	15.1792	14.1068	13.6666	38.4119	8.82002	45.7753
IU25_10149-mRNA-1	No BLAST hit	468.471	415.815	385.476	53.7808	18.4309	51.3027	50.2346	68.1338	58.9326	87.715	54.0684	69.059	72.5588	385.215	103.298	575.208
IU25_10144-mRNA-1	No BLAST hit	212.748	226.24	165.243	24.9788	100.459	29.8216	32.0112	22.3242	23.623	20.7949	25.742	55.6116	57.0507	32.0442	22.5665	30.0614
IU25_10140-mRNA-1	No BLAST hit	180.705	184.998	192.644	71.028	123.413	71.7037	24.8348	37.4193	67.323	59.6696	85.1242	101.251	98.82	71.3462	77.4732	58.3008
IU25_10138-mRNA-1	No BLAST hit	5.19836	4.29457	4.48312	1.01954	3.48529	1.50008	0.0282534	0.0374568	0.0499429	0	0	2.23079	0	2.39647	1.43027	1.59416
IU25_10136-mRNA-1	No BLAST hit	61.1586	46.7208	54.9675	0	0.113078	0	0.113014	0	0.0998858	0	2.31202	1.08565	3.4587	22.5268	3.09893	32.6234
IU25_10134-mRNA-1	No BLAST hit	43.941	40.2414	46.016	29.7366	15.3594	23.5812	9.38014	12.8102	37.0077	34.1851	23.9725	27.7979	33.4713	49.2987	36.8693	55.0556
IU25_10129-mRNA-1	No BLAST hit	83.3186	79.3451	73.9483	25.1487	12.8581	18.601	12.9966	13.5593	23.2734	28.8784	25.9542	23.2889	29.3804	59.6378	33.3731	63.7096
IU25_10128-mRNA-1	No BLAST hit	488.241	467.77	406.103	29.4817	48.1322	34.3218	3.72945	3.22128	5.9432	8.57712	55.126	58.8651	54.2035	146.184	63.965	174.048
IU25_10127-mRNA-1	No BLAST hit	80.1792	76.3941	62.4848	2.03908	2.62195	1.74009	1.86473	2.09758	0.948915	2.31397	28.5913	28.3973	21.1218	46.0122	9.4557	91.0381
IU25_10117-mRNA-1	No BLAST hit	91.7256	88.024	76.3865	19.1164	15.1573	19.141	8.39127	6.51747	17.7797	25.2377	37.948	38.3607	45.7305	43.5472	25.2682	44.295
IU25_10116-mRNA-1	No BLAST hit	253.373	233.955	200.68	33.9847	15.3308	29.2215	9.29538	16.0315	21.5254	37.4863	32.0125	32.1867	39.5386	133.586	57.2904	152.641
IU25_10115-mRNA-1	No BLAST hit	1514.14	1265.34	1227.35	14.9533	5.86905	17.5209	5.84846	8.50268	43.2006	55.0108	13.8556	17.403	11.7209	1172.21	228.526	1465.09
IU25_10113-mRNA-1	No BLAST hit	87.8784	72.517	65.9221	13.5089	3.84566	14.1607	5.19863	5.65597	12.236	20.9183	4.55819	6.46574	6.44008	88.3269	29.2412	100.432
IU25_10112-mRNA-1	No BLAST hit	17.21	18.1722	16.7405	1.01954	0.288465	0.600031	0.706336	0.898962	0.249714	0.215971	0.94368	1.43092	1.56857	1.23247	0.874056	2.44818
IU25_10111-mRNA-1	No BLAST hit	120.069	118.501	97.2643	1.1045	0.528953	1.38007	0.508562	0.786592	0.199772	2.96188	1.2978	2.05252	1.0786	117.564	16.2098	147.802
IU25_10110-mRNA-1	No BLAST hit	1.52392	1.3183	1.53621	0.0849617	0.140697	0.180009	1.15839	0.486938	1.69806	0.0617059	0.09589	0.168851	0.159387	13.3517	10.0914	8.71097
IU25_10109-mRNA-1	No BLAST hit	108.554	92.6184	75.9989	0.339847	0.441202	0.540028	0.197774	1.1237	0.898972	1.85118	7.81809	5.8538	4.74822	90.9288	12.3957	104.589
IU25_10108-mRNA-1	No BLAST hit	47.1747	47.7947	46.2818	31.9456	26.7901	29.5815	24.6935	23.2606	24.2223	30.421	32.4114	23.2096	22.0883	25.6764	24.4736	28.0687
IU25_10105-mRNA-1	No BLAST hit	44.259	35.5576	29.2073	0.50977	0.0645752	0.480025	0.169521	0.262197	1.49829	1.54265	0.528125	1.60161	2.63353	22.7322	2.70163	24.311
IU25_10104-mRNA-1	No BLAST hit	167.43	170.263	168.594	89.0399	64.9933	85.9845	40.798	45.0605	72.6669	81.6061	48.3222	57.4018	53.2738	122.768	87.8824	139.888
IU25_10102-mRNA-1	No BLAST hit	49.364	47.8607	43.1019	51.062	18.1246	43.2623	5.05737	7.04187	3.09646	6.01633	26.0489	21.5087	25.2573	33.2082	23.8379	58.3578
IU25_10100-mRNA-1	No BLAST hit	64.1687	54.25	55.2954	5.86236	9.00012	6.30033	2.11901	3.29619	5.04423	5.46097	11.3242	8.30854	8.235	8.96963	7.86651	10.1343
IU25_10099-mRNA-1	No BLAST hit	126.354	122.688	116.973	8.24129	19.1798	7.38039	4.5488	2.5096	4.49486	3.39383	11.2044	9.39504	3.99081	19.788	9.61462	21.1796
IU25_10097-mRNA-1	No BLAST hit	147.717	143.667	136.996	57.6041	56.4349	52.0227	71.453	57.7958	67.9223	58.0961	71.2225	80.3991	85.3069	77.4401	61.9785	84.4337
IU25_10094-mRNA-1	No BLAST hit	84.7848	66.6195	62.6855	4.75786	0.86446	3.54018	3.72945	5.73088	8.24058	7.37386	11.087	13.5025	15.4907	127.15	27.3341	158.164
IU25_10093-mRNA-1	No BLAST hit	56.0399	42.1617	42.739	21.8352	12.9573	27.2414	15.0308	30.9767	21.5254	20.764	7.01792	8.10118	11.0818	77.0293	65.3158	73.8439
IU25_10087-mRNA-1	No BLAST hit	58.0612	53.0603	54.3455	14.3585	3.99513	11.6406	0.706336	1.27353	0.199772	1.049	3.24829	3.19639	2.85843	48.4771	10.9654	64.6206
IU25_10084-mRNA-1	No BLAST hit	147.111	146.132	121.815	11.7247	8.82563	9.36049	3.55993	4.19516	6.59246	11.1688	30.4509	31.7751	35.1494	59.6378	17.0838	84.5476
IU25_10082-mRNA-1	No BLAST hit	48.781	51.6245	47.1244	19.7111	15.0942	19.741	11.3861	12.0985	25.7705	33.9074	15.094	15.5043	16.1287	36.2209	27.2547	32.9081
IU25_10081-mRNA-1	No BLAST hit	58.2833	57.1545	56.8814	92.5233	24.1872	91.6248	21.4444	29.2537	47.6455	71.7948	56.8117	54.74	63.7129	114.346	94.7954	139.319
IU25_10080-mRNA-1	No BLAST hit	101.536	99.0549	90.5373	6.28717	6.54713	5.88031	3.84247	3.25874	7.04195	11.323	6.77789	9.34914	9.57621	35.7416	13.9849	43.2132
IU25_10078-mRNA-1	No BLAST hit	62.7242	45.1134	43.593	10.3653	4.32218	10.9206	7.8262	16.3686	30.7149	28.4773	12.7857	17.4865	20.2105	61.8973	25.9833	73.7301
IU25_10068-mRNA-1	No BLAST hit	97.5807	94.7509	89.8085	29.7366	45.0698	26.5814	9.88871	9.10199	20.3268	19.9619	19.3218	18.7565	23.4698	26.1557	26.0628	23.9125
IU25_10067-mRNA-1	No BLAST hit	39.6488	36.4217	37.5172	9.85556	20.2045	10.8006	3.50343	2.88417	5.54366	9.25589	9.79206	16.8834	15.259	14.3103	14.0644	13.6073
IU25_10066-mRNA-1	No BLAST hit	158.184	149.967	140.336	35.8539	14.7339	38.762	6.69607	9.77621	32.0633	45.3847	14.5968	18.8672	23.2301	129.272	61.8991	138.18
IU25_10065-mRNA-1	No BLAST hit	32.7628	25.8152	19.1514	3.14358	2.9444	2.70014	4.63356	4.1577	3.19634	5.33756	10.4967	10.5706	13.8553	16.8437	7.07191	21.9767
IU25_10064-mRNA-1	No BLAST hit	84.349	83.2581	81.0648	9.60068	11.073	9.30049	3.61644	3.22128	1.49829	2.34483	8.2956	13.796	15.5124	34.0983	12.0779	39.1139
IU25_10063-mRNA-1	No BLAST hit	178.89	176.734	180.924	187.086	92.0892	193.81	21.4161	25.8452	28.5174	42.8548	26.9207	28.2256	29.2173	244.303	214.541	206.387
IU25_10060-mRNA-1	No BLAST hit	139.498	176.592	154.001	516.992	632.447	495.326	18.2235	21.0882	30.5151	27.0272	67.0388	72.9066	73.0813	164.261	235.995	102.88
IU25_10055-mRNA-1	No BLAST hit	182.697	184.036	168.258	165.76	170.849	158.468	24.2697	37.4193	136.893	117.396	111.872	76.4442	77.1699	177.886	253.794	181.962
IU25_10052-mRNA-1	No BLAST hit	115.937	111.784	102.981	56.7544	21.0101	56.763	12.601	19.8895	29.716	43.3176	17.6422	16.0767	20.8888	145.705	85.9753	156.456
IU25_10050-mRNA-1	No BLAST hit	189.372	204.806	156.075	27.4426	43.0568	27.6014	10.7646	8.5776	17.6298	21.5971	33.8956	35.9222	32.8655	68.2651	36.3131	74.1855
IU25_10049-mRNA-1	No BLAST hit	91.507	90.4589	90.0199	51.7417	19.0113	49.6226	9.4084	13.2971	62.6783	81.9763	40.7493	42.5495	46.3562	110.854	74.4537	127.875
IU25_10046-mRNA-1	No BLAST hit	50.1788	51.0883	41.1934	16.6525	17.3211	18.1809	7.71319	8.50268	21.875	24.9292	19.3974	14.1456	17.0981	46.1491	40.7628	44.8643
IU25_10045-mRNA-1	No BLAST hit	133.793	125.533	99.9983	9.68564	3.9966	10.2005	4.85959	7.60372	13.0351	32.4882	18.094	17.9007	17.7058	116.263	28.526	142.564
IU25_10036-mRNA-1	No BLAST hit	18.6526	21.2866	17.1161	1.52931	1.11754	1.50008	0.960617	0.711678	13.0351	6.57168	6.39782	9.53718	8.60877	19.0348	15.1768	20.1548
IU25_10033-mRNA-1	No BLAST hit	35.8482	32.0629	30.238	6.11725	1.69465	5.88031	0.367295	0.561851	4.59474	10.9528	0.374584	0.879464	1.24526	36.1524	17.3222	42.4161
IU25_10029-mRNA-1	No BLAST hit	172.731	134.16	122.689	23.6194	7.54242	21.1211	20.0882	44.5735	57.2345	66.4573	23.5939	24.7497	26.46	171.245	76.9169	214.073
IU25_10024-mRNA-1	No BLAST hit	44.0015	25.2915	20.4396	2.20901	1.44355	2.58013	1.58219	2.32232	5.39383	8.02177	8.36261	6.64094	8.58543	31.9757	15.8919	28.8088
IU25_10022-mRNA-1	No BLAST hit	228.463	217.847	218.608	197.111	78.4791	187.27	37.1533	61.3916	120.762	146.922	56.1152	61.5426	57.477	309.281	256.575	281.028
IU25_10020-mRNA-1	No BLAST hit	85.6696	84.4692	76.5265	8.75106	6.82608	6.96036	4.18151	4.30753	3.496	5.46097	8.88152	14.1499	6.85413	35.0569	11.1244	46.1169
IU25_10019-mRNA-1	No BLAST hit	15.6955	13.4359	17.2223	7.13679	4.14352	5.04026	1.44093	1.16116	3.24629	3.70236	7.13422	6.04862	6.4233	8.42187	4.9265	7.2876
IU25_10018-mRNA-1	No BLAST hit	53.6657	51.4178	50.5179	45.2846	42.0914	38.762	6.21576	4.98175	4.64469	4.6588	13.9652	16.4623	13.3473	19.8564	19.2292	19.1869
IU25_10013-mRNA-1	No BLAST hit	160.926	168.255	170.166	195.837	229.743	187.45	13.5051	15.4696	186.637	222.203	27.9512	17.7228	13.766	194.319	179.976	121.612
IU25_10009-mRNA-1	No BLAST hit	53.9043	52.9976	44.7007	15.2931	7.47156	19.681	11.4426	13.3346	40.6036	37.3629	7.39702	11.169	11.4934	57.4467	28.0493	51.8672
IU25_10008-mRNA-1	No BLAST hit	90.1043	75.7522	72.5941	10.8751	3.8437	11.8206	7.09161	8.3154	11.1872	27.706	12.1455	12.3359	13.6567	111.196	36.0747	185.151
IU25_10005-mRNA-1	No BLAST hit	44.1436	53.4636	50.6668	5.35259	33.8024	8.04042	10.482	20.9009	9.98858	12.0327	20.8081	24.1363	29.646	6.57316	8.18434	7.62921
IU25_10003-mRNA-1	No BLAST hit	45.8374	47.3123	48.357	13.9337	32.4239	15.1808	18.28	36.5952	25.5208	26.7495	20.3006	25.0725	7.38137	21.979	21.5336	16.9665
IU25_09997-mRNA-1	No BLAST hit	55.1141	40.8538	38.0787	4.07816	0.486682	1.68009	0.90411	0.786592	5.74343	6.66424	2.87466	3.05014	4.22689	74.222	17.799	87.8498
IU25_09995-mRNA-1	No BLAST hit	185.17	187.769	149.867	33.8997	48.233	40.1421	5.7072	6.4051	19.6775	20.5481	4.82042	10.846	12.6864	67.238	37.1871	66.3286
IU25_09991-mRNA-1	No BLAST hit	32.872	33.2802	34.5741	16.7375	27.1047	15.6608	3.67295	3.6333	11.337	10.2123	15.6845	10.6383	7.82118	21.979	23.1228	19.6993
IU25_09989-mRNA-1	No BLAST hit	38.4955	39.6347	41.5004	27.1028	32.8185	28.3215	4.66182	6.14291	16.4312	17.5245	14.9114	12.3329	4.50645	31.1541	30.9098	28.3533
IU25_09988-mRNA-1	No BLAST hit	91.6944	92.8289	80.2911	37.2982	22.6087	34.9818	11.1601	16.1439	38.9554	34.3085	35.5386	37.8399	36.8129	50.1889	42.1136	56.6497
IU25_09983-mRNA-1	No BLAST hit	135.458	139.186	127.542	20.3908	12.7213	24.3013	7.11987	11.6865	13.984	17.4011	9.75381	13.0008	11.1462	74.1535	25.7449	94.9666
IU25_09969-mRNA-1	No BLAST hit	95.7048	97.1942	83.251	23.3645	10.6322	26.3414	7.31764	12.5106	43.4503	50.6914	26.8492	27.2805	24.5963	122.357	59.0385	94.3403
IU25_09962-mRNA-1	No BLAST hit	0.885809	2.30517	1.64156	1.95412	1.49663	1.74009	0.226028	0.337111	0.499429	0.586206	0	0.598704	0	0.821646	1.27135	0.740147
IU25_09958-mRNA-1	No BLAST hit	70.3047	62.1171	45.8966	5.60747	4.71733	6.66035	6.32877	6.44256	4.94435	10.0889	20.2389	15.2205	15.7692	34.5091	16.3687	36.5519
IU25_09957-mRNA-1	No BLAST hit	41.304	39.8339	45.3308	1.86916	7.26933	1.8601	1.41267	1.01133	0.199772	0.246824	4.57322	7.38182	13.3027	3.76588	2.46325	5.52264
IU25_09954-mRNA-1	No BLAST hit	281.922	270.83	219.922	0.169923	0.624359	0.0600031	0.0847603	0.0749135	90.5464	89.2576	1.27657	2.87231	3.18285	87.0944	22.0103	98.2688
IU25_09952-mRNA-1	No BLAST hit	85.6748	83.5084	76.8125	10.1954	5.40999	10.0205	7.57192	8.50268	32.7126	30.8221	16.6722	14.2397	14.6555	66.4164	19.8649	80.8469
IU25_09950-mRNA-1	No BLAST hit	28.4672	30.062	28.1499	0.764656	2.78823	0.540028	0.0847603	0.262197	0.6992	0.493647	2.85043	6.13466	16.5828	2.05411	0.556218	2.22044
IU25_09942-mRNA-1	No BLAST hit	101.042	99.4689	97.174	123.789	49.1126	102.425	128.101	156.457	60.4309	85.8329	48.8934	55.7285	52.6838	132.901	106.635	141.937
IU25_09939-mRNA-1	No BLAST hit	82.7468	79.3692	66.9898	21.4104	10.2005	19.681	12.6293	18.8033	21.4255	21.3503	13.4246	16.3535	15.9387	96.201	61.5812	103.393
IU25_09938-mRNA-1	No BLAST hit	0.357832	0	0.150711	0.0849617	0	0	0	0.0374568	0	0	0	0	0	0	0	0
IU25_09934-mRNA-1	No BLAST hit	233.141	181.209	204.054	1.86916	0.457139	0.660034	1.86473	1.79792	2.69692	5.27586	2.33668	5.10898	4.6608	405.482	63.4883	601.057
IU25_09931-mRNA-1	No BLAST hit	27.0698	25.6049	24.3791	11.7247	15.1034	9.90052	4.57706	6.4051	0.299657	0	9.1191	6.89344	8.26781	14.3788	15.1768	13.7781
IU25_09928-mRNA-1	No BLAST hit	163.197	155.265	144.429	4.24809	2.32647	4.08021	2.45805	3.67076	1.748	6.294	28.3379	32.0388	28.9347	106.403	22.5665	128.159
IU25_09924-mRNA-1	No BLAST hit	69.3078	81.8452	61.5324	10.8751	5.64687	12.8407	3.95548	2.62197	11.387	17.5862	7.78359	13.3506	9.05645	34.0298	15.1768	49.2483
IU25_09920-mRNA-1	No BLAST hit	152.263	149.738	130.303	34.2396	19.7502	38.102	3.2774	5.05666	13.0351	16.9383	16.5979	11.4849	13.7944	82.233	39.412	100.603
IU25_09919-mRNA-1	No BLAST hit	89.3034	74.4336	67.8961	14.1036	4.32958	17.6409	6.69607	9.25182	39.0553	37.8257	3.9575	6.21477	8.82852	114.209	45.9277	133.454
IU25_09918-mRNA-1	No BLAST hit	82.7592	79.2366	76.1311	54.6304	24.9584	57.243	5.90497	10.3006	28.7671	26.4718	17.6702	24.7073	21.5219	88.19	64.7596	102.14
IU25_09915-mRNA-1	No BLAST hit	37.9145	35.6018	33.1487	32.8802	21.191	30.6016	14.8613	15.3198	25.7206	31.902	37.5319	37.9581	39.9081	36.3578	32.7374	31.6555
IU25_09914-mRNA-1	No BLAST hit	203.35	177.586	169.174	6.96686	27.0529	5.64029	3.55993	2.20995	3.29623	8.05262	36.8752	32.2087	15.3234	24.1701	11.0449	25.2789
IU25_09913-mRNA-1	No BLAST hit	71.6065	69.5861	66.1863	10.1104	7.31179	8.40044	4.04024	5.50614	9.7888	12.5263	16.0437	19.4523	19.3946	41.0138	15.0179	50.5008
IU25_09912-mRNA-1	No BLAST hit	54.7863	48.2869	47.8343	11.8097	4.4994	11.8806	9.32364	10.6377	16.2814	27.1506	11.6483	11.1362	10.7809	54.571	25.2682	67.9228
IU25_09911-mRNA-1	No BLAST hit	0	0.321213	0	0.0849617	0	0	0	0	0	0	0	0	0	0	0	0
IU25_09909-mRNA-1	No BLAST hit	100.358	98.9496	91.3024	66.525	30.06	58.7431	70.4923	69.2575	35.4095	43.7804	44.3136	54.961	51.24	84.0817	53.7147	98.098
IU25_09907-mRNA-1	No BLAST hit	75.0738	72.2666	55.2858	9.00594	8.0759	8.46044	3.19264	2.99654	14.9329	18.7586	10.521	10.9785	11.6585	37.3164	16.1303	38.6015
IU25_09902-mRNA-1	No BLAST hit	713.112	664.736	607.737	91.079	160.505	113.646	10.8493	17.9792	32.1632	29.8965	33.2045	57.8195	58.8715	166.52	110.926	185.777
IU25_09901-mRNA-1	No BLAST hit	45.6665	40.4031	35.1045	0.934579	1.28199	1.8601	0.452055	0.374568	0.898972	1.38838	0.806517	2.20917	2.68116	14.7896	3.81406	15.7139
IU25_09900-mRNA-1	No BLAST hit	140.412	151.499	181.69	132.2	185.136	135.907	25.9367	25.6579	96.4896	94.1324	36.3036	47.3817	47.8331	123.452	165.912	109.599
IU25_09899-mRNA-1	No BLAST hit	155.895	169.25	135.597	3.22855	6.60133	4.86025	2.82534	1.34844	6.74229	6.69509	12.3724	12.7637	5.6087	31.4964	8.10488	33.7052
IU25_09898-mRNA-1	No BLAST hit	110.444	132.002	120.372	35.599	98.4229	43.3823	7.57192	5.65597	12.1861	11.2613	6.84478	13.3921	5.68865	29.1684	31.7044	32.1679
IU25_09897-mRNA-1	No BLAST hit	49.1001	52.2879	47.8833	17.757	10.904	15.7808	6.78083	6.4051	14.2337	15.5499	16.6465	16.9827	19.764	24.5809	23.5201	24.3679
IU25_09893-mRNA-1	No BLAST hit	0	0	0.241615	0	0	0	0	0	0	0	0	0	0	0	0	0
IU25_09888-mRNA-1	No BLAST hit	11.6103	12.5401	12.1774	4.24809	3.75279	6.18032	1.35617	0.973876	0.199772	0.246824	5.20203	7.73525	3.4587	6.16234	3.09893	7.51534
IU25_09887-mRNA-1	No BLAST hit	26.0112	22.0607	20.5006	3.48343	2.71952	6.36033	0.0565069	0	0.499429	0.925589	3.95404	1.789	0.821544	15.0635	18.5141	32.5665
IU25_09886-mRNA-1	No BLAST hit	111.599	107.18	95.3541	1.01954	0.530055	1.68009	0.508562	0.561851	0.149829	1.17241	2.70939	4.79743	5.6294	96.0641	15.8125	133.056
IU25_09885-mRNA-1	No BLAST hit	328.965	319.827	260.223	7.47663	10.7553	6.66035	6.24401	4.90683	5.244	9.28674	15.1332	15.8221	19.6517	78.878	18.9909	88.2483
IU25_09880-mRNA-1	No BLAST hit	449.181	464.424	778.606	1049.02	1785.12	1042.73	42.0411	41.8766	7.19177	7.37386	8.2572	6.94686	5.49	835.887	1135.96	783.702
IU25_09879-mRNA-1	No BLAST hit	97.9093	102.334	87.0409	6.03228	7.51714	5.58029	2.23202	2.73434	1.54823	2.80762	13.2415	19.6157	14.9353	25.608	7.62813	32.6234
IU25_09878-mRNA-1	No BLAST hit	104.412	103.868	84.341	45.2846	26.546	41.3422	16.1045	22.3617	14.9829	12.1869	45.1197	50.786	47.6454	53.7493	27.8109	56.9913
IU25_09875-mRNA-1	No BLAST hit	162.946	160.063	157.362	50.7222	46.1477	49.9226	8.1935	7.71609	9.28938	10.4283	76.0573	72.5092	73.9446	60.6648	39.2531	80.1067
IU25_09873-mRNA-1	No BLAST hit	105.975	82.3949	83.1732	0.849617	0.110741	0.600031	0.649829	0.262197	0.3496	2.90018	2.151	1.97136	2.25813	150.361	29.1617	231.438
IU25_09867-mRNA-1	No BLAST hit	65.9362	75.1649	66.0289	22.0901	25.4426	23.9413	6.04624	6.25528	34.7602	27.6751	16.7022	20.2878	34.1243	34.0298	31.7839	39.8541
IU25_09861-mRNA-1	No BLAST hit	1.3972	1.515	0.941553	0.0849617	0	0	0.0282534	0	0	0	1.07258	0.314782	0	0.0684705	0.0794597	0.284672
IU25_09852-mRNA-1	No BLAST hit	165.062	163.186	144.796	19.7111	26.3287	19.021	8.25001	7.22915	15.6821	15.1797	45.5502	44.1551	32.6942	41.2192	23.3611	51.9242
IU25_09851-mRNA-1	No BLAST hit	111.516	111.383	90.4112	25.4885	28.1747	24.1213	10.7363	11.5367	26.8193	28.9709	34.913	26.9135	33.0782	52.4484	32.0222	60.5782
IU25_09848-mRNA-1	No BLAST hit	106.544	102.202	69.4113	18.6916	52.7172	18.601	3.53168	3.93296	13.5345	10.4592	18.3112	21.0073	22.1357	20.1303	13.7465	20.2117
IU25_09846-mRNA-1	No BLAST hit	23.4311	21.844	22.5049	12.7443	16.556	12.3606	0.480309	0.749135	3.89554	1.41924	17.9209	11.0058	8.2744	15.132	13.5876	11.7285
IU25_09841-mRNA-1	No BLAST hit	48.9117	47.4964	47.6017	24.8088	21.5768	22.4412	0.706336	1.31099	35.6093	48.3466	5.88216	5.25082	4.88862	42.3147	59.5153	33.7621
IU25_09839-mRNA-1	No BLAST hit	193.576	185.034	166.362	71.7927	102.251	69.1236	40.0351	48.956	114.519	131.557	62.817	50.5057	70.9686	111.675	103.456	76.8045
IU25_09835-mRNA-1	No BLAST hit	61.2267	61.8485	68.003	69.9235	51.5576	75.3639	1.86473	2.47215	18.7785	8.08348	11.842	13.943	10.5448	57.7206	52.1255	71.9651
IU25_09834-mRNA-1	No BLAST hit	87.5606	83.9314	71.2503	43.5004	22.9373	31.2616	45.7988	50.9412	14.5334	9.96551	9.89181	11.785	10.5699	51.1474	31.3071	69.1753
IU25_09830-mRNA-1	No BLAST hit	36.7022	30.4254	30.349	1.61427	5.21495	2.76014	0.847603	1.04879	0.799086	0.894736	5.16972	3.16086	6.44478	8.28493	2.30433	8.5971
IU25_09829-mRNA-1	No BLAST hit	0	0.233262	0.120808	0	0	0	0	0	0	0	0	0.0807775	0	0	0	0
IU25_09827-mRNA-1	No BLAST hit	42.8685	40.121	46.7855	68.3942	191.756	78.1241	0.90411	0.636765	4.59474	4.53539	12.611	7.40216	5.98909	70.3192	92.65	46.4015
IU25_09826-mRNA-1	No BLAST hit	59.9731	60.8644	50.298	4.84282	6.5143	4.02021	1.2714	1.68555	3.24629	4.35027	21.1097	19.9626	20.8859	15.8167	6.03893	17.0803
IU25_09825-mRNA-1	No BLAST hit	23.2867	22.624	17.8895	5.01274	12.5902	4.62024	3.95548	7.22915	10.5379	7.52812	4.29034	22.4545	26.7425	9.24351	10.4887	8.31242
IU25_09824-mRNA-1	No BLAST hit	368.221	374.013	391.093	152.761	145.077	147.308	90.1285	125.817	451.534	622.736	285.242	311.031	271.755	368.234	330.314	376.621
IU25_09822-mRNA-1	No BLAST hit	688.302	671.592	522.28	48.3432	90.0395	48.4225	17.2346	14.4208	89.6974	110.855	225.525	214.286	224.712	165.356	88.9948	163.231
IU25_09821-mRNA-1	No BLAST hit	70.9199	65.9697	55.1502	0.254885	1.66208	0.96005	0.621576	0.262197	0	0.740471	5.22818	1.53437	0.86902	12.804	3.33731	15.7708
IU25_09820-mRNA-1	No BLAST hit	63.0115	58.986	48.8365	9.85556	7.28826	12.0006	3.81421	3.70822	5.49372	13.4519	19.5076	16.0091	13.5106	40.3291	23.3611	47.1417
IU25_09819-mRNA-1	No BLAST hit	100.485	101.266	111.247	29.9915	41.4929	35.2218	10.4538	8.3154	10.9874	19.4065	24.3086	36.907	25.8594	38.3435	39.7298	39.5694
IU25_09813-mRNA-1	No BLAST hit	69.9946	67.7108	47.7848	3.65335	13.8485	5.58029	2.65582	2.13503	2.84674	1.97459	15.8036	15.7179	15.3234	7.53175	4.44974	7.68615
IU25_09809-mRNA-1	No BLAST hit	43.1262	47.0914	42.2116	15.548	36.5604	13.7407	5.22689	5.0192	5.49372	3.94918	8.74291	18.4743	11.6259	11.64	13.6671	9.33724
IU25_09807-mRNA-1	No BLAST hit	0.365061	0	0.153755	0	0	0	0	0.0374568	0	0	0	0.205615	0	0	0.0794597	0
IU25_09805-mRNA-1	No BLAST hit	283.378	283.052	313.858	340.866	239.447	355.759	62.6096	82.2925	355.943	422.254	69.8108	100.458	84.9703	309.281	346.285	309.325
IU25_09804-mRNA-1	No BLAST hit	45.857	40.832	39.8529	1.35939	0.871323	1.9801	0.73459	1.19862	1.99772	1.54265	9.6202	7.2152	5.33019	22.8691	7.38975	28.5811
IU25_09803-mRNA-1	No BLAST hit	28.7701	27.5863	23.0329	0	0	0.120006	0	0	0.149829	0.740471	2.73791	2.14273	0	2.25953	0.397298	3.13139
IU25_09801-mRNA-1	No BLAST hit	64.1108	54.4639	51.6939	10.5353	3.62333	10.0805	4.26627	7.07933	7.44149	14.902	11.8965	12.0824	15.6397	83.3286	32.7374	101.742
IU25_09800-mRNA-1	No BLAST hit	85.5439	77.4128	80.5722	6.79694	3.19111	5.58029	2.99486	5.13158	5.5936	18.6352	9.87505	10.799	8.79331	45.122	14.9384	54.4862
IU25_09798-mRNA-1	No BLAST hit	89.3199	84.3474	73.4511	11.045	9.36935	10.3205	7.14812	7.00441	17.7297	18.7895	17.8355	24.2979	26.352	36.9741	19.2292	43.2132
IU25_09797-mRNA-1	No BLAST hit	110.011	94.3631	98.2568	33.4749	9.97183	26.2814	6.52655	10.3381	40.1041	56.4301	38.948	44.9641	46.1399	136.188	68.5737	193.691
IU25_09795-mRNA-1	No BLAST hit	55.0329	57.5246	48.7585	9.26083	6.19059	9.6005	5.82021	4.98175	3.89554	5.1833	39.5021	32.33	36.5291	26.9774	13.4287	32.3387
IU25_09793-mRNA-1	No BLAST hit	631.259	962.52	1715.61	723.194	1174.3	574.41	12.9118	14.683	3.59589	8.54627	106.971	81.2804	94.3836	1233.63	1744.85	870.527
IU25_09792-mRNA-1	No BLAST hit	59.7157	43.0917	35.0801	0.934579	0.146222	0.360019	1.44093	1.08625	3.79566	7.09618	8.37109	9.28105	9.27621	44.6427	9.77354	51.9811
IU25_09791-mRNA-1	No BLAST hit	64.6734	53.6256	56.4808	1.86916	6.69543	2.76014	1.94949	1.16116	2.14754	2.31397	29.2044	19.106	21.2376	6.57316	4.60866	10.3621
IU25_09784-mRNA-1	No BLAST hit	7.7445	5.85275	5.93056	0.0849617	0.991272	0.180009	0.113014	0.449481	0.499429	0	2.70236	2.90799	4.49182	0	0.0794597	0
IU25_09782-mRNA-1	No BLAST hit	35.3278	37.2286	33.5894	36.2787	13.8662	30.7216	21.4726	38.6179	9.13955	9.74954	15.9529	14.5884	8.93498	37.0425	39.0942	41.2205
IU25_09780-mRNA-1	No BLAST hit	0	0.275972	0	0	0	0	0.0847603	0.0749135	0	0	0	0	0	0.0684705	0	0
IU25_09779-mRNA-1	No BLAST hit	95.7594	87.3243	85.3378	5.52251	17.6295	7.6204	6.86559	12.136	11.387	8.94736	22.9381	25.8055	23.1488	17.0491	14.7	21.0657
IU25_09778-mRNA-1	No BLAST hit	183.121	167.916	151.465	42.7358	21.8925	46.7424	61.6208	116.266	110.374	105.178	44.1568	43.4635	33.6821	150.293	116.488	186.232
IU25_09777-mRNA-1	No BLAST hit	74.5266	75.788	72.471	49.1928	24.7626	47.5225	12.714	18.0167	38.4061	60.9037	27.1553	26.7252	35.3484	93.2568	75.2483	100.148
IU25_09776-mRNA-1	No BLAST hit	123.418	127.986	122.26	38.8275	129.108	40.5621	15.2569	9.55147	22.4743	33.3521	22.1363	33.7822	29.4358	39.439	38.0612	29.1504
IU25_09771-mRNA-1	No BLAST hit	0.20652	0	0	0	0	0	0	0	0	0	0	0	0	0	0	0
IU25_09769-mRNA-1	No BLAST hit	97.8022	90.9292	84.0377	16.2277	10.5598	12.4206	1.94949	4.71955	32.4629	38.7822	37.6749	30.4488	38.0553	56.0088	45.0536	50.1592
IU25_09764-mRNA-1	No BLAST hit	80.9203	68.9586	57.3865	18.3517	14.5293	19.441	6.38528	9.47656	12.7854	22.0599	22.0448	18.7253	21.4493	63.5406	45.8482	53.1767
IU25_09763-mRNA-1	No BLAST hit	31.2461	28.6169	24.7397	1.18946	0.804056	0.96005	0.678083	0.524395	1.29851	1.41924	5.63652	3.90576	1.56149	13.831	2.54271	17.7066
IU25_09762-mRNA-1	No BLAST hit	67.2019	62.8738	52.6955	9.94052	12.4659	9.96052	3.95548	5.39377	12.6855	18.6043	15.042	12.4261	6.94518	20.3357	15.0973	22.8876
IU25_09761-mRNA-1	No BLAST hit	311.842	291.283	238.148	7.05182	5.61444	7.80041	0.847603	1.61064	11.4869	9.31759	18.5995	19.0481	19.3224	149.197	25.9038	176.838
IU25_09757-mRNA-1	No BLAST hit	120.719	101.902	92.818	26.678	6.42785	27.0614	40.0069	65.6242	56.5353	54.7332	11.7229	14.9982	17.6589	174.805	71.5137	219.254
IU25_09756-mRNA-1	No BLAST hit	93.7234	97.6703	89.7014	45.5395	46.2947	54.0028	4.83134	7.1917	36.0588	35.4501	36.9074	42.8284	43.366	54.7079	60.5483	56.4789
IU25_09755-mRNA-1	No BLAST hit	149.579	143.286	123.551	3.82328	2.97018	3.7802	2.4298	1.87284	2.59703	5.43012	33.9163	25.557	23.6167	64.7731	14.2233	76.8045
IU25_09754-mRNA-1	No BLAST hit	57.8736	58.489	60.3814	3.22855	1.18338	2.82015	0.367295	0.449481	2.34732	1.60435	2.7652	1.38637	1.72361	34.0983	9.77354	46.003
IU25_09748-mRNA-1	No BLAST hit	83.5568	74.9428	68.563	0.0849617	0.434917	0.240013	0.113014	0.224741	1.24857	0.431941	7.11389	7.13327	7.39039	19.7195	1.74811	26.3606
IU25_09745-mRNA-1	No BLAST hit	71.555	67.5654	58.7875	9.26083	17.9853	12.2406	7.14812	4.38244	17.8296	23.2631	11.9587	9.94399	5.96328	28.4152	16.1303	25.4497
IU25_09736-mRNA-1	No BLAST hit	36.846	35.6463	34.9566	15.8029	5.32674	13.9207	5.53767	6.59239	2.39726	3.33212	4.32939	8.6559	10.3446	35.947	11.0449	42.1315
IU25_09734-mRNA-1	No BLAST hit	63.5559	61.613	53.9997	10.9601	13.3501	11.8806	8.98459	7.90337	10.6378	9.34845	1.58237	7.7399	3.94529	21.6367	13.2698	23.8555
IU25_09727-mRNA-1	No BLAST hit	52.3545	48.1201	43.1183	7.73152	3.31861	7.80041	12.5445	20.3016	27.5685	19.1905	7.12795	8.95768	9.11384	55.2557	22.7255	59.895
IU25_09726-mRNA-1	No BLAST hit	97.0764	100.761	100.534	56.9244	50.3676	60.5432	29.8074	46.2591	84.1038	87.3756	10.888	13.1958	4.02175	83.2601	83.9889	66.1009
IU25_09724-mRNA-1	No BLAST hit	50.6637	35.6581	30.8541	6.79694	2.33293	7.02037	13.0248	19.5899	55.2868	68.617	31.6499	38.3183	43.6535	93.2568	42.4315	94.3403
IU25_09723-mRNA-1	No BLAST hit	116.983	107.203	115.663	65.8453	21.4254	57.723	33.7629	47.8323	66.8735	97.3102	136.259	138.779	142.243	153.99	120.381	163.573
IU25_09722-mRNA-1	No BLAST hit	78.2991	63.9723	60.8547	23.2795	7.14559	15.3608	27.4623	38.1684	47.8453	79.4155	65.3021	69.0802	78.5567	114.551	52.8407	131.462
IU25_09721-mRNA-1	No BLAST hit	63.5981	37.2104	36.7859	3.05862	0.753856	1.44008	5.36815	6.48002	7.19177	11.1996	15.6061	13.8345	12.3296	106.335	24.1557	136.016
IU25_09720-mRNA-1	No BLAST hit	159.479	158.625	142.536	93.9677	43.4957	89.8247	44.1601	59.0318	110.973	128.688	132.346	171.641	171.981	137.283	102.423	143.247
IU25_09719-mRNA-1	No BLAST hit	30.0861	21.4649	20.19	2.8887	1.63434	2.82015	2.26028	2.58452	7.64126	10.706	10.1151	8.09289	11.4089	28.4837	10.0119	30.8585
IU25_09717-mRNA-1	No BLAST hit	75.9608	72.9509	68.9442	78.3347	38.2054	77.8841	1.61045	2.47215	1.89783	3.57894	7.79458	13.6259	11.8294	59.7062	48.7882	68.4921
IU25_09716-mRNA-1	No BLAST hit	223.889	195.245	150.779	4.41801	2.90487	2.70014	4.09675	4.45735	8.24058	17.8639	91.7524	84.4691	89.8718	74.6328	21.2952	82.0994
IU25_09711-mRNA-1	No BLAST hit	40.5338	41.1365	29.4344	4.33305	5.20098	2.76014	3.07963	1.98521	2.7968	4.16515	2.29924	7.08521	9.55442	11.8454	4.60866	9.96352
IU25_09710-mRNA-1	No BLAST hit	89.1091	85.5843	83.8594	42.141	11.6009	50.1626	9.86045	19.2528	10.9375	14.2849	6.68151	12.8112	10.3126	122.973	50.3774	182.019
IU25_09709-mRNA-1	No BLAST hit	97.0971	87.7129	76.0374	1.61427	1.25421	1.32007	0.621576	0.524395	0.849029	1.17241	6.83835	5.25623	4.46546	37.3849	7.70759	54.0877
IU25_09708-mRNA-1	No BLAST hit	74.418	70.8951	64.4237	5.94732	2.73094	6.12032	3.41867	6.03054	12.7854	22.8312	4.52351	5.89105	7.98885	66.0055	23.2817	86.1987
IU25_09698-mRNA-1	No BLAST hit	64.859	50.8424	44.3072	6.37213	3.07393	6.84036	2.9101	6.36765	19.228	27.49	14.3104	14.6048	11.5719	31.0171	46.0866	27.2146
IU25_09695-mRNA-1	No BLAST hit	69.7233	67.972	84.1912	16.2277	40.7533	15.7208	11.6687	12.6604	18.0793	22.2758	18.4143	44.4948	45.912	15.4059	22.0898	12.3548
IU25_09694-mRNA-1	No BLAST hit	67.119	56.5426	91.3306	4.6729	47.2506	5.88031	7.7697	5.0192	4.44492	3.51724	17.8355	25.0087	29.646	5.13528	9.21732	4.55475
IU25_09686-mRNA-1	No BLAST hit	65.7471	58.0425	48.9203	30.7561	13.8014	29.1015	9.54966	16.2188	16.9306	24.4973	16.6858	12.8025	16.5865	64.9785	45.1331	59.0979
IU25_09684-mRNA-1	No BLAST hit	97.2631	100.949	75.0242	6.54205	3.80733	5.88031	5.82021	6.14291	9.33932	19.2214	12.8506	13.1516	7.80467	56.2827	16.3687	65.8162
IU25_09681-mRNA-1	No BLAST hit	39.7551	38.7426	35.2868	3.56839	4.04769	3.8402	1.6387	0.561851	0.499429	1.049	6.62077	12.4911	15.7214	8.96963	4.60866	13.5504
IU25_09680-mRNA-1	No BLAST hit	31.7216	28.4858	23.2049	5.01274	4.49395	6.54034	3.75771	5.50614	5.14412	6.10889	7.91614	7.85473	6.10912	18.0762	10.6476	16.9095
IU25_09679-mRNA-1	No BLAST hit	154.099	155.669	125.446	14.4435	18.9222	11.7006	5.56593	4.75701	6.24286	11.9709	11.502	14.1162	11.2973	31.8388	18.1168	36.6088
IU25_09678-mRNA-1	No BLAST hit	107.414	115.559	103.012	23.6194	32.6613	22.1412	10.9058	6.59239	9.63898	18.2032	38.7128	30.9599	30.5653	48.2717	32.3401	43.5548
IU25_09676-mRNA-1	No BLAST hit	0.663138	1.43809	0.418948	0	0	0	0	0	0	0	0	0.560255	0	0	0.0794597	0.0569344
IU25_09668-mRNA-1	No BLAST hit	192.353	184.754	165.54	70.6882	48.721	92.4648	9.18237	11.9862	27.4186	44.0272	26.7477	34.1318	37.5946	139.269	96.0667	138.806
IU25_09666-mRNA-1	No BLAST hit	141.732	136.924	124.296	8.58114	3.53159	9.24048	3.19264	4.12024	2.39726	3.33212	11.8016	9.783	14.1962	94.0784	20.9773	121.726
IU25_09663-mRNA-1	No BLAST hit	427.05	564.862	423.086	358.878	465.373	512.547	3.2774	3.59585	2.29737	3.54809	0.776423	0.721572	0	166.931	329.122	283.875
IU25_09662-mRNA-1	No BLAST hit	127.224	125.283	104.092	6.79694	23.9007	9.96052	2.79709	2.65943	14.2337	12.804	21.0183	32.4872	36.6832	20.3357	12.1573	21.1227
IU25_09659-mRNA-1	No BLAST hit	37.8039	40.2698	35.2062	1.18946	2.65353	1.02005	0.0282534	0.337111	1.94777	1.26497	7.65944	2.74743	3.18285	5.40917	2.78109	7.57228
IU25_09652-mRNA-1	No BLAST hit	64.6585	62.1496	48.2816	6.28717	37.3689	7.56039	1.44093	3.52093	5.84332	7.58983	58.5229	38.1674	21.6169	17.9393	16.766	16.3971
IU25_09649-mRNA-1	No BLAST hit	108.423	99.1099	86.4873	4.75786	3.37693	4.62024	4.77483	7.30407	25.5708	51.3702	13.6199	12.0285	17.9224	108.389	31.2276	106.012
IU25_09647-mRNA-1	No BLAST hit	70.8346	66.201	72.3404	15.9728	12.3508	14.5208	26.53	30.9393	66.424	93.5462	6.06062	8.10284	7.13567	48.8879	39.1736	62.514
IU25_09646-mRNA-1	No BLAST hit	1807.58	1700.26	1553.79	1236.62	1053.2	1247.53	749.31	991.518	1295.72	1333.56	665.64	684.11	641.282	1396.8	1134.37	1227.16
IU25_09645-mRNA-1	No BLAST hit	39.0224	23.7002	20.1108	2.29397	1.39094	1.8601	3.2774	3.6333	8.93978	15.6733	26.5434	27.4967	27.5751	50.942	14.1438	40.5942
IU25_09639-mRNA-1	No BLAST hit	65.2013	64.5402	49.8901	11.3849	21.4964	11.9406	1.69521	2.43469	3.1464	0.83303	24.63	32.2371	32.4694	24.307	22.0103	22.0906
IU25_09638-mRNA-1	No BLAST hit	151.595	151.194	148.011	89.9745	98.7175	87.1246	13.2509	20.1143	49.8929	49.9509	43.8863	53.0735	44.6487	96.5434	91.617	88.9885
IU25_09635-mRNA-1	No BLAST hit	0	0.215318	0.334544	0	0	0.0600031	0	0	0	0	0	0	0	0	0	0
IU25_09628-mRNA-1	No BLAST hit	143.663	141.339	120.091	2.54885	0.871866	1.8601	0.0847603	0	0.0499429	0.863883	3.88937	4.72435	6.73423	95.1739	19.4676	111.421
IU25_09623-mRNA-1	No BLAST hit	0	0.19594	0	0	0	0	0	0	0.0499429	0	0	0	0	0	0	0
IU25_09621-mRNA-1	No BLAST hit	257.123	273.048	279.937	320.9	282.337	362.659	42.8605	45.4725	112.072	156.023	66.2548	74.9422	68.8299	331.397	351.053	320.427
IU25_09620-mRNA-1	No BLAST hit	119.811	116.682	89.6665	0.764656	0.899901	0.840044	0.254281	0.786592	2.74686	2.77677	6.02165	4.45081	6.67273	33.2082	7.31029	40.4804
IU25_09619-mRNA-1	No BLAST hit	48.8006	41.7341	28.8096	8.58114	16.3868	8.22043	5.96148	4.68209	10.1384	10.9837	17.634	13.8006	14.6555	14.8581	10.0119	15.9986
IU25_09617-mRNA-1	No BLAST hit	202.029	202.315	204.718	185.981	111.153	175.929	64.1918	71.8795	122.959	142.849	69.0595	70.3405	60.0208	189.869	167.421	208.892
IU25_09614-mRNA-1	No BLAST hit	21.1801	16.7092	18.5688	5.7774	3.16209	5.7603	0.73459	1.98521	4.69463	7.21959	2.78503	3.77538	5.62122	11.64	9.853	20.1548
IU25_09613-mRNA-1	No BLAST hit	58.6756	58.5883	57.6382	36.3636	27.1019	42.1822	20.625	24.3469	33.0122	50.2903	20.9726	16.9365	16.4049	65.9371	59.0385	70.7695
IU25_09612-mRNA-1	No BLAST hit	45.1221	43.8029	49.8278	9.00594	5.9417	8.76046	5.22689	5.88071	11.4369	19.3757	5.81465	10.6452	11.0458	30.6063	15.8919	38.4307
IU25_09611-mRNA-1	No BLAST hit	193.224	195.171	190.969	129.991	146.669	135.067	71.5377	39.0299	34.3607	29.0018	42.1603	40.7784	49.1678	87.2314	75.8045	94.7389
IU25_09608-mRNA-1	No BLAST hit	85.0109	87.4951	71.0349	0.934579	1.44015	1.08006	0.932364	0.599308	0.149829	0.431941	13.0869	10.626	17.4023	15.6797	2.86055	18.0482
IU25_09606-mRNA-1	No BLAST hit	81.4277	82.7834	73.4292	9.85556	6.34511	8.88046	13.7877	14.3834	9.38926	10.6443	27.9816	24.885	27.0607	37.1795	11.76	49.8176
IU25_09605-mRNA-1	No BLAST hit	65.3515	61.3425	57.5573	39.3373	23.8525	33.9018	2.62757	6.96696	51.1415	66.1488	26.6013	21.3969	27.0211	49.778	39.9682	42.0745
IU25_09602-mRNA-1	No BLAST hit	128.075	106.209	98.1699	5.26763	1.05898	3.9002	1.41267	2.92163	3.59589	5.95462	18.2099	20.269	24.3622	132.011	23.5201	165.11
IU25_09597-mRNA-1	No BLAST hit	88.0066	87.3581	89.6325	98.8105	42.37	90.0647	12.4315	20.3765	59.3821	77.9346	53.6031	43.8912	44.1984	148.376	138.895	122.864
IU25_09596-mRNA-1	No BLAST hit	72.7526	77.7636	67.0709	6.79694	7.95083	5.46029	2.59932	4.00787	10.2383	13.4519	41.1828	30.6399	26.1204	21.7736	14.2233	23.0584
IU25_09595-mRNA-1	No BLAST hit	75.5519	86.0269	132.864	370.263	540.959	454.884	0.762843	1.27353	2.49714	3.70236	0.990864	3.58652	6.588	66.0055	103.854	51.9242
IU25_09594-mRNA-1	No BLAST hit	47.7939	46.6044	39.2636	0.254885	0.178336	0.240013	0.480309	0.149827	0.299657	0.123412	8.75109	7.94262	7.67702	21.1574	3.97298	28.5241
IU25_09593-mRNA-1	No BLAST hit	53.4651	47.0539	42.4996	0.50977	0.129057	0.480025	0.282534	0.224741	1.34846	2.28312	19.1495	15.1342	14.5366	79.2888	12.8725	117.513
IU25_09592-mRNA-1	No BLAST hit	36.6043	54.009	105.381	11.7247	53.6579	11.8806	0.113014	0.0374568	0.249714	0.185118	8.00313	11.0914	5.54279	99.8299	180.85	113.584
IU25_09590-mRNA-1	No BLAST hit	141.343	134.602	143.482	149.193	196.351	161.048	20.5968	23.2232	61.1301	64.1433	49.7586	45.0486	45.8654	123.315	138.737	112.901
IU25_09589-mRNA-1	No BLAST hit	1.48816	1.337	1.36101	0.934579	0.538785	1.20006	0.197774	0.0374568	0.0998858	0	0	0.0478963	0	2.19105	2.06595	3.24526
IU25_09588-mRNA-1	No BLAST hit	0	1.22462	0.713521	0.0849617	0.397541	0	0.0282534	0	0.299657	0	0	1.27225	0	0.0684705	0	0
IU25_09583-mRNA-1	No BLAST hit	71.5331	68.9143	62.0116	1.27443	1.00854	0.900047	0.169521	0.973876	0.0998858	0.493647	0.374921	0.770224	0.934784	30.2639	8.42272	60.0089
IU25_09582-mRNA-1	No BLAST hit	78.0987	56.6515	47.0808	1.61427	0.764371	1.74009	1.83647	2.20995	5.49372	13.2976	10.419	12.1145	15.0916	66.4164	15.0973	77.2031
IU25_09580-mRNA-1	No BLAST hit	35.7453	52.0599	48.1097	76.7204	150.056	45.1824	2.0625	1.3859	86.6509	59.6079	10.6319	23.0304	23.9837	56.1458	102.344	34.3315
IU25_09579-mRNA-1	No BLAST hit	15.4079	12.8733	10.6626	0.679694	0.368734	0.300016	0.0847603	0.0374568	0	0	8.5444	3.09764	2.08859	2.19105	0.874056	3.81461
IU25_09577-mRNA-1	No BLAST hit	28.461	28.7052	26.8664	3.56839	4.96132	3.54018	3.81421	3.07145	0.799086	1.72777	14.5657	15.1652	17.2935	7.39481	3.17839	9.22337
IU25_09576-mRNA-1	No BLAST hit	182.103	199.945	147.845	53.356	79.9827	40.1421	83.2346	73.4152	24.6718	29.6497	55.1818	64.1043	67.8364	61.9658	45.4509	59.2687
IU25_09574-mRNA-1	No BLAST hit	202.985	198.468	175.514	42.7358	57.6335	41.0421	7.96747	7.49135	28.4674	25.2069	55.19	59.3897	58.2649	65.5947	38.2996	87.9637
IU25_09566-mRNA-1	No BLAST hit	1.29075	1.39957	1.95708	0.764656	2.54426	1.26007	0.367295	0.337111	0.0499429	0.185118	0	2.90799	2.4705	0.410823	1.03298	0.398541
IU25_09564-mRNA-1	No BLAST hit	165.216	166.645	149.106	66.3551	51.5746	58.383	13.4769	19.6648	75.0641	88.7023	83.5401	80.6716	82.208	120.508	99.0862	125.996
IU25_09562-mRNA-1	No BLAST hit	116.534	115.236	115.696	102.974	143.755	109.626	17.2911	17.6421	62.1789	52.2958	30.9032	21.1621	25.6834	83.8763	89.0743	88.533
IU25_09553-mRNA-1	No BLAST hit	0.334639	0	0.281885	0	0	0	0	0	0	0	0	0	0	0.0684705	0	0.0569344
IU25_09550-mRNA-1	No BLAST hit	13.5915	10.5506	10.408	0.594732	1.52221	1.02005	0.621576	1.27353	2.59703	1.45009	5.33542	6.26336	4.43423	3.69741	3.17839	3.87154
IU25_09545-mRNA-1	No BLAST hit	59.7601	59.6763	52.4867	15.633	23.7535	15.6008	5.39641	5.99308	13.2848	10.6134	30.2193	34.0392	27.2678	18.9663	16.2892	23.6278
IU25_09544-mRNA-1	No BLAST hit	73.0877	67.5181	63.925	12.9991	6.96837	10.7406	9.0411	11.9487	13.8342	11.9401	10.1611	13.8731	15.421	37.5218	16.766	43.2132
IU25_09540-mRNA-1	No BLAST hit	159.773	158.303	158.402	12.1495	14.8945	11.1006	13.5334	19.5899	188.684	155.345	89.3016	85.4949	81.4236	67.0326	37.1077	88.1914
IU25_09539-mRNA-1	No BLAST hit	56.139	54.8341	52.7463	43.1606	17.791	42.9622	9.91696	9.88858	16.631	15.9818	9.55633	9.13755	8.967	55.3241	41.2396	59.2118
IU25_09537-mRNA-1	No BLAST hit	156.97	147.767	123.154	16.0578	9.2279	13.0207	20.173	25.7702	300.456	10.9219	41.5085	60.8568	59.1384	65.0469	20.739	75.6658
IU25_09534-mRNA-1	No BLAST hit	0.11437	0	0.192681	0	0	0	0	0	0	0	0	0	0	0	0	0
IU25_09518-mRNA-1	No BLAST hit	30.7098	21.955	21.9261	5.94732	2.88961	5.64029	5.00086	8.20303	4.79452	7.31215	11.5281	11.7286	11.2575	32.3181	10.3298	38.2599
IU25_09515-mRNA-1	No BLAST hit	38.3314	28.4155	28.269	9.68564	8.75623	11.1606	5.67894	6.9295	4.09532	5.27586	14.4126	13.9672	14.5984	34.1668	14.9384	45.8891
IU25_09510-mRNA-1	No BLAST hit	99.2823	100.41	97.0758	56.1597	68.21	68.5836	72.9504	110.984	24.4221	32.5499	63.1531	59.0084	58.5422	52.7223	47.8347	52.5505
IU25_09506-mRNA-1	No BLAST hit	85.2928	85.6039	83.9565	21.1555	29.5135	20.4611	4.66182	2.84671	12.3359	14.7786	35.1426	43.6974	33.8184	27.6621	24.4736	34.3884
IU25_09505-mRNA-1	No BLAST hit	2.25881	1.81718	1.59583	0.424809	0.307774	0.360019	0	0	0	0	0.839038	0.656643	0.697319	0.0684705	0.397298	0.0569344
IU25_09496-mRNA-1	No BLAST hit	93.85	109.031	98.205	15.8878	82.073	22.6212	9.29538	9.9635	2.24743	2.52994	13.4246	5.90979	11.1571	8.01104	11.2038	7.45841
IU25_09494-mRNA-1	No BLAST hit	57.3455	58.2758	52.0124	7.73152	9.20066	7.6204	42.0411	47.645	2.29737	1.5118	4.60697	4.50685	4.46696	13.0779	5.08542	12.5256
IU25_09492-mRNA-1	No BLAST hit	0.478689	1.03809	1.6129	0.764656	1.34795	0.900047	0	0	0.0998858	0.123412	0	1.34807	1.14527	0.273882	0.556218	0.170803
IU25_09488-mRNA-1	No BLAST hit	34.5106	30.8642	30.558	4.84282	7.36498	7.20038	2.0625	2.39723	5.29395	5.7695	8.60487	6.12208	3.90079	11.4346	7.38975	9.62192
IU25_09487-mRNA-1	No BLAST hit	0.60235	0.163283	0.63424	0.254885	1.06011	0.300016	0.0565069	0.149827	0.199772	0.030853	0	0.169633	0	1.71176	0.397298	0.683213
IU25_09484-mRNA-1	No BLAST hit	420.321	436.77	375.926	259.728	247.889	220.692	60.7166	75.5128	119.613	139.517	173.294	202.803	215.767	255.874	191.259	257.116
IU25_09479-mRNA-1	No BLAST hit	78.52	79.6643	69.6865	35.7689	28.3006	32.8817	6.35702	8.91471	17.8296	20.0544	33.065	28.2752	35.0608	56.2143	45.6098	51.0132
IU25_09477-mRNA-1	No BLAST hit	157.717	145.095	121.533	8.92098	9.09816	8.82046	3.07963	6.36765	17.48	15.6116	17.1206	17.0706	21.3432	64.91	26.1422	70.5987
IU25_09475-mRNA-1	No BLAST hit	102.818	95.8743	76.638	8.32625	6.73482	8.40044	2.62757	4.94429	28.1178	34.1851	13.3528	21.6622	24.5068	51.2159	33.6114	54.5432
IU25_09473-mRNA-1	No BLAST hit	97.3389	101.029	83.6349	5.35259	7.09367	5.7003	3.72945	3.55839	6.49257	8.8548	12.3766	12.5616	16.072	36.0839	12.8725	37.6336
IU25_09472-mRNA-1	No BLAST hit	129.975	122.957	87.5601	20.1359	49.2514	16.8609	23.4504	17.3425	42.3016	34.0308	43.9071	24.838	14.279	38.9597	26.6984	31.8263
IU25_09470-mRNA-1	No BLAST hit	141.508	133.34	127.482	15.463	10.3361	14.7008	10.0865	12.8102	3.44606	2.93103	55.0804	63.0136	50.8632	83.1231	26.1422	125.996
IU25_09469-mRNA-1	No BLAST hit	72.282	67.1027	54.9965	3.73832	2.52684	3.06016	2.0625	2.65943	8.14069	9.16333	7.12607	7.87746	10.0681	17.9393	6.51569	25.1081
IU25_09468-mRNA-1	No BLAST hit	34.252	32.9658	34.887	29.7366	21.428	32.1617	7.74144	12.0985	5.54366	7.96006	9.43959	6.18306	7.84518	22.9376	30.9893	34.3315
IU25_09466-mRNA-1	No BLAST hit	371.639	335.052	317.319	90.0594	63.8466	87.9046	96.429	104.392	175.999	181.292	43.7476	36.3224	48.9439	265.255	195.232	249.771
IU25_09457-mRNA-1	No BLAST hit	10.2011	6.9527	6.83343	2.71878	2.73577	3.48018	0.791096	1.19862	1.0488	0.863883	1.67808	4.70594	2.78927	7.94257	5.95947	7.2876
IU25_09456-mRNA-1	No BLAST hit	8.03498	5.4408	5.63565	1.1045	0.877333	1.26007	0.960617	1.42336	1.14869	1.29582	3.39879	3.02938	2.82471	4.65599	3.89352	4.66862
IU25_09450-mRNA-1	No BLAST hit	131.452	134.41	102.376	11.7247	20.0128	11.4606	8.53254	9.88858	8.3904	7.25045	7.61273	13.281	8.43586	17.3915	10.7271	20.7241
IU25_09443-mRNA-1	No BLAST hit	86.9071	96.75	108.951	151.997	85.8813	161.708	3.44692	4.38244	7.44149	9.10162	98.7779	115.047	123.477	286.96	242.034	369.39
IU25_09440-mRNA-1	No BLAST hit	87.0966	84.0246	64.384	6.20221	9.16852	7.56039	2.8536	2.73434	3.496	6.26315	10.3103	9.81119	12.4638	22.8691	9.77354	27.3285
IU25_09439-mRNA-1	No BLAST hit	52.4044	49.907	38.5917	5.86236	11.973	5.22027	6.27226	4.64464	2.64697	4.90562	12.2401	12.2136	17.2935	10.6129	6.67461	8.99564
IU25_09435-mRNA-1	No BLAST hit	97.2234	96.6289	90.4625	62.6168	62.4941	58.323	17.0086	12.548	13.5845	22.8312	71.9977	80.6497	89.4265	67.7858	64.8391	57.6746
IU25_09434-mRNA-1	No BLAST hit	86.3996	81.9885	80.6754	63.4664	48.6591	59.1031	8.1935	11.8363	17.1804	21.2268	61.7742	73.3449	74.0378	61.4865	47.9142	55.0556
IU25_09433-mRNA-1	No BLAST hit	26.8741	24.3897	21.8214	2.54885	1.66059	2.22012	2.17552	2.06012	1.19863	3.85662	15.5212	17.6513	11.6902	15.9536	6.03893	18.9022
IU25_09432-mRNA-1	No BLAST hit	120.086	116.424	101.24	103.908	92.4674	96.365	21.6986	38.7303	83.904	58.9292	27.0909	25.9947	28.7427	120.919	117.044	107.663
IU25_09425-mRNA-1	No BLAST hit	22.2173	17.2309	14.5843	8.32625	3.32416	6.78035	8.33477	9.32673	11.2371	16.0127	4.87963	9.95633	13.9043	26.2927	12.0779	26.1329
IU25_09424-mRNA-1	No BLAST hit	42.2288	37.2763	32.3927	7.81648	3.99481	6.90036	3.33391	4.86938	15.3325	23.0472	13.3223	11.0158	13.4446	34.9884	16.6865	45.9461
IU25_09422-mRNA-1	No BLAST hit	73.7509	71.8245	64.5758	40.1019	24.6232	42.3022	13.7877	16.893	41.3028	67.352	35.4249	34.2804	43.2338	94.2154	74.6126	100.034
IU25_09418-mRNA-1	No BLAST hit	0.334639	0.241901	0.939616	0.339847	0.785267	0.360019	0.0282534	0.0374568	0	0	0	0	1.0675	0	0.0794597	0.0569344
IU25_09416-mRNA-1	No BLAST hit	4.36003	3.75931	3.76119	0.594732	1.10942	1.02005	0.0565069	0	0.0499429	0	1.20978	1.36101	2.01087	1.71176	1.11244	1.48029
IU25_09415-mRNA-1	No BLAST hit	163.776	156.958	135.394	2.71878	4.82071	1.38007	1.83647	1.08625	3.34617	2.28312	28.4743	46.9258	47.3296	16.8437	5.56218	22.8307
IU25_09411-mRNA-1	No BLAST hit	120.232	116.93	110.649	180.289	35.0815	166.389	54.9247	64.7253	115.718	113.57	98.7032	119.469	106.737	225.542	157.41	259.222
IU25_09410-mRNA-1	No BLAST hit	119.284	123.572	112.599	37.4681	23.7583	40.0221	19.8622	22.3242	46.2971	48.7785	21.0256	16.5259	19.8845	109.553	53.8736	135.048
IU25_09403-mRNA-1	No BLAST hit	72.1282	73.6233	69.6315	38.0629	24.6848	42.0622	8.39127	11.7614	11.7366	10.49	13.2818	18.1904	21.3409	52.3114	40.6039	66.7841
IU25_09400-mRNA-1	No BLAST hit	58.8154	50.7946	54.3912	2.8887	3.72727	2.52013	2.62757	2.02266	1.0488	1.94374	10.6029	7.52002	7.71048	8.3534	2.78109	10.5329
IU25_09398-mRNA-1	No BLAST hit	232.929	228.711	210.175	106.202	80.9712	100.805	24.4392	27.718	78.4103	66.0253	120.167	126.665	109.814	155.702	88.3591	165.508
IU25_09397-mRNA-1	No BLAST hit	21.9427	14.6955	13.7721	0.169923	0.302889	0.360019	0.254281	0.374568	0.799086	0.339383	2.47716	7.02764	0	1.164	0.0794597	2.50511
IU25_09394-mRNA-1	No BLAST hit	171.914	153.045	139.361	31.2659	55.3549	24.1213	9.91696	6.9295	5.89326	5.95462	35.1489	33.0096	10.5163	29.1684	18.0373	33.022
IU25_09389-mRNA-1	No BLAST hit	79.7403	78.5145	73.7753	18.4367	12.6013	16.2608	5.82021	7.71609	9.23943	15.951	10.7967	10.7541	11.4202	34.7145	18.3552	47.4833
IU25_09388-mRNA-1	No BLAST hit	107.266	96.9578	97.6521	24.2141	19.9231	28.2615	5.93322	9.36419	72.7668	64.6678	49.8707	50.6795	57.5259	106.472	88.1208	96.6746
IU25_09387-mRNA-1	No BLAST hit	116.567	107.684	108.525	29.2268	28.4528	33.8418	6.5548	9.36419	52.3401	47.6061	65.0621	54.7603	43.3555	128.861	99.4835	98.0411
IU25_09384-mRNA-1	No BLAST hit	0.245301	0.620624	0.275507	0.254885	0.115125	0.180009	0.0565069	0.11237	0.499429	0	0	0.276325	0	0	0.397298	0.0569344
IU25_09379-mRNA-1	No BLAST hit	0.667032	0.197255	0.306479	0.254885	0.512268	0.180009	0.0847603	0	0.0998858	0	0	0.341542	0	0.136941	0.0794597	0.0569344
IU25_09376-mRNA-1	No BLAST hit	53.7977	55.1174	53.6248	16.3127	20.1987	13.5007	9.66268	11.6116	16.2314	14.2232	19.0609	11.1103	6.60057	19.7195	17.8784	16.6818
IU25_09375-mRNA-1	No BLAST hit	58.8794	52.0333	45.3674	20.4758	12.3479	23.5812	9.97347	9.85113	13.4846	24.343	20.7674	18.0853	20.6439	54.7764	35.9952	66.4425
IU25_09372-mRNA-1	No BLAST hit	115.072	113.008	113.304	110.79	47.3532	123.906	19.4101	27.8304	95.3909	126.898	17.1444	17.3692	15.0293	259.572	205.483	231.894
IU25_09371-mRNA-1	No BLAST hit	133.969	130.984	116.645	68.6491	57.2285	65.9434	33.7346	37.232	83.105	95.7367	47.8872	54.71	59.6981	103.048	80.3337	93.0878
IU25_09369-mRNA-1	No BLAST hit	69.5144	68.6083	61.3442	4.41801	3.591	4.02021	2.37329	2.32232	3.89554	6.72595	26.8694	31.7259	25.9662	28.6207	9.61462	28.8088
IU25_09368-mRNA-1	No BLAST hit	108.713	111.366	105.465	156.924	79.1837	165.969	24.3262	30.2651	50.9917	65.0072	36.0957	31.0383	36.5533	156.113	146.047	142.678
IU25_09367-mRNA-1	No BLAST hit	45.1054	35.4228	26.0262	2.80374	1.74606	3.36018	2.68408	3.97042	10.1883	17.7096	2.85602	4.82954	8.8163	36.6317	13.1903	38.4307
IU25_09364-mRNA-1	No BLAST hit	348.712	340.829	251.036	92.1835	101.771	93.7849	118.015	110.61	26.6695	21.1034	112.476	153.165	148.631	97.4335	72.1494	94.8527
IU25_09354-mRNA-1	No BLAST hit	42.9048	36.7068	30.2735	1.18946	0.379034	0.600031	0.197774	0.337111	0.0998858	0.0617059	2.32493	6.21671	4.50855	27.5936	4.60866	31.8833
IU25_09353-mRNA-1	No BLAST hit	29.8437	26.6201	28.5216	4.92778	6.9389	4.02021	2.31678	2.43469	2.7968	3.70236	6.3055	6.6825	6.11387	7.73716	4.84704	8.5971
IU25_09352-mRNA-1	No BLAST hit	99.5491	92.6049	85.6225	50.6372	44.4489	44.4023	29.4966	27.3434	91.1458	102	37.1574	38.7732	41.175	73.1265	60.8661	73.787
IU25_09351-mRNA-1	No BLAST hit	131.934	128.098	107.534	11.5548	41.0365	9.18048	14.6353	11.4992	19.1281	26.3176	55.9359	55.158	55.7855	20.2673	12.793	16.3971
IU25_09350-mRNA-1	No BLAST hit	84.0958	76.5008	69.6601	18.3517	5.22532	17.9409	10.3408	13.5593	16.1316	14.47	13.6483	16.1315	18.9671	111.744	38.7763	124.345
IU25_09349-mRNA-1	No BLAST hit	48.2526	46.4372	32.484	2.80374	2.11454	2.82015	1.41267	1.01133	1.69806	3.39383	2.78929	3.87472	7.88176	17.6654	7.78705	20.2117
IU25_09342-mRNA-1	No BLAST hit	43.5719	48.7103	51.7825	6.03228	17.5958	6.12032	1.41267	2.5096	12.3359	12.4646	9.72343	17.5023	24.2432	11.0922	10.1708	10.4759
IU25_09334-mRNA-1	No BLAST hit	0.451762	0.489849	0.338262	0.0849617	0.141348	0.120006	0.395548	0.449481	0.599315	0	0	0.621987	0.480375	0	0.476758	0.0569344
IU25_09326-mRNA-1	No BLAST hit	145.644	145.086	133.742	82.9227	61.8812	85.6245	8.16525	14.1961	25.4709	24.8058	35.8761	32.4759	23.8531	108.731	81.1283	119.221
IU25_09325-mRNA-1	No BLAST hit	72.5525	55.438	53.7775	10.2804	3.54216	9.06047	8.13699	9.32673	8.44035	13.6679	58.8733	71.6114	73.0055	64.2253	28.6849	96.1622
IU25_09324-mRNA-1	No BLAST hit	94.3156	84.9007	81.3768	18.3517	3.96741	15.7208	10.6798	18.6909	22.774	30.5136	19.4684	20.8884	20.8775	105.581	63.2499	120.132
IU25_09318-mRNA-1	No BLAST hit	0	0	0.23784	0	0	0	0	0	0	0	0	0	0	0	0	0
IU25_09316-mRNA-1	No BLAST hit	251.508	236.522	214.649	0.339847	0.181086	0.360019	0	0.374568	0.649257	0.802177	3.33226	5.72284	6.15427	142.145	19.706	185.549
IU25_09313-mRNA-1	No BLAST hit	185.015	184.298	157.058	94.8173	119.655	95.825	12.2902	14.1587	68.1221	68.2159	127.112	115.833	116.496	104.486	91.2197	81.3593
IU25_09310-mRNA-1	No BLAST hit	83.6899	77.7522	66.7012	49.4477	17.0068	47.2225	4.46404	5.95562	47.7454	50.9382	14.3504	22.4077	20.6421	100.789	71.4342	108.745
IU25_09309-mRNA-1	No BLAST hit	116.664	117.072	130.054	99.6601	114.439	99.3052	10.595	12.9226	97.1888	89.1651	45.2729	45.8221	39.0732	94.01	109.416	68.2074
IU25_09300-mRNA-1	No BLAST hit	46.1423	40.79	35.5175	1.18946	1.44015	0.780041	0.141267	0.149827	0	0	3.92606	5.76111	0	9.0381	2.06595	10.419
IU25_09296-mRNA-1	No BLAST hit	229.436	220.138	195.055	64.316	52.1366	64.3234	13.9289	18.9157	41.7522	49.735	47.7564	62.1245	60.9525	135.229	105.284	172.568
IU25_09295-mRNA-1	No BLAST hit	215.685	218.769	170.512	35.7689	75.6277	27.3014	13.8159	10.7875	13.7343	9.19418	36.2711	46.6879	50.7699	36.7686	24.3941	36.495
IU25_09294-mRNA-1	No BLAST hit	62.9106	59.3743	55.2586	15.463	8.5795	15.5408	5.31165	6.51747	1.84789	3.79491	4.8391	10.8881	12.0652	34.5776	16.5276	38.8862
IU25_09291-mRNA-1	No BLAST hit	25.7324	25.237	25.8161	9.26083	17.9116	7.6804	8.05223	5.69343	28.0679	33.8148	28.2991	15.7962	17.9852	16.6383	17.0044	14.6321
IU25_09290-mRNA-1	No BLAST hit	169.466	158.902	166.326	70.4333	195.784	61.0232	81.4264	61.9909	150.578	93.6079	93.8904	55.8547	78.0317	105.513	115.932	74.2994
IU25_09289-mRNA-1	No BLAST hit	79.6441	72.9002	63.6034	2.97366	2.91263	2.40013	3.02312	3.97042	27.9181	18.8203	7.70672	11.2403	4.65818	24.0331	6.91299	26.93
IU25_09285-mRNA-1	No BLAST hit	31.116	27.3477	24.9084	0.764656	2.17691	1.80009	0.452055	0.749135	16.5311	25.4228	11.1273	8.59956	7.39829	12.1193	5.08542	10.3051
IU25_09284-mRNA-1	No BLAST hit	55.4821	46.0765	41.0274	5.01274	11.7275	4.44023	1.32791	3.33365	23.2734	31.1923	21.1333	14.9489	22.9679	17.1176	14.7795	10.0774
IU25_09281-mRNA-1	No BLAST hit	164.48	179.085	209.422	107.816	198.754	130.747	19.3254	20.1892	116.717	117.735	89.4974	79.016	82.7485	120.097	131.506	99.2936
IU25_09280-mRNA-1	No BLAST hit	67.2188	60.6751	48.6067	20.3059	27.9009	19.861	9.74744	8.35286	42.6512	58.0961	31.1619	23.1094	24.2276	47.1762	38.379	36.2103
IU25_09279-mRNA-1	No BLAST hit	218.715	249.148	201.557	35.1742	84.8819	32.3417	8.98459	9.88858	20.0271	28.107	16.1442	50.0124	52.1787	41.3562	32.499	36.1534
IU25_09278-mRNA-1	No BLAST hit	25.9718	22.4498	22.9867	3.65335	2.47216	2.70014	2.59932	1.83538	1.3984	3.76406	8.42435	7.00508	8.4017	8.3534	3.97298	10.9314
IU25_09277-mRNA-1	No BLAST hit	204.538	180.974	160.757	6.54205	3.00504	6.30033	4.94435	5.73088	6.992	17.3085	17.6132	18.4726	26.2126	123.178	27.0957	135.959
IU25_09276-mRNA-1	No BLAST hit	69.1724	59.7935	52.7378	17.4172	9.24303	15.7808	27.2363	37.9811	39.5048	82.3774	34.6139	38.4544	46.9537	64.6361	36.3131	73.0469
IU25_09275-mRNA-1	No BLAST hit	33.7831	26.6306	25.0825	1.35939	0.675728	2.04011	9.01285	12.1734	4.84446	8.14518	3.60418	4.65413	4.99235	35.1253	8.89948	44.4088
IU25_09269-mRNA-1	No BLAST hit	199.944	166.013	144.317	49.0229	25.9912	51.1827	110.443	159.304	34.2608	20.4247	13.1129	13.6381	14.3396	133.517	63.965	148.428
IU25_09268-mRNA-1	No BLAST hit	121.291	103.611	86.9486	1.44435	6.16791	1.02005	0.367295	1.3859	0.549372	1.38838	3.15275	7.71058	0	4.99834	1.98649	7.00293
IU25_09265-mRNA-1	No BLAST hit	74.5619	57.1522	58.2837	13.1691	3.82829	12.5407	6.89384	8.68997	10.5379	19.1597	9.72343	10.1399	12.2832	101.679	39.8887	130.949
IU25_09258-mRNA-1	No BLAST hit	48.3122	45.2479	44.4622	11.13	12.4153	13.3807	17.0086	20.5263	8.14069	8.88565	14.3011	9.86318	8.91418	15.7482	12.4752	17.5358
IU25_09243-mRNA-1	No BLAST hit	98.1264	82.6185	65.0937	6.79694	2.89945	5.28028	5.02911	4.4199	9.98858	17.6787	21.3417	15.1945	12.81	43.6842	13.1108	47.2556
IU25_09237-mRNA-1	No BLAST hit	62.7794	60.64	57.2879	79.949	28.294	77.224	16.3587	19.8146	49.9429	52.45	17.1693	23.1636	26.1958	87.4368	75.884	101.002
IU25_09232-mRNA-1	No BLAST hit	82.6526	77.1436	70.7717	17.4172	8.92093	18.781	18.5343	26.2946	81.4568	84.136	19.9575	24.2287	22.5686	91.7504	58.1645	86.9388
IU25_09227-mRNA-1	No BLAST hit	41.8121	37.8852	34.4109	5.94732	3.31566	4.20022	5.14213	3.70822	7.14183	12.7114	9.40793	13.9135	22.0768	23.7593	10.1708	27.8979
IU25_09226-mRNA-1	No BLAST hit	27.7995	20.0893	18.6424	2.03908	0.786149	2.10011	4.88785	8.65251	18.4289	35.0798	7.79331	7.24275	8.74391	43.1364	27.8903	43.0993
IU25_09225-mRNA-1	No BLAST hit	36.5123	30.7666	29.4531	0.679694	0.958456	1.68009	2.4298	4.00787	5.9432	7.58983	12.1143	5.64668	9.17977	25.9503	11.1244	30.8015
IU25_09224-mRNA-1	No BLAST hit	258.341	256.609	195.515	1.61427	3.58082	1.38007	0.960617	1.31099	1.3984	1.5735	6.16537	3.31726	3.843	36.9056	6.27731	38.4877
IU25_09222-mRNA-1	No BLAST hit	428.496	391.405	362.298	35.9388	15.208	39.8421	21.5009	32.2503	21.6253	28.1688	100.847	105.529	106.722	265.118	79.2213	314.278
IU25_09214-mRNA-1	No BLAST hit	407.826	387.845	420.489	206.882	298.993	249.673	21.8682	21.3878	63.9768	63.4645	34.6802	55.2803	54.8193	230.54	198.57	228.478
IU25_09212-mRNA-1	No BLAST hit	57.2283	62.1853	56.4207	58.6236	31.621	59.7631	13.1096	16.5933	61.0302	34.6479	12.2814	14.2457	17.7893	66.4164	43.0671	81.5301
IU25_09209-mRNA-1	No BLAST hit	64.0069	54.9668	52.892	50.3823	18.4704	62.7633	3.16439	6.51747	22.774	18.9746	21.0082	19.4017	22.6562	73.3319	41.319	89.7856
IU25_09203-mRNA-1	No BLAST hit	6.0235	5.87819	12.0083	1.35939	7.0674	1.50008	0.480309	0.486938	0.199772	0	0	2.71412	1.9215	6.84705	8.10488	2.50511
IU25_09201-mRNA-1	No BLAST hit	42.3982	38.0767	38.168	4.58793	3.18982	5.34028	3.24915	2.92163	11.7366	10.9219	9.31708	4.92188	12.3894	30.1955	20.2622	22.8307
IU25_09200-mRNA-1	No BLAST hit	269.767	267.405	229.686	17.9269	25.5562	18.721	11.7817	11.6491	8.34046	11.4156	63.1676	85.9674	98.048	85.5881	40.2066	105.443
IU25_09195-mRNA-1	No BLAST hit	5.03229	7.85413	10.8543	17.3322	25.6573	19.741	5.39641	7.04187	11.337	10.1198	3.51192	0.34356	0.729684	10.2706	16.0509	5.86424
IU25_09194-mRNA-1	No BLAST hit	73.9985	70.0006	60.6461	25.6584	16.0443	22.8012	9.38014	9.21436	13.5845	15.8276	47.2164	57.147	57.4929	34.783	25.0298	47.9957
IU25_09193-mRNA-1	No BLAST hit	152.302	145.072	130.922	18.4367	12.938	18.361	6.04624	7.64118	7.14183	10.6751	20.7575	23.1295	29.4537	87.9161	35.6774	95.479
IU25_09192-mRNA-1	No BLAST hit	3.21564	3.60044	2.62038	3.9932	2.95272	3.42018	1.01712	1.98521	2.24743	0.987295	0	1.14182	0.334497	2.25953	3.01947	3.3022
IU25_09184-mRNA-1	No BLAST hit	38.0699	34.2344	39.4227	7.64656	5.71745	6.54034	5.50942	8.61505	10.5379	15.6425	25.7179	12.6939	17.4878	12.1193	12.3162	10.7606
IU25_09182-mRNA-1	No BLAST hit	33.3188	30.2588	30.4968	9.51571	2.87638	10.2005	2.88185	6.89204	15.6321	23.5717	11.1559	8.89682	11.0856	37.1795	24.8709	36.495
IU25_09181-mRNA-1	No BLAST hit	68.585	60.4304	62.0222	16.5675	5.49717	15.7808	4.40754	4.23261	24.0225	50.6606	19.4952	14.9848	14.549	39.6444	27.7314	39.968
IU25_09179-mRNA-1	No BLAST hit	309.951	297.201	288.084	217.502	148.581	163.629	36.3904	46.1842	31.7637	37.7023	88.5971	93.351	88.4941	102.98	83.3532	96.6746
IU25_09173-mRNA-1	No BLAST hit	95.3774	99.1225	105.901	55.6499	83.675	55.9229	22.8005	23.0359	37.607	33.5372	23.3674	44.8484	35.1419	47.45	50.2185	43.6118
IU25_09172-mRNA-1	No BLAST hit	40.2779	32.8054	29.6114	2.46389	0.956272	2.82015	5.7072	8.0532	11.6367	19.0363	20.6185	23.3931	29.1508	49.3672	14.6206	53.6892
IU25_09171-mRNA-1	No BLAST hit	51.2563	50.7447	46.3183	3.48343	2.66022	5.10027	1.13014	1.1237	0.649257	0.802177	10.5993	13.2614	8.34539	15.5428	4.84704	30.2891
IU25_09160-mRNA-1	No BLAST hit	92.5979	88.4338	85.4311	31.6907	14.1515	34.5018	18.054	23.2232	59.7816	82.6551	41.5547	43.151	45.5362	76.6185	58.7207	78.2848
IU25_09159-mRNA-1	No BLAST hit	149.486	151.682	141.32	119.371	61.5276	122.466	2.93836	3.25874	0.449486	1.48094	12.1448	10.97	8.74769	87.2998	26.5395	118.424
IU25_09158-mRNA-1	No BLAST hit	49.7602	49.0009	49.986	49.3628	21.0016	45.8424	28.5077	38.131	34.7602	40.4174	21.3852	21.9499	22.8511	49.1618	58.3234	52.8351
IU25_09153-mRNA-1	No BLAST hit	219.137	209.086	195.837	86.491	26.1268	69.9037	103.238	121.884	63.0779	66.303	115.364	164.463	155.885	187.061	78.1883	262.354
IU25_09152-mRNA-1	No BLAST hit	86.1006	88.1122	80.8922	91.6737	40.7634	96.545	9.09761	16.6683	56.6352	54.3321	49.9266	46.7619	47.1154	108.252	97.8148	134.935
IU25_09151-mRNA-1	No BLAST hit	76.0071	67.2898	47.6682	17.757	23.5456	16.6809	14.72	13.2222	22.5242	29.372	14.6022	20.5345	14.4113	48.8879	33.3731	39.911
IU25_09148-mRNA-1	No BLAST hit	107.6	109.435	97.2441	9.85556	6.7725	8.40044	2.9101	4.19516	14.6832	29.3412	7.48494	8.00569	7.46482	59.5008	25.4271	76.7476
IU25_09145-mRNA-1	No BLAST hit	99.8339	93.7366	81.4647	15.633	31.2536	14.5808	10.3408	9.9635	16.3813	13.9455	19.2668	21.1098	9.6075	26.1557	21.5336	29.3782
IU25_09143-mRNA-1	No BLAST hit	131.271	132.278	112.384	0.764656	0.584888	0.180009	0	0.11237	0.499429	1.45009	3.98623	0.701929	2.65035	37.3164	5.88001	40.9358
IU25_09138-mRNA-1	No BLAST hit	110.822	120.801	100.087	2.71878	3.90271	2.58013	2.09075	2.43469	2.69692	4.22686	7.36571	10.9886	11.7331	39.5759	10.8065	50.6716
IU25_09136-mRNA-1	No BLAST hit	56.31	36.2805	36.565	11.5548	8.31674	11.6406	3.41867	10.413	56.3855	59.4228	10.7397	7.61706	9.66949	40.8084	47.9936	38.3169
IU25_09132-mRNA-1	No BLAST hit	68.4097	59.5894	63.2707	20.4758	17.2647	25.5613	6.32877	9.81367	29.716	26.8112	34.2991	25.389	23.7548	38.4804	31.2276	45.7183
IU25_09131-mRNA-1	No BLAST hit	75.8266	74.3064	81.2023	33.6448	35.1304	30.8416	7.20463	12.2484	29.1167	26.6878	46.4182	29.751	45.2292	53.8178	58.9591	53.0629
IU25_09128-mRNA-1	No BLAST hit	49.4582	37.2023	33.801	3.56839	0.720433	3.48018	2.8536	6.25528	12.7354	6.69509	22.3277	24.6637	28.6077	105.787	29.7179	119.847
IU25_09127-mRNA-1	No BLAST hit	95.2582	102.953	92.0106	31.096	39.6066	32.0417	11.2449	11.4992	41.053	44.2431	45.7636	39.4527	32.6853	57.3783	45.7688	52.2658
IU25_09114-mRNA-1	No BLAST hit	197.948	246.121	345.685	774.256	952.934	862.545	105.216	129.563	306.05	275.178	99.2755	88.0277	90.4279	461.696	720.858	308.015
IU25_09112-mRNA-1	No BLAST hit	317.288	439.068	505.046	846.219	1376.23	820.243	19.0993	20.5638	0.898972	3.42468	221.086	175.655	246.432	523.32	701.629	650.02
IU25_09111-mRNA-1	No BLAST hit	59.4042	57.5808	47.6482	5.35259	5.84888	7.7404	3.53168	2.7718	2.14754	4.56624	20.7284	17.2362	31.8041	19.3771	8.58164	20.5533
IU25_09110-mRNA-1	No BLAST hit	134.682	143.281	93.9469	2.80374	9.54099	3.7802	5.17038	3.78313	1.94777	2.80762	16.2564	47.0731	45.9359	8.76422	3.41677	7.80001
IU25_09109-mRNA-1	No BLAST hit	95.6833	71.8854	68.4599	10.2804	3.24394	9.4805	19.6644	26.1074	35.4594	33.4138	22.3687	18.3203	18.5905	123.726	38.7763	127.191
IU25_09106-mRNA-1	No BLAST hit	67.1963	40.2439	56.7398	7.13679	6.09405	10.2605	3.92723	3.74568	11.5867	6.10889	8.72197	13.0424	14.4975	29.0999	21.1363	34.6731
IU25_09102-mRNA-1	No BLAST hit	115.199	124.355	99.201	28.3772	47.5604	26.0414	17.9692	13.0724	8.59018	10.6751	20.0988	26.1389	40.286	29.1684	23.9968	34.8439
IU25_09100-mRNA-1	No BLAST hit	28.1366	23.6706	19.0017	2.20901	5.63495	1.44008	2.45805	1.34844	1.59817	2.31397	5.58608	13.1152	12.767	5.81999	2.70163	4.78249
IU25_09099-mRNA-1	No BLAST hit	15.4806	13.9775	14.3293	8.15633	7.54163	8.64045	3.19264	4.86938	5.79337	12.5572	6.77789	6.82951	7.88629	9.10657	10.1708	10.419
IU25_09098-mRNA-1	No BLAST hit	105.673	99.4075	88.5179	32.3704	25.3735	32.8217	17.2911	15.994	24.3222	34.8638	27.7065	38.1674	42.7638	62.4451	35.5185	79.5943
IU25_09094-mRNA-1	No BLAST hit	93.5414	90.0939	79.2428	2.37893	7.98201	3.42018	4.57706	7.97829	3.496	5.12159	16.3201	13.7702	13.5635	8.83269	4.44974	7.68615
IU25_09093-mRNA-1	No BLAST hit	56.9019	50.8568	40.6795	6.71198	4.16679	5.7003	2.76884	2.7718	12.9851	18.666	11.3593	8.03125	14.1609	37.6588	18.1963	32.5095
IU25_09090-mRNA-1	No BLAST hit	394.749	359.502	252.421	0.0849617	0	0	0.678083	0.299654	0.0499429	0.802177	8.90188	12.0829	12.0222	79.1519	12.1573	97.8703
IU25_09089-mRNA-1	No BLAST hit	39.3351	39.2354	37.004	0.424809	0.308022	0.120006	0.169521	0.0749135	0.3496	0.0617059	1.00766	0.985759	2.9311	15.2689	2.38379	17.7066
IU25_09088-mRNA-1	No BLAST hit	47.1316	47.3277	44.624	0	0.0316451	0.120006	0.282534	0.224741	25.0214	0	3.10569	1.69633	1.93584	40.0552	6.11839	51.4118
IU25_09083-mRNA-1	No BLAST hit	119.471	113.767	118.153	79.5242	22.0193	67.3835	13.6464	25.096	30.615	50.0744	22.3984	27.2581	32.7627	150.84	98.7684	173.251
IU25_09081-mRNA-1	No BLAST hit	63.3056	40.6441	39.2749	4.33305	1.85761	4.50024	12.036	18.4287	10.6878	23.3865	40.4226	37.3413	34.2714	99.0768	25.1093	98.098
IU25_09080-mRNA-1	No BLAST hit	55.0078	53.5347	45.5621	23.4494	20.9578	23.2812	9.35189	8.91471	6.79223	11.4156	26.8037	34.7086	25.2075	21.9105	16.6071	24.8803
IU25_09075-mRNA-1	No BLAST hit	109.215	109.445	90.6939	7.39167	4.10529	6.42034	1.61045	1.3859	2.49714	3.33212	15.7512	14.9628	12.0572	48.9564	18.5141	68.1505
IU25_09074-mRNA-1	No BLAST hit	158.268	158.59	144.232	8.49617	3.76179	9.6005	2.37329	2.84671	1.54823	3.79491	12.2401	9.51453	12.6471	102.021	26.3806	141.197
IU25_09073-mRNA-1	No BLAST hit	43.1029	35.0629	31.5011	36.1087	17.6224	35.1618	10.9341	10.7126	53.5388	37.4555	51.2537	45.683	45.1451	58.2684	41.7958	46.8001
IU25_09072-mRNA-1	No BLAST hit	0.488392	0.397175	0.925648	0.254885	0.34382	0.300016	0	0	0.0998858	0.154265	0	0.41262	0	0.479293	0.953516	0.113869
IU25_09069-mRNA-1	No BLAST hit	206.823	194.332	185.694	78.5046	38.8597	79.3241	14.2397	19.6648	106.578	172.376	72.3408	62.9761	63.4996	149.471	109.654	146.094
IU25_09068-mRNA-1	No BLAST hit	280.521	268.748	240.047	27.2727	10.7761	29.7016	8.50429	11.1247	24.3222	28.107	20.5547	24.5428	26.9114	214.244	62.3758	269.3
IU25_09063-mRNA-1	No BLAST hit	20.7316	24.828	19.5485	7.05182	6.97059	5.88031	4.29452	2.47215	0.6992	0.740471	9.9765	10.178	7.69916	9.0381	4.1319	8.08469
IU25_09057-mRNA-1	No BLAST hit	2.282	1.22714	0.937686	0.254885	0	0.240013	0.480309	0.412024	0.449486	0.678765	1.92272	2.19443	0.355103	5.61458	2.62217	3.3022
IU25_09056-mRNA-1	No BLAST hit	81.4687	77.8833	68.3704	0	0.213207	0.120006	0.339041	0.337111	0.0499429	0.030853	2.32493	3.41161	1.93224	31.7018	5.7211	32.7942
IU25_09053-mRNA-1	No BLAST hit	106.575	100.177	78.4304	13.6788	6.08507	12.0606	7.43066	9.51402	32.9124	53.9618	22.3588	24.5188	25.4757	91.4765	35.5979	100.546
IU25_09051-mRNA-1	No BLAST hit	25.3584	25.2319	22.6891	0.849617	0.720075	1.08006	0.960617	1.19862	3.1464	5.36842	8.83364	4.46486	6.93372	11.2292	3.01947	15.6
IU25_09047-mRNA-1	No BLAST hit	67.1342	63.7478	49.553	2.12404	1.09968	1.9201	1.18664	1.76047	7.99086	4.53539	8.99369	6.23875	8.15411	37.7957	10.4092	42.1884
IU25_09046-mRNA-1	No BLAST hit	92.4862	77.059	83.2428	29.3968	7.69519	27.0014	8.56079	14.0088	39.305	57.5716	17.1984	19.9307	23.8748	122.631	56.4958	170.803
IU25_09045-mRNA-1	No BLAST hit	115.527	109.684	97.5627	25.1487	12.1682	27.9615	7.85446	10.1882	14.1338	24.6207	38.0729	35.586	37.9079	78.6726	30.3536	91.4367
IU25_09044-mRNA-1	No BLAST hit	162.258	166.549	140.167	5.01274	14.3115	4.26022	3.75771	2.73434	0.599315	1.75862	73.6955	58.7353	63.0492	18.8294	7.46921	18.5037
IU25_09039-mRNA-1	No BLAST hit	91.799	82.2385	74.9086	10.5353	3.98206	12.5407	5.59418	6.33019	21.6752	31.3466	9.44694	12.2573	10.124	85.3142	30.592	109.77
IU25_09038-mRNA-1	No BLAST hit	123.685	118.325	95.8262	1.61427	1.77967	1.14006	0.0282534	0.486938	0.3496	0.339383	4.85164	5.69544	9.40838	42.1093	7.38975	48.7928
IU25_09037-mRNA-1	No BLAST hit	0	0	0.428782	0.424809	1.07504	0.360019	0	0	0.249714	0	0	0	0	0.136941	0.556218	0.170803
IU25_09034-mRNA-1	No BLAST hit	113.679	102.539	92.904	22.4299	6.51356	20.5811	11.5557	17.717	58.4332	61.6751	87.2841	74.0349	80.2319	114.62	46.0866	130.095
IU25_09027-mRNA-1	No BLAST hit	1.18885	0.773446	0.400573	0.169923	0.167386	0	0	0	0	0	0	1.33921	0	0.273882	0.476758	0.341606
IU25_09021-mRNA-1	No BLAST hit	40.8964	28.1878	29.4644	1.44435	2.97575	2.10011	0.81935	2.17249	1.89783	1.5735	29.2044	20.8321	11.1245	6.43622	4.05244	5.92118
IU25_09019-mRNA-1	No BLAST hit	108.274	98.8991	82.2603	3.39847	1.31148	2.04011	1.49743	2.43469	4.49486	15.1488	4.29034	5.792	5.34851	62.7189	14.3822	75.1534
IU25_09018-mRNA-1	No BLAST hit	36.6784	36.4929	28.3498	0.339847	0.945823	0.540028	0.197774	0.187284	0.449486	0.863883	4.64122	2.64854	4.50017	9.51739	1.58919	15.4862
IU25_09017-mRNA-1	No BLAST hit	61.764	55.5916	50.5636	10.3653	4.40353	11.7006	4.09675	5.24395	11.337	15.8276	3.46802	4.07119	3.99081	59.4324	20.4211	68.0366
IU25_09016-mRNA-1	No BLAST hit	0.200783	0	0	0	0	0	0	0	0	0	0	0	0	0	0	0
IU25_09014-mRNA-1	No BLAST hit	325.905	295.428	230.899	7.13679	13.0797	5.7003	5.17038	6.74222	24.7717	26.7804	5.86145	9.03115	3.65356	38.4119	17.8784	47.711
IU25_09013-mRNA-1	No BLAST hit	274.222	249.394	238.147	7.13679	12.0765	9.00047	6.21576	10.7501	37.1575	38.4428	1.9178	9.00539	10.3602	58.8846	32.2606	74.1286
IU25_09004-mRNA-1	No BLAST hit	5.9421	4.45719	5.75959	1.52931	1.20337	1.44008	0.169521	0.262197	3.59589	5.43012	1.40596	1.55879	1.94747	3.62893	4.60866	4.44088
IU25_09003-mRNA-1	No BLAST hit	110.742	106.689	106.045	41.4613	21.5838	43.5623	11.5839	13.3721	11.6367	18.882	13.8721	20.1184	19.5993	95.3109	53.079	110.68
IU25_09002-mRNA-1	No BLAST hit	103.073	97.2021	87.5528	0.594732	0.627758	0.840044	0.565069	0.412024	1.748	1.82032	6.3421	4.25436	6.77685	83.8079	10.3298	102.482
IU25_09001-mRNA-1	No BLAST hit	160.041	147.877	140.818	50.6372	33.8284	49.3226	15.7937	15.5071	33.8613	47.2976	79.7801	76.9965	90.345	96.7488	54.7477	108.403
IU25_09000-mRNA-1	No BLAST hit	71.9974	67.4218	64.1232	11.13	18.2306	10.7406	8.89983	6.06799	6.2928	7.43556	24.5765	16.99	16.3403	14.5157	11.4422	12.2409
IU25_08999-mRNA-1	No BLAST hit	73.3576	71.2226	71.4578	24.5539	35.9428	27.4814	12.6293	16.9679	28.817	34	37.9831	52.3438	54.9	32.7289	43.3055	34.7869
IU25_08988-mRNA-1	No BLAST hit	404.031	418.703	363.958	269.074	244.249	244.093	76.1995	60.9421	62.6284	64.5135	186.556	153.863	138.944	199.454	156.615	211.341
IU25_08981-mRNA-1	No BLAST hit	127.484	132.923	119.614	50.8921	50.4749	55.4429	24.4392	23.785	48.2448	53.2522	56.3833	53.3194	50.2069	80.3843	62.1375	70.7125
IU25_08980-mRNA-1	No BLAST hit	77.795	74.8335	57.4471	3.05862	5.46226	4.14022	0.90411	0.674222	1.14869	1.11071	5.878	4.4852	3.90814	18.4186	5.24434	18.8453
IU25_08979-mRNA-1	No BLAST hit	56.856	57.2117	50.0144	23.7893	23.4037	24.6013	7.57192	6.70476	7.29166	5.98547	10.1503	11.632	7.23073	25.2656	16.2892	31.0862
IU25_08978-mRNA-1	No BLAST hit	74.045	72.9995	70.8184	22.0901	40.1808	23.0412	8.16525	7.15424	22.1746	28.0762	46.9452	31.7751	23.1986	25.3341	22.2487	23.1723
IU25_08976-mRNA-1	No BLAST hit	55.8478	46.9793	36.0768	0.934579	1.20201	0.540028	0.81935	0.674222	0.499429	1.41924	10.6498	3.44608	6.80847	17.5969	2.94001	19.13
IU25_08972-mRNA-1	No BLAST hit	77.5483	78.3759	68.7589	3.73832	3.1985	3.30017	1.66695	2.13503	13.3347	20.5481	17.241	13.3768	12.8466	32.7974	11.6011	39.3986
IU25_08971-mRNA-1	No BLAST hit	117.342	106.147	100.146	0.254885	0.298272	0.660034	0.339041	0.299654	4.1952	8.76224	1.46364	1.78979	2.83832	100.446	17.64	132.429
IU25_08964-mRNA-1	No BLAST hit	37.892	33.492	38.8214	26.678	28.5983	23.9413	7.96747	11.0123	13.3847	19.0363	19.3564	22.8018	16.087	28.8945	33.3731	26.873
IU25_08963-mRNA-1	No BLAST hit	30.9495	30.3111	29.0139	17.5871	29.238	18.1809	4.77483	7.94083	8.44035	12.7731	16.0947	14.6203	9.55442	17.8708	24.1557	18.9592
IU25_08962-mRNA-1	No BLAST hit	133.493	125.979	108.059	18.6066	10.0699	16.9809	4.125	7.71609	8.49029	12.9274	13.58	10.3708	10.5581	70.5931	28.0493	83.6936
IU25_08959-mRNA-1	No BLAST hit	119.466	125.65	120.566	19.2863	37.1543	17.2209	1.41267	1.94775	3.44606	8.14518	46.2403	52.3438	57.645	20.6096	15.733	27.3855
IU25_08958-mRNA-1	No BLAST hit	57.0923	60.2018	83.83	18.5217	77.4341	19.621	3.07963	5.95562	35.3596	28.6624	6.03134	5.31024	12.5315	18.487	23.5995	13.7212
IU25_08952-mRNA-1	No BLAST hit	84.4667	85.3178	79.936	6.62702	12.794	6.78035	5.50942	7.52881	39.2052	40.6334	47.5615	30.8247	37.5516	23.143	25.9833	22.7738
IU25_08949-mRNA-1	No BLAST hit	139.504	136.113	138.62	22.0051	76.3279	20.2811	24.7783	20.4888	29.3664	14.9637	66.586	52.1112	57.645	15.2689	26.1422	13.4365
IU25_08948-mRNA-1	No BLAST hit	0.0703132	0.228723	0.0592287	0	0.0989986	0.0600031	0	0	0.149829	0	0	0	0	0	0	0.113869
IU25_08944-mRNA-1	No BLAST hit	64.3039	58.6522	53.629	6.45709	4.04386	5.7003	1.41267	1.91029	5.34389	10.8602	4.13407	4.85307	2.29053	32.3865	12.3957	35.1855
IU25_08943-mRNA-1	No BLAST hit	45.6981	39.3294	32.6554	7.30671	1.67628	5.88031	2.40154	1.61064	4.34503	10.49	3.19258	3.15995	4.3702	59.0215	20.2622	68.7198
IU25_08940-mRNA-1	No BLAST hit	35.6469	40.8718	37.2814	21.7502	29.4181	23.4612	2.57106	2.95908	4.1952	2.098	17.0692	17.1753	19.5903	17.8708	20.4211	17.7635
IU25_08939-mRNA-1	No BLAST hit	118.749	129.46	113.669	30.9261	32.0511	39.4221	6.44179	7.41644	52.0904	47.0199	74.3148	72.3032	74.6765	84.9034	57.4493	71.1111
IU25_08938-mRNA-1	No BLAST hit	158.476	159.293	126.296	12.6593	14.7972	16.8609	2.40154	2.62197	6.79223	8.14518	21.7658	16.9491	17.3659	30.2639	17.5606	40.3096
IU25_08937-mRNA-1	No BLAST hit	141.254	143.948	123.658	38.7426	47.2326	34.6818	4.5488	5.24395	4.8944	5.73865	29.8731	27.5107	32.5323	38.9597	30.3536	42.1884
IU25_08933-mRNA-1	No BLAST hit	0.247541	0.268411	0.625552	0.0849617	0	0	0	0.149827	0	0	0	0.557697	0	0	0	0
IU25_08926-mRNA-1	No BLAST hit	124.896	114.966	122.026	20.2209	31.9087	16.6809	7.4024	7.86592	8.69006	7.31215	21.8428	24.1797	33.4405	47.45	33.2141	44.5227
IU25_08923-mRNA-1	No BLAST hit	63.1836	63.8517	68.1786	46.3891	48.3944	43.2023	12.036	12.136	25.4209	19.7767	18.9165	15.3737	16.326	47.3131	49.6623	46.3446
IU25_08922-mRNA-1	No BLAST hit	0.278008	0.150723	0.117091	0	0	0	0	0.0749135	0	0	0	0	0	0	0	0.0569344
IU25_08910-mRNA-1	No BLAST hit	454.364	473.818	388.04	0.849617	3.46945	0.96005	0.565069	0.486938	0.249714	1.85118	4.72912	18.6596	17.0315	45.6698	10.0119	50.7286
IU25_08909-mRNA-1	No BLAST hit	40.8414	37.9421	37.3065	0.169923	0.735337	0.300016	0.0282534	0.299654	0.799086	0.370236	4.81113	3.17694	2.99887	4.51905	1.98649	5.92118
IU25_08908-mRNA-1	No BLAST hit	172.465	160.671	139.31	0.0849617	0	0.120006	0	0.0374568	0.0998858	0.462794	0	1.30278	1.38348	14.3788	2.86055	16.7957
IU25_08907-mRNA-1	No BLAST hit	6.892	8.20213	5.30992	1.7842	3.90515	1.9201	1.41267	1.83538	1.64812	0.987295	1.93564	0.946787	0.804349	2.67035	2.14541	3.07446
IU25_08906-mRNA-1	No BLAST hit	119.244	113.985	104	18.6916	15.6922	17.7009	15.2004	31.4262	45.1983	35.6352	13.083	22.0624	24.8529	65.8686	53.7147	60.806
IU25_08905-mRNA-1	No BLAST hit	124.731	106.811	107.481	2.97366	14.8933	2.88015	3.07963	7.00441	8.64012	11.0454	22.8382	19.6112	12.6538	10.476	8.74056	11.5577
IU25_08904-mRNA-1	No BLAST hit	79.6363	81.11	53.2762	1.61427	5.91689	1.50008	1.80822	2.5096	3.44606	6.69509	16.9369	9.94127	8.04349	5.88846	4.5292	6.31972
IU25_08897-mRNA-1	No BLAST hit	301.573	327.552	204.776	2.63381	6.48067	1.9801	1.83647	1.1237	0.6992	0.0617059	11.7782	35.3348	32.6293	31.7703	6.03893	38.2599
IU25_08888-mRNA-1	No BLAST hit	98.4969	108.319	104.623	39.932	105.712	42.6022	5.67894	5.84325	6.84217	6.97277	10.2575	6.59417	3.65356	34.3037	50.9336	31.9402
IU25_08885-mRNA-1	No BLAST hit	5.57012	8.49775	13.2577	28.2923	35.2914	29.7616	0.395548	0.337111	0.948915	1.049	5.96649	8.60932	6.81823	13.0779	31.6249	10.5329
IU25_08877-mRNA-1	No BLAST hit	103.988	101.788	95.4453	27.4426	6.22353	25.9214	9.21062	9.81367	28.1678	39.3067	20.8772	17.0645	18.7848	142.966	48.5498	167.387
IU25_08870-mRNA-1	No BLAST hit	33.0685	35.0941	31.606	33.8148	10.265	29.2815	42.4649	42.3636	29.3165	41.8675	9.59453	10.3246	8.47232	30.4694	23.1228	33.3636
IU25_08869-mRNA-1	No BLAST hit	141.407	136.922	117.235	5.26763	5.28778	5.88031	2.11901	2.65943	7.3416	6.32486	5.64076	9.01302	11.9804	48.3401	11.3627	50.2731
IU25_08861-mRNA-1	No BLAST hit	59.5329	45.1984	50.5213	5.7774	13.5798	4.80025	3.44692	6.62985	50.9917	39.9546	14.0423	15.3606	18.0362	14.9266	15.9714	19.8132
IU25_08858-mRNA-1	No BLAST hit	49.2718	39.2558	32.287	1.18946	1.76074	1.62008	0.197774	0.0749135	1.14869	0.555353	13.6801	16.6933	25.1324	12.3932	6.67461	14.6321
IU25_08857-mRNA-1	No BLAST hit	149.953	150.951	158.527	135.769	104.616	148.148	25.2586	29.853	53.9883	63.6188	67.0789	78.5221	70.1601	146.527	113.389	142.222
IU25_08856-mRNA-1	No BLAST hit	102.399	92.5035	78.0943	44.8598	50.7009	44.7023	12.714	16.0689	23.5231	22.2758	7.53918	22.716	13.7847	54.1601	37.9817	44.7504
IU25_08855-mRNA-1	No BLAST hit	304.415	270.829	266.957	10.3653	3.7843	11.4006	1.61045	3.29619	5.74343	14.686	30.397	28.1955	25.9517	292.643	54.0326	369.732
IU25_08853-mRNA-1	No BLAST hit	75.3014	74.2091	63.4305	20.2209	14.2994	20.041	6.38528	7.45389	14.0839	12.0944	5.26788	9.99759	13.1343	47.5185	30.1947	51.3548
IU25_08850-mRNA-1	No BLAST hit	62.7062	67.602	65.8309	39.5072	27.2548	37.742	4.04024	3.93296	7.6912	10.7985	20.156	20.066	13.7954	35.0569	45.5304	43.8964
IU25_08845-mRNA-1	No BLAST hit	232.246	228.045	197.12	17.1623	13.829	17.0409	9.0411	8.80234	18.1293	18.2958	12.0786	17.6167	21.4458	107.636	34.1677	118.594
IU25_08844-mRNA-1	No BLAST hit	93.4085	87.9328	72.378	10.3653	8.16908	11.0406	2.99486	3.70822	5.99315	6.88021	3.06002	7.4838	9.32493	41.8355	15.2563	42.5869
IU25_08842-mRNA-1	No BLAST hit	241.294	224.255	205.897	1.7842	1.07258	3.24017	0.678083	0.486938	0.649257	3.02359	3.87603	5.68769	4.74724	194.045	45.292	286.722
IU25_08840-mRNA-1	No BLAST hit	188.726	183.173	154.997	5.43755	2.38658	4.74025	1.72346	1.91029	3.09646	4.35027	45.6594	48.3496	46.9271	107.019	20.5801	137.155
IU25_08839-mRNA-1	No BLAST hit	69.5206	66.8717	64.2334	1.61427	1.63706	1.9201	0.310788	0.749135	1.59817	2.83847	1.11572	3.65643	2.31816	23.0745	6.75407	29.8906
IU25_08838-mRNA-1	No BLAST hit	116.913	117.479	129.713	69.0739	74.6829	59.5831	16.6413	18.1291	19.6775	41.0653	23.3195	38.4306	40.9975	61.0072	67.6202	61.2045
IU25_08837-mRNA-1	No BLAST hit	57.1726	58.9466	61.9744	28.1223	30.3601	25.8614	7.54367	6.33019	14.3336	24.96	13.1144	9.15161	13.8057	25.9503	24.3941	27.9548
IU25_08836-mRNA-1	No BLAST hit	71.2643	53.9509	50.5233	8.83602	2.19717	6.30033	3.84247	4.79446	12.1861	13.8838	4.94812	6.34371	8.00826	68.8128	21.2157	82.7257
IU25_08835-mRNA-1	No BLAST hit	51.638	54.1109	36.4757	2.54885	1.41786	2.16011	19.2971	28.0177	0.6992	0.555353	0	0.189064	0	11.0922	4.1319	12.2409
IU25_08829-mRNA-1	No BLAST hit	42.0017	29.8071	25.5068	7.56159	9.92165	8.70045	5.42466	7.41644	22.6741	27.0889	30.5293	24.993	27.3758	31.4964	29.4001	24.1402
IU25_08826-mRNA-1	No BLAST hit	125.036	127.487	99.5798	9.00594	9.35633	9.84051	1.49743	2.58452	13.8342	14.1307	15.4383	8.07671	13.9464	42.7256	18.4346	44.9213
IU25_08825-mRNA-1	No BLAST hit	37.9891	40.3012	30.7895	7.9864	29.7795	7.20038	4.43579	4.23261	12.2859	18.666	7.09368	14.8043	3.93034	11.5715	13.7465	10.0774
IU25_08822-mRNA-1	No BLAST hit	81.8002	55.3544	54.822	7.90144	1.95332	7.08037	4.35103	6.48002	13.085	21.7822	26.6927	17.626	14.6213	128.519	35.6774	139.945
IU25_08819-mRNA-1	No BLAST hit	0.210122	0	0.176997	0	0	0	0.0847603	0.0374568	0	0.030853	0	0	0	0	0.0794597	0
IU25_08818-mRNA-1	No BLAST hit	127.982	128.629	115.208	1.86916	2.09528	2.34012	0.847603	0.898962	0.549372	0.185118	8.16005	5.10894	2.71271	37.1795	8.2638	48.2234
IU25_08809-mRNA-1	No BLAST hit	94.3504	78.636	77.3212	0.169923	1.23836	0.780041	0	0.262197	0.249714	0	2.76214	3.33261	3.826	30.127	4.21136	40.822
IU25_08808-mRNA-1	No BLAST hit	73.8683	65.2135	62.3976	2.71878	3.69015	2.82015	0.593322	0.412024	2.4472	1.85118	5.55943	6.68172	9.2408	20.1303	6.83353	36.438
IU25_08805-mRNA-1	No BLAST hit	82.9007	96.5559	118.322	31.4358	69.7705	39.7221	1.01712	1.04879	7.04195	2.80762	30.0324	25.3924	26.7425	18.0762	80.0159	12.6394
IU25_08804-mRNA-1	No BLAST hit	326.044	305.571	278.236	0	0.0682108	0	0.0565069	0	0.399543	1.14156	5.02073	4.63875	3.24543	110.922	17.3222	137.155
IU25_08803-mRNA-1	No BLAST hit	27.8824	27.3987	19.2745	1.18946	0.533389	0.720038	1.61045	2.32232	0.749143	0.987295	3.48983	5.41971	3.62547	13.3517	2.30433	18.7884
IU25_08801-mRNA-1	No BLAST hit	90.0179	90.6524	79.5854	13.424	11.9361	14.5208	6.61131	5.39377	13.0351	22.3067	23.1202	28.8376	24.0188	34.2352	15.2563	45.0351
IU25_08800-mRNA-1	No BLAST hit	76.1473	74.6038	61.4569	5.26763	14.1499	6.42034	5.00086	2.47215	6.69235	5.67695	15.5783	13.0626	12.947	21.0204	12.2368	18.6176
IU25_08793-mRNA-1	No BLAST hit	68.0674	68.3997	70.7952	67.8844	29.5926	62.8833	9.71918	12.6978	55.7363	69.7894	43.7732	41.0222	31.3708	71.8255	67.938	77.3739
IU25_08792-mRNA-1	No BLAST hit	41.4559	24.4669	22.895	0.0849617	0.265225	0.360019	3.58819	4.60718	1.44834	1.72777	3.09875	3.78926	1.67398	71.9625	9.69408	72.5344
IU25_08791-mRNA-1	No BLAST hit	41.5133	24.9779	18.5815	2.03908	3.32359	1.9801	2.62757	3.67076	20.4766	15.0871	14.9969	10.453	16.3587	25.1971	14.859	21.8059
IU25_08790-mRNA-1	No BLAST hit	139.569	133.06	120.091	60.9176	43.9742	64.0233	15.3134	23.4479	50.7919	45.5081	27.0106	31.3168	24.5268	88.5323	69.4477	80.6761
IU25_08788-mRNA-1	No BLAST hit	1.60627	3.9188	4.84842	8.75106	18.281	7.92041	0.0565069	0	0.499429	0.185118	1.54134	1.20628	3.843	6.91552	7.07191	3.75767
IU25_08787-mRNA-1	No BLAST hit	30.252	30.6156	29.6621	32.1155	20.0474	31.8617	12.7706	13.7466	20.976	27.9836	19.0432	13.6312	20.8448	33.9614	34.1677	28.9227
IU25_08786-mRNA-1	No BLAST hit	13.8186	9.36477	13.4869	7.9864	10.1022	11.1006	0	0.0374568	0.449486	0.246824	5.35504	5.01414	6.9937	12.8724	19.6265	8.08469
IU25_08785-mRNA-1	No BLAST hit	53.4887	52.7078	56.3206	15.8878	37.1463	13.5607	2.62757	2.73434	4.49486	5.36842	24.9698	31.1446	31.1283	11.9823	11.9984	9.90659
IU25_08784-mRNA-1	No BLAST hit	69.2702	66.5693	60.822	7.39167	10.7642	7.32038	1.72346	2.06012	2.7968	2.22141	10.6708	12.6137	9.6075	11.8454	9.69408	15.9416
IU25_08782-mRNA-1	No BLAST hit	66.956	57.1319	51.8341	7.56159	10.5788	7.08037	5.3399	4.68209	2.4472	2.25227	21.9033	24.9628	17.2935	14.7212	7.23083	21.6351
IU25_08781-mRNA-1	No BLAST hit	81.6739	44.9888	38.021	2.97366	1.67386	2.88015	5.11387	5.69343	5.44377	10.0581	28.2918	38.3013	42.8545	92.5721	22.8844	110.168
IU25_08780-mRNA-1	No BLAST hit	176.328	155.291	134.727	7.13679	10.5879	6.18032	4.9161	3.97042	3.79566	9.34845	50.4048	27.5627	13.9637	38.4119	13.6671	38.3738
IU25_08775-mRNA-1	No BLAST hit	54.9305	51.8695	52.4485	27.1028	20.4486	26.4014	9.0411	10.1133	12.6355	9.31759	22.0776	23.7036	25.2293	26.7035	20.5006	34.6731
IU25_08774-mRNA-1	No BLAST hit	148.617	158.583	168.151	52.0815	131.731	48.3025	26.2474	19.927	84.9029	96.6932	62.2299	81.0432	88.8918	59.9801	68.4942	48.5081
IU25_08773-mRNA-1	No BLAST hit	244.362	214.782	183.656	36.2787	11.2757	32.7017	17.4889	23.7101	127.704	142.448	33.9906	32.1242	30.2145	246.151	161.065	252.903
IU25_08772-mRNA-1	No BLAST hit	45.1951	40.9878	38.8012	19.1164	13.0666	22.0212	2.57106	3.55839	12.4857	17.4011	5.21289	6.03453	5.05447	35.6046	54.112	35.2993
IU25_08770-mRNA-1	No BLAST hit	62.499	55.201	43.6707	13.6788	12.9845	11.7606	9.94521	10.1882	16.2314	17.7713	22.9607	16.004	17.2935	28.7576	20.1033	29.8336
IU25_08769-mRNA-1	No BLAST hit	76.2596	75.1784	65.4507	11.5548	6.03478	12.7807	5.50942	5.46869	15.8319	17.3085	26.0595	16.6865	19.689	42.9995	19.0703	56.7067
IU25_08768-mRNA-1	No BLAST hit	79.4845	80.8862	74.3754	1.95412	1.99195	1.14006	1.01712	0.749135	0.599315	0.647912	11.1075	12.2425	12.3085	28.3468	5.24434	31.0293
IU25_08759-mRNA-1	No BLAST hit	0.838189	0.699119	0.677086	2.54885	0.27234	2.58013	1.61045	0.898962	3.8456	0	0.197984	1.0023	0.699309	2.80729	0.635677	7.05987
IU25_08758-mRNA-1	No BLAST hit	2.16228	2.67952	1.69131	0.339847	1.30475	0.480025	0	0.149827	0.0998858	0	0	0.695929	0	0.410823	0	0.398541
IU25_08752-mRNA-1	No BLAST hit	185.202	177.394	153.457	41.2914	35.5014	48.7225	7.99572	10.5628	32.363	33.1052	14.5173	12.1189	14.8805	94.01	45.5304	107.037
IU25_08751-mRNA-1	No BLAST hit	109.409	119.523	81.5057	3.14358	8.09539	1.8601	2.93836	3.034	8.78995	12.7114	26.4831	50.5197	62.8855	19.5826	8.97894	19.4716
IU25_08750-mRNA-1	No BLAST hit	15.6748	12.5431	9.34063	0.764656	0.963736	0.600031	0.480309	0.149827	0.149829	0.401089	8.67006	3.70108	2.62023	5.54611	1.90703	6.54746
IU25_08748-mRNA-1	No BLAST hit	46.0506	41.7162	37.1951	0.594732	3.07774	1.14006	0.282534	0.374568	1.64812	3.51724	3.35615	2.46241	1.39464	4.92987	2.70163	6.83213
IU25_08740-mRNA-1	No BLAST hit	39.3033	39.0247	41.0988	33.8997	41.2383	29.0415	13.0248	14.7205	16.1815	15.3648	32.9462	21.6282	13.6907	32.9343	43.6234	34.1037
IU25_08737-mRNA-1	No BLAST hit	116.535	123.142	109.663	53.7808	54.0424	55.4429	27.2363	24.3843	64.5262	80.9582	70.6262	57.7989	69.4265	78.878	64.1239	70.4848
IU25_08736-mRNA-1	No BLAST hit	586.906	536.234	467.438	57.0093	32.2555	52.6227	23.5069	26.0324	58.2833	93.7622	112.423	148.087	149.167	318.319	113.071	408.163
IU25_08735-mRNA-1	No BLAST hit	118.995	115.809	117.011	135.684	50.0487	137.227	22.179	35.6963	83.5045	94.7803	42.4656	46.1355	36.4693	219.037	167.66	232.805
IU25_08734-mRNA-1	No BLAST hit	258.116	245.224	216.162	79.0994	117.325	89.0447	28.1687	30.4149	36.4583	49.9818	52.7018	38.7563	34.738	113.319	98.4505	101.856
IU25_08732-mRNA-1	No BLAST hit	101.411	79.4482	91.785	10.9601	20.1263	13.5607	8.53254	10.7126	16.4312	25.176	37.2683	33.6227	24.9508	49.778	33.4525	51.8103
IU25_08730-mRNA-1	No BLAST hit	89.1353	69.3403	75.4779	7.30671	12.2599	9.4805	5.14213	6.6673	14.883	19.1597	34.5005	30.6921	19.7128	32.8658	20.2622	34.8439
IU25_08728-mRNA-1	No BLAST hit	59.6382	44.9661	49.0584	15.1232	4.98219	18.0609	13.6464	27.1561	57.0348	80.2486	27.8623	27.8555	28.5102	97.2281	56.4958	114.894
IU25_08727-mRNA-1	No BLAST hit	34.5508	29.9396	26.6685	1.44435	5.08853	1.44008	0.988871	0.337111	1.49829	2.0363	9.98791	3.4198	4.15044	4.72446	2.94001	6.66133
IU25_08726-mRNA-1	No BLAST hit	201.556	198.256	173.694	60.1529	35.5147	63.7233	12.4598	15.994	56.3855	85.0308	42.5532	43.729	35.0412	163.781	108.542	172.682
IU25_08724-mRNA-1	No BLAST hit	4.92133	4.91934	5.31143	0.849617	0.3248	0.180009	0.0282534	0.0374568	0.649257	0	3.54181	1.21269	1.47179	1.30094	0.397298	1.42336
IU25_08722-mRNA-1	No BLAST hit	44.8656	31.7209	34.5652	1.86916	0.692565	2.76014	1.72346	3.22128	9.38926	13.02	8.3471	10.7321	4.7074	30.2639	9.77354	45.0351
IU25_08713-mRNA-1	No BLAST hit	166.9	152.211	138.172	5.52251	5.67819	4.86025	3.89898	5.88071	38.7557	34.1234	27.6846	36.5184	40.0794	41.9724	25.4271	52.4935
IU25_08709-mRNA-1	No BLAST hit	258.531	252.606	219.678	72.8122	125.768	70.9837	11.2166	13.3721	26.7694	32.2413	88.671	71.7084	68.781	74.085	53.3174	73.9009
IU25_08704-mRNA-1	No BLAST hit	1499.7	1495.67	1046.62	11.13	31.1672	10.1405	0.875857	2.06012	8.83989	7.62068	32.9462	25.1056	17.2935	160.974	37.6639	169.608
IU25_08703-mRNA-1	No BLAST hit	140.402	142.442	152.068	154.206	105.677	166.149	9.0411	12.96	129.702	103.666	46.2858	44.5987	55.1486	197.811	229.638	163.971
IU25_08701-mRNA-1	No BLAST hit	57.7441	59.2239	48.6982	15.1232	16.069	15.7208	7.14812	7.1917	28.3176	35.5118	26.5969	28.8503	27.9557	30.0585	24.553	31.5986
IU25_08697-mRNA-1	No BLAST hit	42.6157	39.3863	31.4604	4.33305	2.52366	3.54018	2.31678	3.48348	5.79337	11.6007	7.58191	2.84324	5.60114	28.1414	10.2503	29.3782
IU25_08695-mRNA-1	No BLAST hit	126.108	127.734	126.06	18.0969	8.3647	17.3409	6.83733	9.88858	12.0862	31.686	34.8386	33.6167	27.638	107.567	36.6309	153.211
IU25_08688-mRNA-1	No BLAST hit	27.935	19.4588	20.8098	3.39847	0.580389	2.82015	1.46918	3.8955	7.49143	5.46097	7.28561	6.8465	5.96328	52.6538	11.9984	74.641
IU25_08685-mRNA-1	No BLAST hit	98.9353	103.573	84.9616	69.4987	37.4447	65.8834	8.50429	8.24049	37.607	44.9836	9.74856	9.37228	6.4257	117.084	128.168	101.685
IU25_08684-mRNA-1	No BLAST hit	63.3187	57.8061	54.7923	19.0314	13.2281	21.6011	5.45291	8.3154	93.2434	57.2014	19.0672	23.6404	25.4924	71.4832	82.638	70.9972
IU25_08680-mRNA-1	No BLAST hit	68.163	68.8671	59.9917	25.7434	22.73	20.9411	11.8099	10.5628	5.49372	7.62068	16.0651	18.4101	10.8084	27.6621	16.2098	34.3315
IU25_08678-mRNA-1	No BLAST hit	135.965	137.833	114.531	20.6457	36.1461	15.7808	16.5283	15.5071	19.1781	21.7513	24.3957	27.656	34.587	30.4694	22.2487	33.9898
IU25_08672-mRNA-1	No BLAST hit	52.4923	52.8167	51.6832	39.0824	23.1297	37.982	2.71233	5.13158	50.2425	33.1978	14.9572	16.4397	27.421	69.0182	75.1688	50.1023
IU25_08671-mRNA-1	No BLAST hit	58.3978	52.022	46.0459	29.1419	13.6118	27.6614	8.81507	17.4923	16.3813	9.47186	20.8081	12.5867	14.123	48.3401	36.2336	48.5081
IU25_08668-mRNA-1	No BLAST hit	187.755	180.896	189.02	231.436	63.681	240.673	32.1242	46.2216	58.0836	48.5009	102.389	101.269	97.5198	299.353	223.758	439.192
IU25_08664-mRNA-1	No BLAST hit	19.5028	17.5516	17.2712	6.28717	2.5415	7.92041	0.593322	0.711678	2.84674	0.370236	6.32604	6.21066	8.82513	17.0491	10.6476	37.0074
IU25_08663-mRNA-1	No BLAST hit	147.506	137.614	123.662	19.1164	23.1745	20.8211	12.2337	8.65251	4.84446	5.61524	29.8411	43.0788	44.9095	42.6571	17.3222	50.4439
IU25_08662-mRNA-1	No BLAST hit	296.723	304.417	210.678	23.7893	88.1274	24.6013	42.0129	21.9497	10.6878	9.07077	96.5015	98.8295	100.252	17.323	16.6865	20.2687
IU25_08658-mRNA-1	No BLAST hit	15.2985	12.91	13.2648	0.50977	0.0557545	0.420022	2.62757	3.97042	0.149829	0.431941	0.607981	1.38284	2.40012	30.7432	4.44974	47.711
IU25_08655-mRNA-1	No BLAST hit	49.135	45.9156	41.1956	11.045	4.08847	14.5808	8.84333	16.0689	43.4004	44.7985	19.4851	16.0965	14.3946	69.7714	47.9142	84.6045
IU25_08650-mRNA-1	No BLAST hit	24.1558	23.4162	23.6297	0.169923	0.104487	0.0600031	0.0847603	0.11237	0	0.493647	0.854544	1.92274	1.06531	2.80729	1.98649	4.66862
IU25_08649-mRNA-1	No BLAST hit	134.957	138.067	118.306	10.5353	14.8147	11.3406	4.85959	4.30753	7.89098	10.5826	18.4376	24.4786	23.3499	43.0679	16.3687	54.2016
IU25_08648-mRNA-1	No BLAST hit	48.145	38.4882	44.7955	23.7043	39.0726	19.021	14.155	13.3346	31.514	33.3521	22.2944	20.7921	14.823	44.3004	48.6293	29.3782
IU25_08643-mRNA-1	No BLAST hit	2.62616	3.11876	2.3175	2.29397	1.05644	2.64014	1.66695	3.52093	1.99772	2.31397	0	1.19741	1.79517	1.78023	3.17839	1.53723
IU25_08634-mRNA-1	No BLAST hit	59.0808	67.5816	61.753	19.0314	21.8624	19.381	33.9606	29.3661	21.2757	20.6715	34.8879	39.4929	27.4418	28.0729	26.7779	47.1986
IU25_08629-mRNA-1	No BLAST hit	668.898	580.452	532.64	94.6474	253.409	108.426	21.9529	31.0142	71.6181	46.2486	73.2446	84.1921	52.5723	117.906	98.8478	135.447
IU25_08625-mRNA-1	No BLAST hit	10.1128	9.70711	10.334	0	0	0	0	0	0	0	0	1.12051	0	1.02706	0.158919	1.36643
IU25_08624-mRNA-1	No BLAST hit	7.7445	6.27915	5.46573	0.0849617	0	0.120006	0	0	0.0499429	0	3.21361	2.7508	3.33851	2.53341	0.635677	2.56205
IU25_08622-mRNA-1	No BLAST hit	121.393	114.948	97.3927	34.7494	22.1023	31.3216	21.4444	17.4548	21.875	28.6007	85.1449	78.2612	66.2224	70.2507	34.4855	80.8469
IU25_08616-mRNA-1	No BLAST hit	36.2275	48.1881	56.0802	75.6159	116.744	80.9442	0.762843	0.599308	14.833	20.5789	25.8857	27.0763	20.686	45.8067	82.638	37.1782
IU25_08615-mRNA-1	No BLAST hit	1548.43	1401.92	1113.48	3.14358	13.9524	3.8402	0	0.0374568	0.299657	1.69691	250.593	227.636	221.282	7.53175	108.065	123.605
IU25_08611-mRNA-1	No BLAST hit	137.54	126.111	103.571	0	0.150995	0	0.141267	0	0.249714	0.154265	0.617452	2.11412	2.5658	39.2336	6.35677	44.295
IU25_08609-mRNA-1	No BLAST hit	1.62678	1.57324	1.40737	0.849617	0.247617	0.480025	0	0.0374568	0	0	0	0.0990556	1.68307	1.164	1.50973	1.08175
IU25_08607-mRNA-1	No BLAST hit	233.85	263.43	249.574	165.76	205.75	182.77	92.5865	132.522	311.244	269.994	49.1303	50.0417	52.8413	307.227	350.417	206.672
IU25_08606-mRNA-1	No BLAST hit	210.739	221.885	197.148	41.9711	107.736	51.4227	23.6481	35.2093	47.9452	21.5971	54.5317	30.4637	25.0458	77.9194	83.7505	46.3446
IU25_08605-mRNA-1	No BLAST hit	119.46	121.349	101.796	20.4758	14.5283	19.621	55.3485	56.2975	20.1769	24.2813	35.4684	30.823	41.7599	42.3832	18.9909	49.2483
IU25_08604-mRNA-1	No BLAST hit	158.553	160.763	154.617	150.042	106.56	156.068	21.2183	29.9654	93.8926	73.1832	56.3044	67.6775	77.3121	131.052	164.561	124.174
IU25_08603-mRNA-1	No BLAST hit	113.03	98.2595	97.2544	64.2311	19.0193	48.8426	107.504	159.603	19.5776	24.7441	50.2265	54.7254	59.8457	126.465	66.4283	156.911
IU25_08602-mRNA-1	No BLAST hit	49.9596	23.0517	27.041	0.254885	2.3946	0.180009	0.367295	0.973876	7.44149	2.37568	17.1361	22.5113	28.4834	6.50469	1.66865	7.74308
IU25_08601-mRNA-1	No BLAST hit	74.2036	43.9162	39.7509	6.71198	2.75759	3.66019	3.10788	8.0532	61.2799	41.4972	25.5315	27.1412	22.6336	72.921	23.1228	71.6804
IU25_08599-mRNA-1	No BLAST hit	75.1087	74.7636	59.1013	10.7052	14.7823	10.8006	9.35189	7.26661	4.5448	5.95462	10.4622	14.215	14.4918	21.2258	11.76	24.3679
IU25_08597-mRNA-1	No BLAST hit	0.492384	0.266948	0.580667	0.934579	0.485282	0.840044	0.423802	0.262197	0.249714	0	0.566979	1.55304	1.88485	0.479293	1.35081	3.24526
IU25_08591-mRNA-1	No BLAST hit	0.330192	1.07409	0.505707	0.339847	0.211318	0.120006	0	0	0.549372	0	0	0.270511	0	0.342352	0.0794597	0.0569344
IU25_08585-mRNA-1	No BLAST hit	0.666535	0.963638	0.686227	0.424809	0.521366	0.300016	0.197774	0.0749135	0.149829	0.246824	0	0.333704	0.70875	0.684705	0.715137	0.569344
IU25_08582-mRNA-1	No BLAST hit	4.83345	5.3005	4.25654	0.0849617	0.154667	0.0600031	0.395548	0.149827	2.29737	0	0.632466	0.185616	0.525638	0.753175	0.635677	0.683213
IU25_08575-mRNA-1	No BLAST hit	1.96418	3.62063	6.28725	0.594732	4.00998	1.80009	0.197774	0.11237	0	0	0	0	0	7.66869	6.91299	4.38395
IU25_08571-mRNA-1	No BLAST hit	50.335	47.5515	44.3592	32.0306	17.9694	39.002	0.367295	0.486938	0.0998858	0.215971	3.43369	2.5081	3.04396	48.8879	14.3822	61.3753
IU25_08567-mRNA-1	No BLAST hit	1162.99	1093.5	937.677	1.1045	2.95546	1.08006	0.0282534	0.0749135	0.449486	3.42468	1.05092	4.72915	6.98727	208.766	34.8033	271.862
IU25_08565-mRNA-1	No BLAST hit	19.3159	16.549	12.9796	1.01954	0.893931	1.14006	0.0847603	0.11237	1.3984	0.30853	0.281191	0.742716	1.40218	16.2275	3.65514	18.4467
IU25_08561-mRNA-1	No BLAST hit	138.54	131.579	122.62	27.7825	53.1822	24.7213	8.78682	7.07933	6.34275	9.3793	83.8106	54.1411	39.6309	24.5124	17.0044	36.6658
IU25_08560-mRNA-1	No BLAST hit	399.749	380.141	364.225	308.241	383.932	293.775	79.5052	75.4754	160.816	159.078	239.95	275.447	252.392	196.031	204.847	202.174
IU25_08558-mRNA-1	No BLAST hit	4.53945	3.50231	4.85332	5.69244	5.77683	3.8402	1.04538	2.20995	1.14869	2.28312	4.0209	3.44182	4.17718	2.39647	3.01947	1.8219
IU25_08551-mRNA-1	No BLAST hit	86.3664	82.0258	62.1556	3.9932	4.48988	4.26022	1.86473	2.43469	3.64583	4.50453	10.2001	6.28639	8.47721	16.8437	7.15137	20.0409
IU25_08550-mRNA-1	No BLAST hit	251.375	251.888	287.434	233.9	200.723	225.192	30.429	33.9358	80.6578	140.875	103.08	109.546	98.44	242.865	249.742	245.558
IU25_08549-mRNA-1	No BLAST hit	116.799	121.348	105.899	33.22	43.46	29.7016	19.6079	17.717	68.4217	94.842	91.0914	89.4612	84.612	56.899	43.9412	53.2337
IU25_08548-mRNA-1	No BLAST hit	235.245	244.39	197.699	12.5743	20.1999	11.1606	12.1207	11.237	10.9375	15.9818	32.7886	38.6146	53.4527	54.0917	17.7195	51.4118
IU25_08547-mRNA-1	No BLAST hit	120.686	120.437	117.357	132.71	61.8006	149.768	22.2355	20.6761	43.2006	95.3357	30.8389	38.1396	29.6768	193.018	156.377	211.967
IU25_08539-mRNA-1	No BLAST hit	4.41972	7.34016	7.39882	2.37893	2.28432	2.64014	0.0282534	0.187284	0.0998858	0.30853	0.644215	0.315107	1.07081	0.753175	3.49622	3.07446
IU25_08535-mRNA-1	No BLAST hit	116.09	110.422	106.894	82.158	42.7056	79.9242	8.70206	12.4356	64.676	98.6061	14.7796	14.7248	12.2832	131.189	111.72	148.656
IU25_08534-mRNA-1	No BLAST hit	200.626	188.031	168.54	42.3109	34.6388	37.622	15.8784	16.9305	40.1541	57.6333	63.3019	62.9685	78.6542	93.3937	48.3909	113.926
IU25_08533-mRNA-1	No BLAST hit	40.9394	33.8743	28.0356	0.849617	0.646847	0.600031	1.04538	0.599308	0.249714	1.26497	5.878	2.93263	4.39665	14.8581	3.57568	14.8029
IU25_08532-mRNA-1	No BLAST hit	0.463346	0.50241	0.390302	0	0	0.240013	0	0.0374568	0	0	0	0	0	0.136941	0	0.0569344
IU25_08530-mRNA-1	No BLAST hit	22.0971	19.381	19.7387	14.6984	4.00998	16.5609	6.1875	12.2858	9.0896	8.82395	9.49937	11.0188	13.534	32.455	19.5471	31.4278
IU25_08529-mRNA-1	No BLAST hit	0.212594	0.230517	0.358159	0	0	0	0	0.0374568	0	0	0	0.239481	0	0	0	0
IU25_08526-mRNA-1	No BLAST hit	79.9586	70.4205	47.611	10.7052	10.4257	9.12048	10.482	10.6377	21.9249	33.3829	7.82261	13.4686	11.7024	43.4103	18.5936	39.3986
IU25_08525-mRNA-1	No BLAST hit	131.047	132.221	110.628	26.8479	58.498	23.1012	14.0702	8.76488	12.3359	15.1488	22.9381	31.4154	24.5105	22.0475	21.1363	22.3183
IU25_08524-mRNA-1	No BLAST hit	122.018	112.589	99.6811	23.3645	19.3013	21.1211	7.26113	8.20303	22.5742	39.7695	16.3073	17.7396	20.6004	43.7526	36.1541	42.4161
IU25_08523-mRNA-1	No BLAST hit	105.522	105.288	103.444	20.5607	10.3902	20.2211	7.20463	9.02708	15.2825	27.6443	7.26288	9.20102	10.2614	71.4832	31.7044	86.4264
IU25_08520-mRNA-1	No BLAST hit	71.1801	66.1894	67.5698	40.3568	20.3748	36.3019	20.286	29.3286	28.2177	40.5716	29.1821	38.85	42.8823	52.1745	47.0401	49.5899
IU25_08512-mRNA-1	No BLAST hit	61.0244	43.6203	41.3475	13.5089	7.21712	11.2206	6.5548	8.83979	21.2257	22.2758	5.60363	9.53841	13.04	80.3843	42.9877	77.8863
IU25_08511-mRNA-1	No BLAST hit	75.5079	61.3414	52.4919	5.52251	3.47113	8.46044	2.65582	4.71955	22.3744	22.8929	14.4962	10.2518	12.0477	71.4147	33.7704	69.7447
IU25_08510-mRNA-1	No BLAST hit	84.7201	83.1017	71.5903	10.2804	5.57	9.06047	10.0017	11.7989	21.875	35.8203	53.6611	48.4539	51.3351	68.6074	29.559	72.5344
IU25_08509-mRNA-1	No BLAST hit	116.956	119.922	145.241	153.016	206.957	152.768	34.2432	46.2591	128.703	125.17	41.4236	34.492	59.2463	109.69	144.537	81.4162
IU25_08508-mRNA-1	No BLAST hit	107.003	105.947	85.6768	5.94732	12.9031	5.64029	1.46918	1.91029	13.6843	8.91651	10.4041	14.2491	16.0583	18.487	9.77354	16.2263
IU25_08507-mRNA-1	No BLAST hit	58.1839	65.1162	56.9504	18.1818	25.333	18.421	6.10274	7.45389	22.9737	26.3176	18.835	18.6011	13.4174	27.799	29.2412	23.6847
IU25_08506-mRNA-1	No BLAST hit	111.106	99.0822	99.1077	60.8326	86.7716	64.8034	11.4992	13.7092	50.2425	67.0435	16.3557	24.7116	13.5931	132.011	143.504	98.2119
IU25_08504-mRNA-1	No BLAST hit	24.3727	22.3832	17.7678	0.424809	0.543259	0.480025	0.932364	0.674222	1.24857	4.7205	0	3.47717	4.92342	7.12093	2.86055	6.60439
IU25_08502-mRNA-1	No BLAST hit	56.6021	53.0638	43.77	1.86916	3.26695	1.56008	0.791096	1.08625	1.64812	1.29582	8.90621	6.6533	8.74769	18.9663	5.48272	17.8774
IU25_08500-mRNA-1	No BLAST hit	84.8081	85.1299	63.1646	5.43755	1.8311	5.22027	3.39041	3.48348	16.2314	24.5281	11.0346	7.86479	9.82585	45.4644	20.8184	65.3607
IU25_08499-mRNA-1	No BLAST hit	88.4142	81.9002	73.798	48.5981	21.3282	43.0823	24.863	23.0734	47.6455	58.7749	24.0358	26.2343	30.2494	89.9702	53.9531	93.2586
IU25_08498-mRNA-1	No BLAST hit	180.931	165.814	163.634	9.68564	26.0787	8.40044	34.1867	21.5376	5.04423	5.61524	59.8234	72.7724	84.3058	17.3915	8.02543	24.0833
IU25_08495-mRNA-1	No BLAST hit	17.5058	21.1248	17.1245	5.60747	29.0205	4.68024	0.395548	0.936419	13.9341	8.39201	3.25127	14.3128	16.2127	4.92987	7.86651	3.87154
IU25_08489-mRNA-1	No BLAST hit	171.45	175.394	155.518	0.254885	0.0475563	0.300016	0.0565069	0.0749135	0	0.740471	2.72256	0.532678	0.646486	99.2822	11.9189	129.013
IU25_08487-mRNA-1	No BLAST hit	16.9322	17.7426	13.2441	9.09091	9.21545	9.36049	8.39127	4.90683	5.39383	1.5118	12.2883	9.05598	7.48931	7.60022	6.43623	6.66133
IU25_08485-mRNA-1	No BLAST hit	207.337	209.372	183.299	46.0493	25.1759	46.5024	5.79196	10.5253	36.9078	33.2903	20.5028	19.9292	16.6772	122.768	64.998	148.599
IU25_08483-mRNA-1	No BLAST hit	118.346	121.512	122.426	122.175	89.9785	119.586	10.9341	12.0985	43.6501	51.2776	46.648	41.122	40.9468	105.034	99.8808	95.6498
IU25_08482-mRNA-1	No BLAST hit	15.3699	14.0388	10.8058	1.69923	2.06896	3.42018	1.01712	1.19862	4.14526	4.90562	2.74393	3.0422	4.56092	14.1734	6.35677	12.5256
IU25_08481-mRNA-1	No BLAST hit	77.0935	72.8402	55.1944	8.32625	4.29215	7.80041	4.57706	5.20649	14.4335	16.167	10.9962	9.14362	10.5448	48.614	19.3087	56.0804
IU25_08479-mRNA-1	No BLAST hit	68.8753	68.4183	59.0156	8.49617	4.69229	7.98042	3.33391	4.98175	14.5334	19.9927	12.3655	7.55005	14.5294	37.7957	17.1633	46.4015
IU25_08478-mRNA-1	No BLAST hit	10.7583	10.3894	10.7614	5.01274	4.97019	4.32023	0.678083	0.936419	0.799086	0	5.80692	4.4499	1.6087	3.76588	2.22487	5.06716
IU25_08476-mRNA-1	No BLAST hit	47.203	46.7873	41.3573	8.07137	6.454	6.72035	4.23802	4.19516	11.2371	22.5227	13.0869	8.19358	5.80076	30.3324	13.7465	45.6045
IU25_08475-mRNA-1	No BLAST hit	40.0462	36.1468	29.337	13.6788	8.49754	13.7407	3.05137	5.35632	11.0873	8.91651	10.2201	7.59848	7.4746	37.5903	29.8768	34.9577
IU25_08474-mRNA-1	No BLAST hit	76.0418	63.8068	59.5613	5.60747	2.38012	7.08037	4.46404	6.51747	10.3881	13.2976	16.1095	12.1807	16.7356	57.1044	24.0763	69.1753
IU25_08473-mRNA-1	No BLAST hit	68.443	66.3084	56.0527	7.47663	5.95118	7.80041	2.28853	3.18382	5.44377	9.19418	3.12569	5.94079	4.45326	33.4136	14.9384	47.1417
IU25_08472-mRNA-1	No BLAST hit	68.0227	66.864	50.4403	12.4894	6.70239	13.0807	4.63356	6.06799	14.2837	21.3811	20.1951	17.4278	14.3863	46.8338	25.6655	65.1899
IU25_08471-mRNA-1	No BLAST hit	26.3935	18.5348	17.3645	1.1045	0.487078	1.32007	2.74058	2.95908	2.4472	5.64609	9.37303	10.178	7.59512	42.3147	10.1708	50.1023
IU25_08470-mRNA-1	No BLAST hit	131.666	133.765	107.682	1.86916	2.06778	2.16011	0.0847603	0.449481	0.299657	2.15971	9.55851	10.3578	12.2216	37.1795	7.38975	42.4731
IU25_08469-mRNA-1	No BLAST hit	220.393	143.23	114.037	0.0849617	0	0.0600031	0.254281	0.299654	5.9432	1.94374	4.2992	3.82725	3.21573	182.679	26.619	208.608
IU25_08468-mRNA-1	No BLAST hit	103.435	97.3391	93.9892	115.803	21.6611	107.766	18.3082	30.6396	44.3493	72.7513	12.8269	13.0919	10.6604	224.035	184.267	265.257
IU25_08464-mRNA-1	No BLAST hit	130.116	127.097	148.57	100.51	70.9781	96.485	14.607	24.6465	49.6432	60.1324	40.7005	41.11	38.477	82.37	70.5602	115.805
IU25_08463-mRNA-1	No BLAST hit	88.7755	76.0773	71.7318	11.8946	7.09773	13.1407	7.88271	10.4504	5.44377	10.4283	13.0981	17.4729	13.3598	76.1392	22.8049	89.6717
IU25_08458-mRNA-1	No BLAST hit	41.5352	40.7233	39.1336	6.37213	7.40495	7.44039	1.6387	1.19862	2.29737	2.77677	16.3049	11.4692	15.4867	19.9934	17.4811	23.1154
IU25_08457-mRNA-1	No BLAST hit	38.879	40.0192	33.3956	4.75786	3.70075	2.52013	0.310788	0.486938	0.449486	0.802177	7.5666	10.363	9.43282	7.32634	6.99245	8.36936
IU25_08456-mRNA-1	No BLAST hit	111.088	102.825	92.3634	31.7757	30.6963	31.6217	6.63956	8.01575	31.3641	35.0181	12.89	21.4368	20.4053	68.0596	40.2066	59.1549
IU25_08453-mRNA-1	No BLAST hit	51.2244	44.2227	41.7914	25.8284	4.80953	25.6213	8.50429	13.7841	27.5185	16.2287	7.15173	8.4622	8.6326	79.6996	38.379	94.6819
IU25_08452-mRNA-1	No BLAST hit	73.7609	65.8834	69.8327	70.0085	15.9041	86.7645	5.00086	8.76488	16.7309	19.1597	11.3528	9.69405	12.4006	100.583	74.9305	115.463
IU25_08450-mRNA-1	No BLAST hit	6.75807	7.48713	4.95017	0	0.206851	0	0	0.0374568	0.0499429	0.185118	0	1.15847	4.21793	0.890116	0.238379	1.36643
IU25_08435-mRNA-1	No BLAST hit	21.1349	19.7551	23.4662	24.8938	6.69406	28.6215	11.2731	13.6343	4.44492	7.89836	15.8253	17.0714	14.3964	31.1541	22.0898	40.765
IU25_08434-mRNA-1	No BLAST hit	65.9997	64.6754	50.8383	5.60747	6.0625	6.66035	2.79709	2.35978	3.69577	4.31941	10.5666	10.6551	10.8084	24.2385	8.50218	23.2292
IU25_08432-mRNA-1	No BLAST hit	41.5387	36.6433	39.5371	2.12404	12.8865	3.54018	0.169521	0.749135	1.14869	1.20327	13.5118	11.1032	20.2132	3.69741	3.41677	3.24526
IU25_08431-mRNA-1	No BLAST hit	75.7693	71.6154	60.7981	10.0255	21.723	10.1405	1.10188	2.24741	5.39383	4.16515	12.1685	17.737	34.3847	14.7212	13.3492	17.1942
IU25_08429-mRNA-1	No BLAST hit	50.4029	50.1711	41.4333	5.35259	3.93619	5.58029	0.791096	1.04879	3.74572	2.46824	1.8662	5.43129	5.04071	23.0061	7.23083	30.9154
IU25_08428-mRNA-1	No BLAST hit	114.983	114.02	108.932	40.3568	14.5293	38.282	22.0659	25.4706	23.3233	29.7423	22.5825	31.5596	29.7162	122.836	54.1915	162.605
IU25_08426-mRNA-1	No BLAST hit	177.045	168.596	159.914	107.816	59.5691	118.566	10.5385	17.0054	28.7172	30.5136	21.5714	20.1287	21.7893	176.585	120.381	185.549
IU25_08422-mRNA-1	No BLAST hit	7.71944	5.64357	5.32023	0.169923	0.247016	0.180009	0.0565069	0.412024	0.549372	0.987295	2.69361	2.70095	4.47728	2.05411	1.27135	2.61898
IU25_08421-mRNA-1	No BLAST hit	30.5388	29.1872	27.1632	5.69244	2.35669	5.52029	1.97774	3.55839	4.94435	4.01089	10.2271	9.50456	6.8651	19.3087	11.76	22.6599
IU25_08412-mRNA-1	No BLAST hit	69.8894	58.3382	57.8374	11.045	2.99195	14.7008	5.59418	7.791	15.6821	26.441	10.3316	10.5503	13.2563	81.4799	30.6714	104.589
IU25_08409-mRNA-1	No BLAST hit	546.547	555.471	511.844	1.18946	0.9601	1.8601	0.0847603	0.224741	0.249714	1.5118	4.58041	5.50506	5.43821	189.8	31.8633	262.809
IU25_08408-mRNA-1	No BLAST hit	61.6734	64.9233	47.6343	20.8156	28.2274	18.1809	17.1781	15.0576	21.1258	28.2922	21.7398	26.5336	32.6942	25.608	22.8844	21.9197
IU25_08407-mRNA-1	No BLAST hit	7.07477	7.34774	6.53387	2.46389	2.16022	1.9201	1.49743	1.42336	0.6992	0.123412	0.490758	2.78454	3.26293	3.76588	1.90703	4.72556
IU25_08405-mRNA-1	No BLAST hit	239.949	243.12	250.558	208.751	138.763	217.091	29.8921	40.1162	148.181	128.317	50.6514	47.5418	46.2677	345.228	297.974	292.415
IU25_08404-mRNA-1	No BLAST hit	93.5199	96.1646	85.926	66.7799	48.6555	56.823	9.57792	14.1212	2.4472	3.85662	15.8984	18.206	8.5496	68.2651	51.5693	75.552
IU25_08402-mRNA-1	No BLAST hit	4.57077	5.64768	11.5506	23.2795	38.3136	22.2612	1.83647	2.32232	0.499429	0	12.2401	8.74107	2.03453	13.6941	16.766	7.85695
IU25_08400-mRNA-1	No BLAST hit	85.9639	89.0126	76.7612	6.71198	30.8946	5.58029	0.226028	1.6481	0.549372	0.647912	8.91777	12.7952	9.882	7.05246	5.48272	8.08469
IU25_08398-mRNA-1	No BLAST hit	202.002	205.387	189.185	61.6822	202.632	61.0232	28.3947	21.0132	31.3142	28.2613	91.0356	86.3309	71.0269	47.9293	58.8001	45.8891
IU25_08397-mRNA-1	No BLAST hit	139.081	125.411	106.589	15.8029	10.1277	14.4608	6.15925	8.65251	7.59132	8.8548	26.7677	33.1525	41.9745	72.5787	31.7044	66.7841
IU25_08395-mRNA-1	No BLAST hit	35.8582	26.8306	22.0346	2.80374	1.7121	2.94015	32.548	56.5597	6.49257	7.74409	4.5589	5.54293	8.38965	29.6477	11.1244	27.784
IU25_08394-mRNA-1	No BLAST hit	205.069	208.081	204.908	124.979	83.341	130.147	10.143	14.3459	190.882	157.628	39.571	46.1053	32.5177	221.57	192.451	227.567
IU25_08389-mRNA-1	No BLAST hit	0.0966337	0.104781	0.2442	0.0849617	0	0.0600031	0.0847603	0	0.0499429	0	0	0.108855	0	0.0684705	0.476758	0.170803
IU25_08386-mRNA-1	No BLAST hit	92.57	98.4303	80.4012	74.0017	59.654	74.1639	29.7509	48.6189	65.1255	51.3702	55.4159	57.7194	45.1528	104.828	110.369	93.4294
IU25_08383-mRNA-1	No BLAST hit	42.7121	35.5512	32.2886	5.52251	4.24044	4.14022	2.57106	3.18382	5.29395	9.00907	14.1874	11.7201	10.4809	20.1988	13.7465	15.0876
IU25_08382-mRNA-1	No BLAST hit	69.3464	62.6253	58.9088	16.8224	6.36832	20.1011	10.143	13.3346	18.7785	36.2522	6.25997	7.91211	7.28367	88.19	53.8736	106.183
IU25_08377-mRNA-1	No BLAST hit	42.6107	39.6959	37.19	8.15633	2.23016	7.14037	3.7012	5.31886	7.24172	13.6679	6.42226	7.81567	6.1915	39.1651	14.7795	47.4264
IU25_08376-mRNA-1	No BLAST hit	216.06	204.402	172.822	31.2659	26.5488	31.9217	11.8947	11.0872	31.1144	48.5934	19.3003	18.5268	12.5315	97.8443	45.5304	102.14
IU25_08372-mRNA-1	No BLAST hit	54.8808	55.4126	47.3566	10.6202	6.32701	10.4405	3.81421	4.27007	10.8875	18.3575	19.2668	12.6551	14.64	24.8548	18.1168	31.4847
IU25_08367-mRNA-1	No BLAST hit	158.506	147.878	140.656	46.2192	25.0347	49.3226	7.65668	13.5968	34.0111	30.6987	25.0198	23.0075	16.2885	78.741	47.5963	99.806
IU25_08366-mRNA-1	No BLAST hit	145.722	148.336	132.995	11.6398	20.5498	11.8806	2.17552	3.97042	6.79223	10.0272	32.0125	22.4437	15.5198	24.9232	10.6476	26.93
IU25_08363-mRNA-1	No BLAST hit	100.467	113.616	97.3512	25.7434	55.4422	22.5012	19.3819	21.9497	60.7805	47.1433	15.5285	34.7874	19.3584	24.5124	24.7914	26.1329
IU25_08361-mRNA-1	No BLAST hit	71.7381	70.5121	65.9016	38.4877	17.9545	38.762	4.74658	9.28927	15.732	20.2704	11.4828	10.9268	16.1946	61.418	44.3385	81.7009
IU25_08360-mRNA-1	No BLAST hit	127.132	119.968	124.462	84.282	63.8431	103.385	5.02911	7.00441	21.5753	22.245	20.8855	22.8531	28.2868	90.6549	68.8121	110.054
IU25_08359-mRNA-1	No BLAST hit	39.8372	48.6881	53.2762	15.8878	38.5495	17.7609	5.00086	5.39377	24.6718	26.2867	33.1039	31.6134	23.5821	24.307	30.7509	21.8059
IU25_08357-mRNA-1	No BLAST hit	238.322	222.007	197.714	3.48343	2.53862	2.64014	0.480309	0.861505	0.799086	1.60435	5.07516	5.95783	6.51862	107.43	19.6265	135.504
IU25_08356-mRNA-1	No BLAST hit	286.038	293.808	261.255	248.428	197.082	258.013	59.1345	61.1294	281.878	286.747	125.604	111.536	114.693	316.744	270.957	276.474
IU25_08355-mRNA-1	No BLAST hit	87.3407	80.9884	76.9545	10.2804	16.9618	11.8206	6.63956	5.73088	7.59132	11.8784	12.7161	16.624	15.372	24.1016	16.0509	22.7738
IU25_08352-mRNA-1	No BLAST hit	273.874	211.233	214.003	12.2345	2.68261	10.3205	9.52141	12.2109	13.3347	30.3285	37.9459	36.2978	37.9586	506.887	94.3186	597.299
IU25_08348-mRNA-1	No BLAST hit	101.183	94.5636	86.5927	44.52	21.9464	46.2024	18.8168	26.5568	67.9223	90.3066	29.972	28.04	25.7685	141.734	93.2856	132.657
IU25_08347-mRNA-1	No BLAST hit	83.8329	80.9116	82.0185	73.5769	92.4915	77.104	67.0172	60.7549	62.7782	88.9799	27.7442	31.851	33.9088	89.217	87.644	62.514
IU25_08338-mRNA-1	No BLAST hit	0	0	0	0	0	0	0	0	0	0	0	0	0	0.0684705	0	0
IU25_08325-mRNA-1	No BLAST hit	115.501	103.117	96.6618	21.5803	31.5395	21.1811	14.042	15.6944	34.7602	40.5716	51.7806	49.6234	48.6131	34.5776	20.0238	29.6628
IU25_08323-mRNA-1	No BLAST hit	54.4303	51.5706	48.8718	7.9864	7.57735	9.78051	4.9161	5.88071	5.89326	9.68783	15.1149	14.2442	15.0742	25.8134	12.9519	30.9723
IU25_08322-mRNA-1	No BLAST hit	59.8155	51.0158	48.2401	1.52931	0.717288	0.840044	0.706336	1.91029	1.44834	3.17786	13.458	13.8069	13.1924	30.1955	9.69408	39.7402
IU25_08321-mRNA-1	No BLAST hit	102.466	102.043	97.0786	49.7026	18.0571	52.6227	15.0591	19.1779	34.111	36.8076	16.6363	17.5517	15.3153	119.207	62.6937	138.464
IU25_08320-mRNA-1	No BLAST hit	104.809	100.875	81.6727	9.94052	12.0195	9.12048	7.43066	7.64118	10.7877	12.372	25.1133	31.5868	36.9723	42.0409	16.9249	46.4585
IU25_08311-mRNA-1	No BLAST hit	0	0.544277	0.31712	0	0	0.120006	0.0565069	0.0749135	0	0	0	0	0	0.136941	0	0
IU25_08308-mRNA-1	No BLAST hit	108.267	102.995	94.4452	25.1487	21.6299	24.1813	5.56593	6.18036	29.3664	37.5481	28.7836	32.8511	35.8828	56.0088	34.565	55.7388
IU25_08301-mRNA-1	No BLAST hit	0	0.244925	0.063424	0	0	0	0	0	0	0	0	0	0	0	0	0
IU25_08300-mRNA-1	No BLAST hit	0.676436	0.628684	0.325599	0.0849617	0.136057	0.0600031	0.0282534	0	0.0499429	0	0	0.21771	0.924786	0.136941	0	0.0569344
IU25_08299-mRNA-1	No BLAST hit	42.629	38.2909	29.9667	1.95412	0.980921	2.28012	0.706336	1.87284	5.34389	8.39201	1.0028	2.25632	2.50027	20.4042	8.50218	21.5781
IU25_08298-mRNA-1	No BLAST hit	147.28	149.578	148.267	148.683	136.876	146.288	31.9546	37.4193	75.9132	78.7368	22.1726	24.6385	24.0975	121.74	127.215	115.235
IU25_08297-mRNA-1	No BLAST hit	89.471	78.2564	59.7114	3.05862	2.4305	4.50024	4.18151	5.09412	10.1883	16.6915	7.61273	8.15065	5.9754	61.6919	18.9909	61.9446
IU25_08295-mRNA-1	No BLAST hit	69.6457	74.8417	79.7427	27.0178	17.2092	30.6016	7.65668	9.92604	18.379	26.3484	13.2466	12.8507	17.4311	46.6284	32.7374	54.2585
IU25_08291-mRNA-1	No BLAST hit	123.985	113.922	111.746	7.56159	5.74704	7.80041	6.49829	6.29273	15.2825	21.5971	47.4915	50.0995	60.2221	64.4307	20.5006	85.5155
IU25_08290-mRNA-1	No BLAST hit	55.5883	50.6644	51.1017	4.58793	4.60391	4.02021	2.62757	2.06012	20.5265	23.6025	10.8995	22.6823	32.94	16.5014	9.13786	15.9416
IU25_08287-mRNA-1	No BLAST hit	166.897	171.121	168.064	51.6567	66.4118	49.3226	33.0848	22.8112	32.4629	31.6243	53.3542	51.1508	49.6634	68.2651	51.2515	63.7096
IU25_08285-mRNA-1	No BLAST hit	294.834	289.73	305.237	215.548	209.673	240.793	22.8005	24.9837	97.8381	112.027	69.1683	68.6801	69.9405	246.973	225.824	216.522
IU25_08271-mRNA-1	No BLAST hit	279.403	280.372	257.386	207.222	216.401	203.651	26.0497	43.712	128.703	126.034	59.0194	70.4685	67.9163	181.994	181.089	167.046
IU25_08270-mRNA-1	No BLAST hit	74.7104	59.75	55.4722	7.39167	3.0672	6.78035	4.57706	4.56972	7.99086	18.8512	10.6919	11.4653	5.4683	63.6775	16.6865	65.3038
IU25_08269-mRNA-1	No BLAST hit	113.488	99.3937	76.3722	1.86916	2.37699	1.9801	2.45805	2.58452	1.54823	3.36297	14.4001	17.4681	10.1726	46.5599	8.50218	55.6249
IU25_08268-mRNA-1	No BLAST hit	108.835	99.9484	102.288	27.8675	28.6748	26.8214	2.03425	2.24741	3.04652	5.58439	22.3671	29.1083	19.1524	44.3004	20.5801	52.6643
IU25_08267-mRNA-1	No BLAST hit	229.398	195.985	169.362	21.4104	6.48481	16.7409	20.286	31.2389	94.0924	95.2739	59.0081	56.6273	55.9905	234.511	81.1283	272.83
IU25_08266-mRNA-1	No BLAST hit	106.791	99.8703	92.807	8.07137	6.46703	7.38039	5.50942	4.4199	13.085	17.4936	46.6269	32.5423	32.9676	39.9183	16.2892	41.6191
IU25_08264-mRNA-1	No BLAST hit	67.0432	61.9237	57.9887	14.3585	2.16727	12.5407	7.54367	8.42777	11.7865	15.3031	30.0876	33.7177	33.2996	101.953	29.7974	128.558
IU25_08263-mRNA-1	No BLAST hit	55.0176	42.1744	31.6884	2.03908	1.70248	1.50008	3.02312	2.5096	1.99772	6.57168	7.73537	12.1833	9.64322	24.5124	7.86651	24.5387
IU25_08262-mRNA-1	No BLAST hit	36.5131	26.9323	24.9386	7.73152	2.35762	7.86041	4.5488	7.41644	29.8658	40.0471	11.7832	10.7412	8.45757	52.7907	26.3011	63.9943
IU25_08261-mRNA-1	No BLAST hit	192.444	196.151	164.116	7.13679	5.48628	7.80041	3.33391	2.62197	6.14297	10.7985	10.6565	19.094	10.721	84.9718	18.9909	113.243
IU25_08260-mRNA-1	No BLAST hit	20.6044	17.5695	14.3792	0.339847	0.187769	0.180009	0.113014	0.374568	1.94777	2.80762	6.14262	3.98105	2.55255	8.21646	2.46325	7.85695
IU25_08259-mRNA-1	No BLAST hit	85.5056	72.3778	66.4344	8.07137	9.86551	10.1405	2.45805	3.8955	6.09303	6.97277	8.49312	7.77442	8.06694	29.1684	15.733	46.3446
IU25_08258-mRNA-1	No BLAST hit	86.4737	79.8108	68.7863	33.1351	11.4042	30.4816	58.1173	64.0885	32.8624	34.2468	23.1202	18.8395	21.8352	85.6566	42.2725	93.8279
IU25_08257-mRNA-1	No BLAST hit	29.3165	21.7827	21.0784	4.75786	2.39089	4.38023	1.80822	4.1577	5.54366	9.31759	1.84469	3.78967	5.82583	26.9089	17.1633	24.2541
IU25_08252-mRNA-1	No BLAST hit	36.8086	34.4101	29.3188	7.05182	4.76266	6.06032	1.55394	2.06012	9.28938	13.7604	3.07509	3.91074	1.70379	18.7609	11.3627	22.4891
IU25_08247-mRNA-1	No BLAST hit	1.62171	0.942018	2.14666	1.35939	0.897016	2.28012	0.0565069	0	0	0	0.666927	0.848164	0.554279	1.43788	2.54271	0.626279
IU25_08239-mRNA-1	No BLAST hit	47.9065	48.4966	42.2037	10.5353	3.60636	8.40044	4.43579	4.27007	7.44149	13.2668	18.7986	15.0291	11.5829	33.7559	15.8125	58.3578
IU25_08238-mRNA-1	No BLAST hit	210.231	197.191	168.711	3.22855	2.43799	2.76014	1.52569	2.65943	6.19292	12.1252	14.8264	11.0032	14.0218	84.0817	20.1828	85.6294
IU25_08237-mRNA-1	No BLAST hit	1.65434	2.06979	2.3583	0.594732	1.79174	0.480025	0.254281	0	0	0	0	1.29016	0	0.684705	0.556218	0.569344
IU25_08236-mRNA-1	No BLAST hit	2.67509	5.80124	5.56445	14.7833	18.6016	14.1007	1.07363	1.19862	0.6992	0.617059	1.25729	0	0	6.23081	15.3357	5.18103
IU25_08233-mRNA-1	No BLAST hit	93.893	83.3118	76.9803	91.5888	31.9166	88.8046	18.5625	24.272	44.9486	54.3938	24.885	28.6433	23.7621	127.218	98.53	145.41
IU25_08230-mRNA-1	No BLAST hit	39.5552	42.7095	40.6148	11.045	14.1869	9.72051	4.40754	4.23261	14.3336	20.8566	17.2602	18.1046	26.2989	22.5953	16.9249	19.073
IU25_08228-mRNA-1	No BLAST hit	1.44469	1.66921	0.817946	1.27443	0.200073	0.180009	0.0847603	0.224741	1.0488	0.678765	0	0.346824	0.679954	1.98564	1.35081	2.33431
IU25_08224-mRNA-1	No BLAST hit	50.5372	44.8702	39.6781	7.05182	2.20503	5.64029	3.41867	6.21782	11.5867	27.2123	18.3805	19.6095	26.5167	43.6157	21.0568	55.1125
IU25_08223-mRNA-1	No BLAST hit	30.7938	21.7711	22.8594	1.35939	0.684422	2.10011	2.14726	5.20649	9.7888	15.4265	8.27458	7.78525	9.70863	43.4787	14.4617	50.5008
IU25_08222-mRNA-1	No BLAST hit	126.803	117.06	113.641	83.5174	59.0996	90.1247	23.6481	33.5987	84.9029	69.3575	65.397	69.0938	65.2212	91.8874	84.704	87.8498
IU25_08221-mRNA-1	No BLAST hit	69.258	71.418	55.7925	5.26763	5.50392	3.60019	1.2714	1.19862	8.14069	9.71868	30.5752	26.6704	21.8816	22.4583	8.2638	21.8059
IU25_08220-mRNA-1	No BLAST hit	68.5433	60.1332	57.6549	9.94052	4.66372	9.36049	4.04024	6.77967	17.8296	19.2214	19.2598	18.3979	16.3205	57.7206	33.2141	63.0833
IU25_08218-mRNA-1	No BLAST hit	133.167	127.769	109.291	26.5081	15.7571	25.4413	5.7637	7.00441	27.069	31.1306	14.5815	14.0718	10.4809	79.905	36.7898	95.9914
IU25_08214-mRNA-1	No BLAST hit	135.053	129.505	114.395	28.972	29.1075	30.4216	8.64555	12.136	75.214	90.0907	29.3965	28.6449	21.078	75.9337	50.5363	74.7549
IU25_08212-mRNA-1	No BLAST hit	46.2841	44.5269	36.2087	18.8615	11.1615	16.4409	2.26028	2.54706	9.23943	13.2051	13.6075	12.6462	10.3667	17.5969	13.9054	26.3037
IU25_08210-mRNA-1	No BLAST hit	293.313	297.145	274.482	436.363	196.778	464.664	439.539	284.222	148.78	127.824	445.333	498.984	434.044	473.816	384.029	670.004
IU25_08208-mRNA-1	No BLAST hit	67.0694	51.1516	49.361	0.339847	0.489282	0.180009	0.226028	0.262197	0.0998858	0.987295	3.00117	4.89325	8.72989	29.0315	4.5292	44.3519
IU25_08203-mRNA-1	No BLAST hit	57.5326	48.5083	51.2603	9.94052	18.8413	11.9406	8.05223	5.61851	9.13955	10.6751	21.3705	23.987	22.4348	17.323	14.9384	16.6248
IU25_08197-mRNA-1	No BLAST hit	0.261891	0	0	0	0	0.0600031	0	0	0	0	0	0	0	0	0	0
IU25_08196-mRNA-1	No BLAST hit	0.855532	0.746653	0.861278	0.169923	0.146897	0.120006	0.226028	0.374568	0.449486	0	0	0.258563	0	0.342352	0.476758	0.626279
IU25_08194-mRNA-1	No BLAST hit	86.2012	82.0167	66.1067	2.37893	1.41826	1.80009	0.226028	1.19862	1.89783	0.925589	6.3268	3.71358	4.08968	44.7112	7.70759	59.7242
IU25_08191-mRNA-1	No BLAST hit	113.31	106.661	91.6268	6.03228	3.71245	5.94031	4.74658	4.64464	15.0328	30.4827	4.04828	7.56417	9.08414	63.2667	18.1963	71.5666
IU25_08190-mRNA-1	No BLAST hit	635.529	570.492	535.718	0.0849617	0.105135	0	0.0565069	0.0749135	0.249714	1.32668	4.2992	2.69169	7.14608	98.5975	19.9444	172.853
IU25_08189-mRNA-1	No BLAST hit	132.205	111.596	95.7484	0.339847	0	0	0.0565069	0.0749135	33.212	1.049	1.19587	2.63223	0.99388	36.3578	7.86651	48.3943
IU25_08188-mRNA-1	No BLAST hit	1.98775	2.4819	3.80544	4.41801	2.8835	3.72019	0.113014	0	0	0	0	1.76418	0.57645	4.10823	4.68812	2.56205
IU25_08187-mRNA-1	No BLAST hit	91.0884	87.0203	81.5846	62.107	46.2803	67.6235	16.8673	18.4662	52.9395	70.2522	31.071	40.1592	25.0404	71.5516	60.3099	73.9009
IU25_08186-mRNA-1	No BLAST hit	33.1993	29.1631	30.7975	6.11725	2.16953	5.34028	1.32791	1.31099	8.34046	6.78765	6.45214	9.07338	5.02718	18.0077	11.6011	26.076
IU25_08182-mRNA-1	No BLAST hit	126.037	130.443	108.22	8.58114	10.5058	8.46044	8.33477	8.5776	104.63	67.9691	4.09149	11.4931	13.6016	54.1601	25.5065	61.4892
IU25_08181-mRNA-1	No BLAST hit	66.3138	66.3768	58.4781	18.4367	6.09806	15.6008	6.58305	9.21436	15.3325	29.0943	16.2265	18.9553	20.0303	81.206	36.0747	115.634
IU25_08179-mRNA-1	No BLAST hit	8.62721	10.3658	14.5343	20.9006	45.9609	20.041	0.113014	0.299654	0.299657	0.185118	1.34246	3.6772	4.46284	19.7195	28.0493	14.1197
IU25_08177-mRNA-1	No BLAST hit	40.4763	37.6503	34.1637	22.4299	11.4663	20.5811	7.3459	12.5106	35.1098	32.3339	17.7289	17.8457	17.4486	33.6875	38.4585	26.1329
IU25_08175-mRNA-1	No BLAST hit	115.298	106.546	110.755	2.8887	2.56996	3.36018	0.988871	2.54706	4.84446	7.34301	13.3116	11.3088	12.81	25.2656	12.1573	31.9402
IU25_08173-mRNA-1	No BLAST hit	47.9411	39.6162	54.815	60.3228	39.3457	52.5027	1.13014	1.16116	2.04766	2.59165	9.09645	9.51056	8.9775	64.0884	76.1223	40.9358
IU25_08172-mRNA-1	No BLAST hit	44.3549	38.52	48.2599	0.254885	4.33681	1.08006	0.0565069	0.149827	0.399543	1.23412	2.36456	5.3203	3.93034	4.38211	1.27135	7.23067
IU25_08171-mRNA-1	No BLAST hit	84.5664	90.8273	82.1826	21.3254	29.0773	18.661	4.18151	5.2814	18.2791	17.7096	18.4506	19.8545	24.705	32.2496	22.8049	35.1285
IU25_08170-mRNA-1	No BLAST hit	370.482	379.803	388.87	167.035	248.715	173.409	36.9555	31.576	76.3127	89.5662	119.753	136.26	126.348	183.364	203.973	192.324
IU25_08168-mRNA-1	No BLAST hit	3.66294	1.32392	3.08549	0	1.03146	0.120006	0.0282534	0.0749135	0.3496	0.154265	0	1.65048	4.67392	0.136941	0.158919	0.0569344
IU25_08167-mRNA-1	No BLAST hit	330.392	300.929	285.969	46.2192	14.3429	40.2621	58.5976	97.1254	53.8884	50.8457	147.486	162.803	155.642	277.853	96.9408	350.261
IU25_08164-mRNA-1	No BLAST hit	149.129	127.013	113.575	5.52251	4.30241	5.8203	1.83647	3.6333	10.5379	23.0472	10.8602	12.8765	12.6362	58.2684	32.2606	58.2439
IU25_08161-mRNA-1	No BLAST hit	2.7903	2.73739	4.02929	0.424809	0.748313	0.480025	4.35103	3.6333	0.599315	0	0	2.09546	0	0.342352	0.874056	0.170803
IU25_08153-mRNA-1	No BLAST hit	1.50141	0.915742	1.63736	3.22855	2.73678	1.9201	0.310788	0.187284	0.549372	0.0617059	4.01344	2.91446	3.46383	1.98564	2.70163	8.88177
IU25_08152-mRNA-1	No BLAST hit	65.8059	57.4228	51.0325	0	0.441202	0	0.113014	0	0	0.30853	2.40556	1.76496	3.9985	9.79128	1.74811	13.5504
IU25_08151-mRNA-1	No BLAST hit	108.311	119.499	102.794	0.169923	0.157053	0.120006	2.45805	1.16116	0.0499429	0.030853	3.85336	9.801	5.3375	15.132	3.97298	29.6628
IU25_08147-mRNA-1	No BLAST hit	158.106	149.387	121.306	19.6262	14.0747	18.1809	7.7697	15.0202	25.1213	32.6733	28.0393	43.4067	35.1594	78.1248	37.505	85.914
IU25_08145-mRNA-1	No BLAST hit	89.6823	83.0438	74.8277	6.62702	3.91984	9.30049	4.15326	4.79446	4.49486	6.94192	9.49872	16.0002	13.5684	63.3352	20.6595	83.6936
IU25_08144-mRNA-1	No BLAST hit	14.7534	12.2395	11.0306	1.27443	0.731912	1.8601	0.678083	2.09758	0.948915	2.49909	2.85043	2.09136	1.65828	13.4202	7.78705	20.9519
IU25_08143-mRNA-1	No BLAST hit	59.3896	61.1882	57.7715	44.7748	31.4685	37.1419	13.4486	11.6491	19.4777	22.461	52.3246	49.997	50.0601	36.2893	37.346	47.2556
IU25_08142-mRNA-1	No BLAST hit	46.0418	33.919	31.1854	2.8887	2.09528	4.56024	4.20976	5.65597	9.7888	10.5517	6.64462	3.18168	2.90647	40.2606	14.1438	38.8862
IU25_08141-mRNA-1	No BLAST hit	38.2556	35.2275	37.2448	2.03908	9.20266	2.22012	0.81935	1.49827	1.0488	1.07985	0	4.98071	1.83973	7.8741	3.7346	7.97082
IU25_08139-mRNA-1	No BLAST hit	128.973	122.462	94.0687	1.52931	1.55138	1.14006	0.0282534	0.0374568	0.199772	0.123412	1.26879	3.4754	2.10896	41.0823	12.1573	47.8249
IU25_08135-mRNA-1	No BLAST hit	48.8203	44.2218	43.8572	32.5403	33.5253	40.1421	3.64469	3.67076	14.4335	15.0871	8.04735	16.6446	16.2425	54.2971	67.3818	48.2804
IU25_08133-mRNA-1	No BLAST hit	79.4679	86.6833	76.4204	64.7408	61.5236	66.0635	7.45891	7.82846	20.0271	25.4228	38.9392	43.9855	42.4753	52.9961	54.5888	63.5957
IU25_08132-mRNA-1	No BLAST hit	54.6709	49.8567	50.0512	31.6907	20.5374	33.6618	7.48716	9.21436	20.5765	26.7804	16.7523	19.364	17.953	47.7924	40.8423	54.1446
IU25_08129-mRNA-1	No BLAST hit	143.576	137.464	124.034	23.6194	55.457	20.8811	13.7594	16.4435	17.7297	19.0671	55.2716	47.8682	52.6911	37.7957	34.3266	32.3387
IU25_08128-mRNA-1	No BLAST hit	79.3177	74.9209	74.992	40.6967	15.0247	23.5812	17.3759	19.8895	40.0042	50.784	21.9163	21.4881	21.6936	93.1198	42.352	109.086
IU25_08114-mRNA-1	No BLAST hit	192.386	180.836	173.748	40.017	16.4819	35.8819	16.3305	17.7545	19.3279	31.3158	27.0771	26.6038	22.7482	159.742	56.6547	212.422
IU25_08113-mRNA-1	No BLAST hit	84.0904	89.0459	62.997	5.18267	12.5954	4.50024	8.50429	4.19516	2.99657	5.36842	28.843	24.7899	37.669	15.8851	6.67461	10.7037
IU25_08112-mRNA-1	No BLAST hit	233.611	229.032	171.076	45.3696	59.7902	36.0619	146.833	114.355	29.0668	21.6279	123.693	162.847	148.916	46.9707	28.1287	54.3154
IU25_08111-mRNA-1	No BLAST hit	77.5062	76.7972	62.1856	20.2209	24.7192	17.5809	13.9007	10.825	11.9863	12.7423	12.8202	11.3839	22.9487	27.3882	14.7	24.8803
IU25_08107-mRNA-1	No BLAST hit	111.563	94.6448	70.1739	8.49617	3.13536	6.06032	2.96661	3.034	6.19292	7.8058	63.8957	96.1869	85.9435	85.2457	23.2817	110.396
IU25_08106-mRNA-1	No BLAST hit	188.711	174.066	134.509	5.60747	3.21182	4.62024	3.67295	6.33019	8.34046	13.2976	10.3011	9.37179	9.84531	89.7648	18.9114	94.7389
IU25_08103-mRNA-1	No BLAST hit	134.864	133.34	114.611	43.6703	54.8139	50.1626	10.1712	10.9374	32.2132	28.9401	48.1953	56.5775	64.2149	68.3335	42.2725	72.4206
IU25_08102-mRNA-1	No BLAST hit	198.285	204.977	182.248	139.252	145.851	147.668	24.0719	34.7973	56.6852	55.7822	163.723	151.013	152.156	136.256	115.217	110.567
IU25_08097-mRNA-1	No BLAST hit	80.6967	71.5785	67.9043	16.8224	4.65017	13.2007	0.762843	0.824049	11.1373	13.3593	28.8262	39.3374	42.0762	88.5323	34.3266	109.599
IU25_08096-mRNA-1	No BLAST hit	158.625	150.506	135.093	12.5743	13.2779	12.0606	7.03511	5.39377	27.119	36.2522	40.966	39.376	35.6679	56.9674	23.3611	71.3958
IU25_08094-mRNA-1	No BLAST hit	96.442	89.1123	78.8613	23.0246	20.3541	25.3213	3.78596	7.22915	41.7522	52.1724	29.6445	28.6656	33.6394	51.9006	33.9293	55.8527
IU25_08092-mRNA-1	No BLAST hit	2.00278	1.57936	1.457	0.849617	0.256349	0.660034	0.282534	0.11237	2.34732	2.098	0	1.58951	1.74242	2.328	1.03298	3.07446
IU25_08089-mRNA-1	No BLAST hit	5.71559	4.53854	5.90877	2.71878	1.62573	2.58013	0.0282534	0	0.549372	0.123412	5.31837	6.24335	7.18261	15.2004	9.21732	8.9387
IU25_08088-mRNA-1	No BLAST hit	56.2658	48.7395	46.3985	18.8615	11.8144	17.7609	5.87672	11.8738	16.581	19.2522	26.0603	25.1802	29.9887	59.9117	41.8752	63.7665
IU25_08086-mRNA-1	No BLAST hit	114.168	116.339	101.837	23.7043	22.9537	25.4413	3.64469	4.75701	29.2166	27.3357	16.3977	17.1477	20.677	80.3843	60.3099	69.7447
IU25_08076-mRNA-1	No BLAST hit	65.7063	60.959	41.9444	14.8683	9.04627	9.96052	5.08562	5.31886	8.69006	10.49	15.6061	12.8355	13.4505	32.8658	25.9833	50.4439
IU25_08068-mRNA-1	No BLAST hit	97.9977	101.738	115.627	6.28717	40.1211	7.14037	1.92123	4.94429	11.7865	9.00907	44.0172	57.1532	53.2108	9.38045	12.5546	10.3621
IU25_08048-mRNA-1	No BLAST hit	76.6894	78.6149	63.3003	6.11725	20.1679	7.20038	9.97347	6.06799	4.8944	4.07259	10.1503	22.8384	14.7627	10.476	8.34326	11.5008
IU25_08047-mRNA-1	No BLAST hit	37.0921	35.9796	26.9719	6.28717	9.67118	5.8203	3.24915	2.88417	5.04423	8.51542	13.3854	16.7847	15.1697	7.12093	6.43623	8.65403
IU25_08046-mRNA-1	No BLAST hit	23.1774	24.7054	25.149	11.6398	37.6109	11.4006	9.74744	5.35632	6.24286	4.68965	29.4028	9.51418	18.7973	7.32634	9.853	5.92118
IU25_08045-mRNA-1	No BLAST hit	8.86896	7.73341	9.18287	6.62702	3.27789	5.7603	5.98973	5.20649	2.59703	3.85662	11.0636	6.53554	2.8292	6.16234	6.67461	7.17374
IU25_08044-mRNA-1	No BLAST hit	157.496	159.868	134.759	5.35259	4.65938	6.84036	4.37928	5.84325	5.99315	10.5826	33.5939	40.81	51.2554	77.5086	24.1557	96.5608
IU25_08042-mRNA-1	No BLAST hit	33.1591	32.5057	29.3216	18.0969	5.34603	17.8209	7.60018	7.07933	17.8296	21.196	10.53	7.77063	7.22941	31.4279	25.4271	38.203
IU25_08041-mRNA-1	No BLAST hit	41.5285	43.7315	52.1574	47.7485	32.4486	47.9425	7.17637	14.2336	40.7034	56.7077	12.0627	8.51324	11.8154	53.407	65.5542	50.2731
IU25_08039-mRNA-1	No BLAST hit	60.6499	61.2021	66.6359	75.6159	61.4008	75.904	17.1216	25.0586	48.2448	57.8185	9.8851	12.9582	9.85853	99.9669	97.8943	80.733
IU25_08036-mRNA-1	No BLAST hit	108.764	92.979	101.814	14.6134	38.164	14.6408	2.79709	2.88417	6.84217	3.6715	7.85213	14.9789	19.5776	16.5014	13.2698	16.1694
IU25_08035-mRNA-1	No BLAST hit	82.2084	78.8322	75.0871	31.6058	14.1154	28.7415	14.4375	17.4923	16.2814	11.1688	28.5043	33.3224	33.1656	73.8796	34.1677	99.6352
IU25_08033-mRNA-1	No BLAST hit	114.605	129.35	156.624	255.565	428.029	249.073	39.244	36.8949	39.0054	23.8185	108.734	113.412	118.324	232.663	277.076	148.2
IU25_08029-mRNA-1	No BLAST hit	183.179	164.963	149.249	29.1419	27.3429	30.3616	20.0882	30.7895	81.357	91.911	49.2143	58.0271	46.6422	75.386	57.9261	81.5301
IU25_08027-mRNA-1	No BLAST hit	73.0486	63.2945	52.0308	9.68564	16.8076	8.04042	2.9101	2.58452	2.0976	2.28312	21.4387	15.7913	13.6252	10.8868	6.99245	15.0876
IU25_08026-mRNA-1	No BLAST hit	114.089	108.605	95.2897	33.9847	12.3285	33.1217	9.49316	15.3947	62.3787	69.3575	23.4771	22.0482	27.7271	117.427	72.2288	146.265
IU25_08025-mRNA-1	No BLAST hit	0.349752	0.884889	0.19641	0.169923	0	0.120006	0	0.0374568	0.0499429	0.123412	0	0.262657	0	0.205411	0.635677	0.0569344
IU25_08017-mRNA-1	No BLAST hit	2.83267	3.38923	2.55068	0.254885	0	0.120006	0	0	1.49829	1.94374	0	0.220064	0	0.410823	0.158919	0.455475
IU25_08016-mRNA-1	No BLAST hit	58.587	40.7426	34.0251	6.79694	3.13247	7.56039	6.38528	6.25528	30.7648	40.3248	11.6708	11.2501	12.0652	72.7841	21.2952	76.4629
IU25_08013-mRNA-1	No BLAST hit	57.9164	52.5098	46.672	16.3127	5.72123	17.2809	9.60617	9.55147	24.1724	31.2849	18.7163	17.8518	18.3	62.4451	27.7314	68.7768
IU25_08010-mRNA-1	No BLAST hit	84.306	74.1424	67.9595	4.84282	2.57832	4.50024	1.75171	2.09758	2.34732	5.83121	34.6139	28.8408	26.4528	62.3766	13.7465	76.8615
IU25_08009-mRNA-1	No BLAST hit	172.468	164.511	135.175	1.44435	1.44972	1.80009	0.367295	0.187284	0.6992	1.97459	7.11389	5.33546	4.43423	58.6792	10.5681	71.7943
IU25_08007-mRNA-1	No BLAST hit	99.81	95.3146	88.2365	4.16313	4.33952	6.36033	2.8536	3.40856	5.29395	6.20145	8.26491	10.2255	13.7378	45.6013	11.9189	61.7169
IU25_08006-mRNA-1	No BLAST hit	200.74	151.91	118.213	12.5743	4.69452	11.8206	26.417	32.1754	67.8724	66.5807	25.7102	31.2884	31.3391	191.101	51.5693	191.527
IU25_08004-mRNA-1	No BLAST hit	51.7563	38.2562	38.7679	0.339847	0.120991	0.780041	1.07363	0.861505	0.399543	1.14156	3.39263	2.35089	2.11469	109.416	16.9249	136.472
IU25_08003-mRNA-1	No BLAST hit	48.6801	39.9594	38.9983	5.86236	1.80302	5.94031	6.24401	6.55493	5.9432	7.68239	3.68648	4.90866	5.61698	54.3656	17.3222	58.9271
IU25_07999-mRNA-1	No BLAST hit	108.423	107.942	101.932	7.47663	15.6745	6.84036	5.87672	2.5096	2.74686	2.99274	5.57361	15.9939	26.2491	17.8708	8.02543	19.3008
IU25_07998-mRNA-1	No BLAST hit	124.511	123.144	123.637	76.2107	44.7125	76.744	14.6635	18.2789	64.726	65.8094	62.7756	62.0126	56.5505	122.425	90.3456	128.501
IU25_07997-mRNA-1	No BLAST hit	54.1708	54.2365	51.9734	68.4792	44.1235	70.5037	3.36216	3.33365	3.79566	7.83665	47.8025	41.5829	44.7917	53.8863	55.7012	62.1724
IU25_07996-mRNA-1	No BLAST hit	110.795	102.562	95.6593	31.7757	27.3508	30.0016	9.32364	7.64118	12.9352	16.7532	16.9066	39.0579	40.5317	53.8178	29.1617	53.1198
IU25_07993-mRNA-1	No BLAST hit	46.0269	28.1944	27.984	1.86916	0.615026	1.50008	1.89298	4.1577	8.34046	8.54627	6.35363	7.19968	6.60057	27.7305	9.21732	36.2103
IU25_07992-mRNA-1	No BLAST hit	103.363	100.769	99.246	8.07137	5.08853	5.40028	1.69521	2.43469	4.59474	7.89836	29.7259	37.0478	30.1401	43.3418	13.5081	50.9563
IU25_07991-mRNA-1	No BLAST hit	72.282	69.0049	50.4451	9.43075	7.43613	8.28043	4.94435	5.50614	5.64355	9.56442	13.0679	15.439	7.93663	45.6013	20.9773	52.5505
IU25_07990-mRNA-1	No BLAST hit	100.349	92.6892	72.8702	8.6661	20.3902	9.18048	7.06336	6.70476	5.5936	4.87477	25.0878	27.7187	26.9828	20.815	11.1244	21.9197
IU25_07988-mRNA-1	No BLAST hit	48.9773	45.5391	34.5377	0.934579	2.28106	0.540028	0.81935	1.76047	3.39612	1.78947	12.9154	10.5289	27.4311	13.968	3.65514	15.0307
IU25_07987-mRNA-1	No BLAST hit	235.501	229.653	211.001	61.8521	44.5995	54.6629	14.3527	19.6273	44.9985	57.8185	55.0804	56.8769	54.4237	101.953	78.9829	99.5214
IU25_07986-mRNA-1	No BLAST hit	184.91	163.851	144.932	28.1223	10.6792	24.4213	10.2277	13.9339	29.3664	38.813	61.2905	76.9868	78.4448	139.611	47.358	159.929
IU25_07976-mRNA-1	No BLAST hit	109.396	110.932	83.1343	2.8887	6.2628	2.70014	0.791096	0.861505	0.449486	1.01815	22.4088	13.3096	11.9724	12.1877	4.1319	15.3723
IU25_07975-mRNA-1	No BLAST hit	60.0357	59.4304	65.2456	117.927	46.895	120.606	10.03	16.2562	37.557	50.6606	33.2331	29.9042	29.3616	87.7791	90.9018	112.389
IU25_07974-mRNA-1	No BLAST hit	15.729	24.5615	13.8925	3.48343	4.08516	3.72019	0.113014	0.599308	0.249714	0	7.61988	6.42215	4.38427	1.43788	1.03298	0.626279
IU25_07958-mRNA-1	No BLAST hit	166.429	187.71	173.528	96.8564	139.68	92.8248	23.9872	27.3434	72.8667	70.9927	68.6669	37.2513	44.9631	98.9398	98.7684	91.6075
IU25_07957-mRNA-1	No BLAST hit	101.573	98.3608	87.6865	81.6482	51.266	72.6038	11.1601	19.2902	61.0302	44.8294	35.2856	34.7726	40.9696	67.7858	86.8494	60.1797
IU25_07956-mRNA-1	No BLAST hit	90.1147	95.5206	103.548	49.7876	92.397	50.4626	20.738	21.2005	55.1369	54.1778	32.855	25.0431	22.7546	60.391	66.2694	44.0672
IU25_07955-mRNA-1	No BLAST hit	189.963	212.994	203.709	113.254	209.195	105.065	31.2483	31.5386	106.878	86.8511	73.2138	61.4447	77.9275	104.144	107.112	76.8045
IU25_07954-mRNA-1	No BLAST hit	57.4272	55.0089	48.0911	11.2999	3.64914	9.96052	4.18151	5.99308	10.6378	12.6189	8.01376	10.8943	11.7127	41.4246	25.9833	54.7709
IU25_07951-mRNA-1	No BLAST hit	189.131	207.773	201.261	174.087	131.787	168.249	54.3879	66.2235	248.316	225.875	85.3367	84.9688	96.183	216.298	219.15	181.962
IU25_07950-mRNA-1	No BLAST hit	141.167	137.747	112.389	24.2141	44.7637	20.7611	8.98459	5.95562	17.1804	18.666	29.7259	28.7738	35.1071	32.3181	25.4271	28.8657
IU25_07947-mRNA-1	No BLAST hit	17.9547	22.4828	21.1739	14.1886	22.507	14.3407	7.71319	11.5741	6.39269	7.89836	22.6755	10.4389	9.97702	9.10657	13.9849	7.57228
IU25_07946-mRNA-1	No BLAST hit	86.4286	81.9588	86.6336	71.3679	93.3382	59.5831	36.2492	58.3951	30.2154	16.5989	29.7259	41.2935	36.5634	30.5378	43.5439	30.6876
IU25_07945-mRNA-1	No BLAST hit	211.131	209.17	155.34	40.7816	73.9359	33.2417	43.1148	28.3922	34.6604	34.617	60.4681	50.8028	47.2985	35.6731	29.0822	34.2745
IU25_07944-mRNA-1	No BLAST hit	92.7594	79.0986	67.5622	2.54885	2.76324	2.04011	0.678083	1.01133	3.69577	4.38112	6.82234	3.75417	2.48063	65.3893	8.18434	79.7082
IU25_07943-mRNA-1	No BLAST hit	216.455	206.764	184.763	35.7689	14.5628	28.6215	19.8339	24.1971	26.5197	31.7786	73.3998	89.2816	99.2722	152.621	64.0445	226.998
IU25_07941-mRNA-1	No BLAST hit	124.229	118.894	114.143	37.0433	32.8828	45.1824	16.2175	21.6125	45.3981	37.0236	55.4159	54.4773	54.1833	73.4688	48.7882	82.9534
IU25_07940-mRNA-1	No BLAST hit	221.164	209.078	197.565	12.4044	7.14283	11.5806	7.60018	8.42777	3.24629	5.12159	35.7263	48.4575	49.3527	139.2	33.2141	151.389
IU25_07938-mRNA-1	No BLAST hit	50.7769	52.0108	57.5666	25.0637	17.7494	26.5214	6.35702	9.55147	8.64012	15.3031	22.471	18.5534	21.2901	46.3545	42.4315	54.6001
IU25_07937-mRNA-1	No BLAST hit	60.6812	50.3154	34.5152	5.60747	4.8163	5.46029	7.37415	5.05666	8.49029	11.8167	14.5571	7.79054	14.945	25.471	11.1244	24.4818
IU25_07935-mRNA-1	No BLAST hit	82.9486	69.4634	62.2613	7.90144	8.39254	9.72051	2.96661	1.61064	6.19292	5.92377	5.78004	9.04708	4.20328	29.7162	11.1244	29.9475
IU25_07934-mRNA-1	No BLAST hit	127.603	124.783	102.725	20.6457	19.1192	20.3411	8.44778	6.48002	21.3256	20.5172	15.8191	11.9041	8.09053	53.8863	24.6325	61.0906
IU25_07931-mRNA-1	No BLAST hit	131.251	116.446	111.054	13.6788	5.77492	14.7008	4.01199	5.99308	15.4823	40.4174	25.3692	27.5109	24.8973	119.002	67.5407	171.657
IU25_07928-mRNA-1	No BLAST hit	220.781	252.667	175.787	1.01954	2.87256	0.900047	0.565069	1.08625	0.898972	0.555353	18.4588	5.74562	6.97319	1.30094	2.22487	6.71826
IU25_07927-mRNA-1	No BLAST hit	124.418	123.389	106.244	10.1954	19.5977	11.2806	6.15925	6.81713	20.7263	24.9292	22.4953	30.2588	31.549	26.8404	15.733	28.8088
IU25_07925-mRNA-1	No BLAST hit	90.0094	86.3871	74.4711	11.9796	4.21897	11.5806	5.79196	6.33019	21.026	27.9528	12.1161	11.5951	10.2885	85.2457	29.0822	99.6922
IU25_07924-mRNA-1	No BLAST hit	79.8114	74.534	68.1249	7.22175	9.22919	6.48034	2.79709	4.83192	10.1384	12.372	5.10003	15.9654	11.8681	15.2689	9.21732	16.9095
IU25_07923-mRNA-1	No BLAST hit	79.2804	77.7813	63.1308	6.11725	3.01488	8.52045	1.83647	3.52093	12.4358	16.5989	7.81809	6.32446	7.49718	56.6935	17.4811	69.6877
IU25_07922-mRNA-1	No BLAST hit	15.1822	15.4985	13.7869	13.254	17.1008	3.8402	3.75771	3.8955	4.14526	6.66424	6.82234	10.2614	7.79625	6.43622	5.7211	7.74308
IU25_07919-mRNA-1	No BLAST hit	11.4206	12.2266	10.1073	0.254885	0	0.120006	0.0565069	0.0749135	0	0	4.99395	6.83959	4.15044	2.53341	0.953516	1.9927
IU25_07914-mRNA-1	No BLAST hit	72.8894	69.2375	64.9164	23.1096	22.877	24.7213	10.8776	10.3381	22.9737	18.9129	28.8516	29.7641	23.9784	32.2496	26.4601	30.5738
IU25_07913-mRNA-1	No BLAST hit	71.6589	75.5607	71.6473	30.9261	49.7155	28.3815	15.9349	12.2484	13.085	19.314	28.7009	27.8432	23.8531	23.8277	25.7449	23.1154
IU25_07911-mRNA-1	No BLAST hit	46.1802	40.9966	42.4388	42.4809	17.9621	39.9021	9.63442	10.6003	10.5379	21.4428	7.46959	10.7173	6.20792	41.63	31.7044	54.3724
IU25_07908-mRNA-1	No BLAST hit	0.164277	0.296878	0.415139	0.424809	0	0.240013	0.113014	0.0749135	0.0998858	0	0	0	0.524046	0.0684705	0	0.113869
IU25_07902-mRNA-1	No BLAST hit	72.7058	48.9357	52.5495	17.842	10.6544	16.8609	10.8493	16.9679	36.2086	35.2649	24.7467	20.7651	22.3049	87.5737	65.7131	89.7856
IU25_07897-mRNA-1	No BLAST hit	190.87	184.553	152.015	32.6253	15.2588	36.2419	10.9058	12.0611	38.506	43.7186	12.7284	11.3419	11.4983	149.129	56.8931	169.38
IU25_07896-mRNA-1	No BLAST hit	71.941	70.2795	53.3336	21.5803	9.26496	18.421	7.43066	9.28927	13.2848	11.0145	28.2677	29.1896	24.7982	71.894	61.5812	67.4103
IU25_07891-mRNA-1	No BLAST hit	156.15	110.142	103.045	10.1104	2.10232	1.74009	4.29452	5.43123	21.4255	4.04174	3.13754	5.74582	5.00656	327.7	44.1001	394.555
IU25_07890-mRNA-1	No BLAST hit	123.602	125.323	90.1738	8.07137	11.8054	9.84051	5.96148	5.76834	5.74343	5.7078	9.15558	13.4349	8.30088	41.3562	15.5741	41.7899
IU25_07883-mRNA-1	No BLAST hit	398.869	361.468	374.487	70.0934	39.5421	62.4033	9.21062	12.5855	52.5399	59.6388	150.859	155.935	147.355	222.529	98.4505	333.522
IU25_07882-mRNA-1	No BLAST hit	88.6508	94.0159	99.1122	78.1648	84.2003	80.5242	14.494	15.8067	15.0328	19.8076	30.7923	37.517	50.4071	51.7637	62.5347	43.8964
IU25_07881-mRNA-1	No BLAST hit	90.6195	89.0899	74.4592	42.9906	63.4186	41.9422	15.2004	15.3947	77.4115	86.0798	38.9512	37.2022	40.891	73.6058	69.3683	52.095
IU25_07880-mRNA-1	No BLAST hit	43.558	47.2303	33.965	2.97366	7.59482	2.82015	0.875857	0.636765	0.649257	2.74591	1.55285	5.62067	6.4528	9.0381	3.25785	10.2482
IU25_07879-mRNA-1	No BLAST hit	54.9887	54.1468	37.8089	0.0849617	0.82073	0	0.0565069	0.0749135	0.0499429	0	0	1.31329	7.43807	5.47764	0.794597	6.54746
IU25_07878-mRNA-1	No BLAST hit	3.9232	5.0274	4.80688	3.31351	2.92925	3.8402	0.0565069	0.11237	0	0	0	0.736563	0	1.02706	1.43027	1.6511
IU25_07876-mRNA-1	No BLAST hit	32.1367	25.8284	34.9409	5.0977	6.64978	4.14022	1.07363	1.49827	6.19292	6.47912	10.6405	9.48401	5.89551	10.6814	7.31029	10.3051
IU25_07875-mRNA-1	No BLAST hit	116.408	100.932	89.2067	6.20221	17.159	4.98026	0.90411	0.936419	1.89783	4.1343	24.1955	14.9119	10.0544	13.3517	5.3238	9.73578
IU25_07872-mRNA-1	No BLAST hit	57.0045	48.6064	42.8186	0.764656	1.06175	0.780041	0.762843	1.04879	0.499429	3.30127	2.57288	4.68784	3.74203	41.4931	8.97894	47.4264
IU25_07871-mRNA-1	No BLAST hit	110.911	95.5075	76.4345	5.7774	1.6667	4.56024	3.78596	7.75355	11.6367	12.0635	15.0219	19.4579	22.8885	101.199	24.3941	114.552
IU25_07869-mRNA-1	No BLAST hit	164.342	147.889	150.913	38.7426	9.30448	36.1819	7.96747	10.8999	21.5753	45.539	38.4122	33.9978	39.3378	204.658	68.5737	295.262
IU25_07867-mRNA-1	No BLAST hit	82.6294	67.3187	62.7188	1.86916	1.30204	3.36018	2.57106	6.36765	69.5205	44.3666	12.9511	13.1765	10.046	76.4815	25.6655	89.5009
IU25_07865-mRNA-1	No BLAST hit	100.038	97.0931	89.4205	79.0994	19.7502	69.8436	84.9864	96.3388	40.0542	54.2395	54.4493	54.2759	56.5235	148.102	92.491	161.751
IU25_07863-mRNA-1	No BLAST hit	28.4309	28.7378	24.3548	16.8224	23.5768	13.6807	6.78083	4.83192	9.33932	6.01633	18.0337	8.95661	5.7645	8.42187	8.97894	8.31242
IU25_07861-mRNA-1	No BLAST hit	116.945	108.936	95.9145	0.764656	0.650522	1.02005	0.452055	0.337111	0.0998858	0.493647	4.72912	5.55162	2.45646	42.7256	5.80055	51.8103
IU25_07860-mRNA-1	No BLAST hit	70.0558	63.1376	65.4966	44.2651	10.7164	42.5422	0.678083	1.19862	1.89783	2.43738	5.15549	6.09417	5.59391	102.911	40.445	152.356
IU25_07856-mRNA-1	No BLAST hit	96.183	94.2932	76.8055	8.49617	4.9488	7.38039	1.46918	2.7718	8.83989	4.25771	8.0947	7.40639	5.14452	46.2176	16.9249	51.4687
IU25_07853-mRNA-1	No BLAST hit	67.4496	58.4498	57.4185	0.254885	0.0479146	0.180009	0.113014	0.149827	0.199772	0.30853	1.95933	1.87842	3.25678	29.3054	7.46921	67.1826
IU25_07852-mRNA-1	No BLAST hit	0.940472	1.4568	1.18832	0	0.283747	0.180009	0.0847603	0	0	0	0	0	0	0.0684705	0.158919	0
IU25_07850-mRNA-1	No BLAST hit	37.6407	22.3042	22.973	1.69923	0.312819	1.20006	2.68408	2.99654	4.64469	5.98547	8.31473	7.46662	9.74532	56.0088	12.793	55.568
IU25_07849-mRNA-1	No BLAST hit	77.5091	67.0208	65.729	36.3636	11.2544	34.2018	21.5856	24.1971	39.8544	44.6751	16.3404	18.5551	18.7375	85.862	40.5244	109.371
IU25_07847-mRNA-1	No BLAST hit	75.5833	94.2018	95.1361	6.71198	27.3998	5.7003	0.169521	0.337111	0.399543	0.185118	0	0.097865	0	16.0221	44.7358	33.4774
IU25_07843-mRNA-1	No BLAST hit	90.7613	93.5369	72.8028	8.32625	12.7789	9.30049	2.31678	3.48348	4.79452	5.52268	4.70772	6.53969	3.91256	23.6908	10.886	26.6453
IU25_07842-mRNA-1	No BLAST hit	335.527	344.324	305.398	206.797	103.291	204.251	46.1379	70.3812	38.0565	52.7277	81.5503	108.684	87.2273	286.343	170.679	333.351
IU25_07841-mRNA-1	No BLAST hit	114.349	106.892	91.3752	12.3195	6.29547	10.0805	5.7637	5.50614	2.0976	3.02359	7.61645	9.6564	6.32998	79.0149	13.7465	108.631
IU25_07839-mRNA-1	No BLAST hit	2021.56	2008.22	1736.88	1006.71	2657.94	1049.63	93.4059	94.7281	86.7508	59.2994	1876.09	1705.3	1613.6	415.547	451.41	434.41
IU25_07838-mRNA-1	No BLAST hit	128.185	118.612	113.716	10.1104	9.93215	12.9007	2.26028	4.56972	37.8068	36.2214	13.3528	20.1382	14.3342	56.9674	33.532	71.4527
IU25_07837-mRNA-1	No BLAST hit	23.1673	21.1012	26.1502	1.27443	9.13326	2.04011	0.875857	1.04879	3.09646	5.92377	10.6708	14.6145	15.5198	2.94423	4.21136	2.16351
IU25_07836-mRNA-1	No BLAST hit	71.3384	65.6884	60.6486	25.6584	8.56945	21.9611	7.96747	12.4356	15.4324	23.2014	14.6689	11.8787	14.4489	64.7731	35.5185	72.7622
IU25_07835-mRNA-1	No BLAST hit	132.127	137.642	113.13	10.9601	8.63793	10.8606	37.4923	52.8515	12.9851	9.19418	11.5601	8.98425	11.7425	44.095	13.6671	52.4366
IU25_07834-mRNA-1	No BLAST hit	64.0877	59.8575	55.6557	9.17587	6.07223	9.18048	15.1156	22.0246	14.0339	8.23774	5.46276	5.78128	4.95279	25.608	8.89948	32.2249
IU25_07832-mRNA-1	No BLAST hit	64.9603	60.3022	53.4074	0.169923	0.877333	0.360019	0.0565069	0.149827	0.0499429	0.185118	3.58761	3.50964	4.47246	7.94257	1.11244	12.7533
IU25_07831-mRNA-1	No BLAST hit	42.2412	36.2759	32.932	5.01274	3.18708	4.56024	1.38442	2.62197	2.29737	5.49183	7.06858	6.35312	6.60898	17.0491	6.59515	24.2541
IU25_07826-mRNA-1	No BLAST hit	126.957	108.772	99.527	1.7842	7.17613	1.68009	0.113014	0.224741	1.29851	1.07985	50.6865	58.1971	50.9937	10.8183	6.35677	11.3869
IU25_07822-mRNA-1	No BLAST hit	92.0953	94.6876	77.4997	3.48343	3.87451	2.34012	0.593322	0.299654	6.2928	4.41197	8.45	6.3031	9.65627	26.1557	10.5681	28.5811
IU25_07821-mRNA-1	No BLAST hit	101.22	100.835	96.4285	35.6839	25.3826	41.1021	5.05737	4.98175	15.5322	10.9528	16.195	14.7388	15.4989	60.8018	37.505	84.6045
IU25_07820-mRNA-1	No BLAST hit	153.723	144.888	139.331	40.6117	24.4668	35.8819	29.7791	52.4395	89.5476	76.2994	67.2701	65.8082	54.0126	101.747	100.675	94.7958
IU25_07811-mRNA-1	No BLAST hit	83.9187	81.8943	75.6847	24.0442	19.5349	21.9011	7.96747	7.52881	13.5845	15.7967	13.5285	19.0325	24.0931	36.9741	22.1692	37.6906
IU25_07810-mRNA-1	No BLAST hit	84.8605	61.0871	59.8425	1.7842	6.23594	2.10011	0.678083	2.88417	10.488	13.1742	6.12004	10.7767	22.0407	17.5969	11.2833	12.3548
IU25_07804-mRNA-1	No BLAST hit	81.4877	77.4979	68.3185	3.48343	2.52026	3.12016	0.90411	0.711678	1.19863	1.41924	1.96303	3.98477	4.89439	42.0409	9.853	44.1811
IU25_07803-mRNA-1	No BLAST hit	228.836	209.457	171.102	117.162	77.8583	115.026	151.919	86.2254	74.0153	66.9818	157.626	167.898	183.662	182.816	123.719	197.847
IU25_07796-mRNA-1	No BLAST hit	244.254	239.534	248.647	137.808	229.592	154.928	16.3587	20.0394	126.855	101.691	56.7495	54.0552	33.9251	144.884	153.834	126.11
IU25_07795-mRNA-1	No BLAST hit	248.046	242.833	271.654	178.929	218.502	192.01	12.2337	18.3913	148.081	147.817	73.2571	69.3779	73.1897	172.683	208.661	162.605
IU25_07794-mRNA-1	No BLAST hit	135.671	129.802	112.603	26.5081	26.0045	37.3219	7.71319	9.10199	36.6581	36.7767	15.7538	19.9064	16.3661	73.1265	39.1736	71.6235
IU25_07789-mRNA-1	No BLAST hit	0.0659507	0.321799	0.166662	0.0849617	0.0464282	0	0	0.412024	0.0998858	0	0	0.148583	0.315575	0.136941	0.0794597	0
IU25_07786-mRNA-1	No BLAST hit	5.74004	5.01375	6.58118	5.60747	4.93887	5.10027	0.536815	0.0749135	3.69577	2.40653	0.612004	2.09546	1.5259	3.76588	6.51569	2.56205
IU25_07783-mRNA-1	No BLAST hit	75.1383	72.4977	73.7028	41.2914	21.4211	37.982	5.65069	11.8738	14.9829	20.7023	18.4588	20.4216	22.8721	87.6422	69.7656	73.1607
IU25_07782-mRNA-1	No BLAST hit	74.9139	73.4838	66.9441	38.9974	12.9695	33.7218	10.8776	15.3573	59.5819	84.1669	43.2939	37.1913	43.6273	89.6278	56.0985	95.0805
IU25_07774-mRNA-1	No BLAST hit	164.691	155.13	145.394	45.1996	38.3394	41.5822	23.4786	24.9087	69.1209	87.715	42.3338	40.4311	46.5136	67.4434	54.5093	73.2177
IU25_07773-mRNA-1	No BLAST hit	154.755	159.193	156.959	62.3619	68.57	63.1233	7.45891	10.5253	48.944	48.3466	30.0183	28.1646	24.381	128.382	108.224	113.356
IU25_07771-mRNA-1	No BLAST hit	24.8132	27.7825	13.8586	0.424809	1.13922	0.540028	0.254281	0.224741	0.849029	0.246824	0	6.38022	0	1.71176	1.90703	2.61898
IU25_07770-mRNA-1	No BLAST hit	98.0854	96.9549	84.5425	14.4435	11.0022	13.2007	6.61131	6.33019	11.337	13.6679	12.6536	20.631	17.9167	57.7891	22.3282	62.6279
IU25_07768-mRNA-1	No BLAST hit	96.6843	92.3	77.7569	14.4435	8.16368	13.9207	12.7988	15.7693	17.8296	17.2777	7.78257	9.81733	10.2127	57.8575	31.9428	60.9768
IU25_07767-mRNA-1	No BLAST hit	35.1084	39.4679	26.6381	1.35939	1.6356	1.74009	1.29966	1.79792	0.299657	0.123412	3.71574	3.99849	1.23525	14.3103	5.00596	14.1767
IU25_07766-mRNA-1	No BLAST hit	37.3127	31.7608	24.8255	2.71878	2.60137	3.12016	4.80309	5.43123	17.5799	22.862	5.70797	6.19307	8.19393	23.8962	11.5217	21.3504
IU25_07764-mRNA-1	No BLAST hit	28.2387	25.0654	24.0757	23.5344	8.39151	20.7011	3.58819	4.68209	15.8818	11.6933	7.67423	7.67905	7.47138	55.2557	45.6893	59.0979
IU25_07763-mRNA-1	No BLAST hit	8.30429	6.19359	5.2305	6.8819	1.78247	5.94031	0.0565069	0.0749135	0.149829	0	0.867729	0.916781	2.45196	13.4202	5.88001	17.1373
IU25_07756-mRNA-1	No BLAST hit	9.09888	12.1427	9.27242	7.13679	6.98777	8.46044	3.58819	3.18382	4.64469	8.11433	14.6536	8.95947	9.13389	7.46328	9.4557	10.0774
IU25_07755-mRNA-1	No BLAST hit	118.501	117.187	95.0873	2.37893	1.63094	4.20022	0.960617	0.561851	1.19863	1.23412	17.3401	9.13407	7.20563	39.0282	8.2638	52.4366
IU25_07753-mRNA-1	No BLAST hit	107.69	106.311	93.0791	5.86236	11.0022	5.64029	7.68494	6.06799	4.94435	5.67695	22.4953	20.9061	21.0326	11.9139	5.40326	13.4935
IU25_07752-mRNA-1	No BLAST hit	652.221	613.08	549.551	91.2489	136.567	88.7446	11.4426	9.06453	90.1968	86.3883	311.102	303.443	328.068	164.74	96.5435	196.936
IU25_07751-mRNA-1	No BLAST hit	125.873	121.31	145.577	1.44435	1.9955	1.38007	0.113014	0.337111	0.149829	0.123412	30.6002	23.3494	28.8225	24.1701	5.16488	38.0322
IU25_07747-mRNA-1	No BLAST hit	1.86223	2.24359	1.10387	0.169923	0.194219	0.120006	0	0.299654	0	0	0	0.621555	3.30029	0.205411	0.0794597	0.455475
IU25_07746-mRNA-1	No BLAST hit	115.26	101.241	87.3618	1.86916	0.728088	1.8601	1.94949	2.13503	1.59817	2.15971	5.29301	10.7443	6.87341	86.9575	15.2563	98.3257
IU25_07745-mRNA-1	No BLAST hit	94.5315	89.5994	96.5784	83.8572	23.7265	85.2045	25.6259	43.4873	17.8296	19.2831	21.6102	30.0762	26.6624	129.888	77.7115	155.773
IU25_07744-mRNA-1	No BLAST hit	35.5798	25.6791	16.1672	1.01954	1.1062	1.02005	4.125	3.37111	4.69463	6.2323	3.87729	8.8504	12.8896	11.7084	3.65514	14.0628
IU25_07743-mRNA-1	No BLAST hit	107.077	103.735	93.1448	45.3696	26.6745	39.8421	10.6515	16.2188	21.5753	27.7985	26.3492	26.9517	25.7631	75.1806	56.4164	86.3126
IU25_07742-mRNA-1	No BLAST hit	163.373	165.935	151.056	90.3143	78.1304	91.2048	11.2166	19.0655	62.3287	54.6715	40.2555	58.0172	58.9016	169.191	161.859	126.565
IU25_07741-mRNA-1	No BLAST hit	91.2029	86.2135	73.4824	9.26083	9.37886	6.96036	6.69607	6.14291	7.79109	12.4029	8.16005	7.26427	4.74724	33.2766	14.4617	35.584
IU25_07740-mRNA-1	No BLAST hit	132.572	147.489	104.753	8.58114	16.8847	6.84036	6.75257	4.49481	4.99429	3.64065	24.5914	17.5801	23.5821	17.5969	9.69408	18.6745
IU25_07739-mRNA-1	No BLAST hit	68.6679	61.0625	50.681	25.4885	11.9288	21.2411	5.28339	6.62985	10.4381	17.1234	7.50457	8.90989	11.0565	50.942	32.8963	70.7125
IU25_07735-mRNA-1	No BLAST hit	92.0497	96.8873	79.641	35.6839	46.3871	34.7418	9.71918	9.4391	27.9181	36.7459	27.5909	30.2527	51.5939	36.2893	34.6444	38.7154
IU25_07734-mRNA-1	No BLAST hit	110.549	111.459	109.006	53.8657	32.3715	54.0628	24.863	25.7328	54.238	76.9164	64.3738	82.6211	58.7753	88.19	63.8856	111.478
IU25_07728-mRNA-1	No BLAST hit	163.147	152.444	174.025	62.107	132.446	60.1231	18.167	34.3478	79.0596	63.3411	17.7091	22.6658	14.7179	49.0249	49.3444	53.3475
IU25_07726-mRNA-1	No BLAST hit	60.3145	59.8159	58.7183	25.3186	23.9658	25.6813	19.2971	26.1448	18.329	15.3956	14.8237	13.3737	11.8636	56.2143	50.6158	45.3198
IU25_07725-mRNA-1	No BLAST hit	183.624	184.711	200.342	100.17	151.971	109.566	10.3125	14.8329	21.3256	31.0381	51.22	50.1852	46.5594	138.653	146.365	117.626
IU25_07724-mRNA-1	No BLAST hit	91.4589	87.3885	94.5327	109.431	58.1946	113.766	6.10274	14.1587	29.3165	28.8784	21.8861	26.6832	24.9765	128.04	143.901	124.686
IU25_07719-mRNA-1	No BLAST hit	212.151	229.882	206.633	77.4851	220.77	85.6845	15.2569	15.9191	27.2688	22.9238	65.5374	72.7684	76.2548	69.0867	65.4748	61.3753
IU25_07716-mRNA-1	No BLAST hit	326.193	322.774	323.278	44.1801	37.2204	47.1025	16.6413	14.271	118.365	124.615	84.6162	76.7382	85.3618	174.531	73.3413	220.564
IU25_07713-mRNA-1	No BLAST hit	80.4243	71.9102	58.1844	3.82328	1.57685	4.38023	4.20976	4.71955	10.2383	12.0327	9.06217	10.5019	17.3804	67.0326	15.4152	76.6907
IU25_07712-mRNA-1	No BLAST hit	171.528	169.267	128.947	20.3908	36.4989	21.1211	6.41353	7.94083	26.0702	31.6551	56.6504	48.3853	67.001	54.571	30.1152	57.5038
IU25_07708-mRNA-1	No BLAST hit	122.011	119.109	111.499	54.5454	30.9226	56.1629	7.79795	10.7126	51.9905	57.5408	16.0063	20.5517	24.9426	91.2711	64.2829	88.7607
IU25_07706-mRNA-1	No BLAST hit	81.6886	79.718	79.6537	22.9397	21.9573	20.8211	11.3579	8.24049	28.2677	37.2395	12.1143	11.9208	10.6604	37.2479	27.8903	34.2176
IU25_07705-mRNA-1	No BLAST hit	32.8749	30.3924	28.6169	19.2014	7.3124	19.021	3.75771	8.61505	12.2859	19.2831	24.3532	18.3053	21.0084	45.6698	45.1331	56.2512
IU25_07704-mRNA-1	No BLAST hit	59.9329	42.5048	38.3646	4.6729	2.35285	6.66035	8.75857	11.3494	23.0237	29.9274	4.2399	6.85976	6.23434	83.0547	26.5395	86.6542
IU25_07703-mRNA-1	No BLAST hit	105.604	108.394	108.866	50.3823	57.1951	45.4824	16.3587	23.4105	52.5899	51.7404	16.6465	22.1472	24.2109	45.0536	56.9726	45.7183
IU25_07701-mRNA-1	No BLAST hit	28.1097	26.22	28.4581	11.8097	9.64854	13.4407	4.60531	5.35632	8.54023	15.0871	25.6332	23.3061	29.6579	19.9249	15.6536	23.7416
IU25_07700-mRNA-1	No BLAST hit	61.9618	58.2992	51.1199	18.8615	5.29936	17.5809	14.7483	18.7284	54.8872	69.5426	16.777	16.7543	23.4324	78.0563	37.7433	83.295
IU25_07694-mRNA-1	No BLAST hit	283.756	281.73	264.53	27.6126	117.93	31.9817	9.09761	7.37898	24.2223	19.9619	33.7429	39.0614	67.7718	44.5058	37.6639	34.1037
IU25_07693-mRNA-1	No BLAST hit	232.214	244.422	228.066	137.723	196.148	159.548	21.7552	38.5055	268.443	234.668	58.6896	60.5458	62.0792	369.672	410.25	236.164
IU25_07692-mRNA-1	No BLAST hit	457.943	434.054	422.418	86.661	48.0478	72.5438	17.7714	20.6761	31.4141	33.2286	181.781	203.294	194.793	283.399	107.906	388.634
IU25_07691-mRNA-1	No BLAST hit	117.926	100.679	101.143	2.12404	0.517916	2.82015	0.621576	1.23607	2.0976	4.41197	19.9433	15.2454	21.5619	133.86	23.0433	177.977
IU25_07681-mRNA-1	No BLAST hit	196.194	183.624	161.278	49.8725	81.6588	62.7033	11.0471	16.481	58.3333	41.4047	66.3879	49.3389	46.9395	117.016	127.533	97.3009
IU25_07680-mRNA-1	No BLAST hit	153.563	161.748	163.073	182.243	207.697	194.35	23.5069	25.4706	154.823	163.86	44.7665	35.8459	37.2051	130.231	167.819	130.095
IU25_07677-mRNA-1	No BLAST hit	0.792566	0.859385	0.801146	3.9932	4.46362	2.88015	0.0565069	0.0749135	0.0998858	0	0	0.178561	0	1.30094	3.33731	1.02482
IU25_07659-mRNA-1	No BLAST hit	33.4257	33.8072	24.6072	5.94732	6.19588	4.80025	8.84333	13.3346	1.69806	0.925589	15.094	4.53526	7.16829	7.39481	4.5292	7.1168
IU25_07658-mRNA-1	No BLAST hit	92.3939	95.4694	88.9741	54.8853	34.2784	57.123	58.7672	76.5616	41.7522	53.9927	23.9424	27.9362	35.4553	72.6472	58.2439	84.6615
IU25_07655-mRNA-1	No BLAST hit	34.7144	34.891	33.6481	10.1954	39.2799	10.8606	2.14726	2.80926	1.59817	1.11071	31.0297	22.4987	24.2716	18.624	21.0568	16.0555
IU25_07654-mRNA-1	No BLAST hit	41.8865	44.8149	46.2117	17.0773	36.1416	19.801	12.714	11.2745	17.2303	7.55898	10.6708	23.4876	19.5106	14.9266	15.1768	12.4686
IU25_07653-mRNA-1	No BLAST hit	96.2819	98.174	93.7883	53.7808	74.6053	44.7023	16.7543	21.0507	43.7999	44.0889	37.9315	30.0038	28.8225	47.9293	37.9817	41.3344
IU25_07650-mRNA-1	No BLAST hit	73.672	82.3324	84.6345	94.9872	68.6217	107.166	13.0531	13.9714	27.7682	26.6878	53.5209	70.0224	89.7932	58.063	48.232	70.0293
IU25_07647-mRNA-1	No BLAST hit	81.8594	85.5277	64.312	1.7842	3.05312	1.68009	0.621576	0.524395	0.449486	0.215971	8.32325	10.9922	6.05273	14.9266	5.3238	18.5606
IU25_07646-mRNA-1	No BLAST hit	142.297	130.229	116.718	6.37213	3.07014	5.8203	3.58819	3.93296	12.6355	12.1252	8.70113	8.60932	11.9836	124.89	29.4001	156.684
IU25_07644-mRNA-1	No BLAST hit	63.5423	53.4256	51.4268	7.05182	5.29064	9.6005	3.16439	3.10891	28.1178	28.8167	10.2096	13.8877	15.354	53.27	31.7044	47.5402
IU25_07641-mRNA-1	No BLAST hit	81.519	82.5086	57.9409	6.62702	6.69211	8.64045	4.94435	5.13158	13.7842	14.902	2.58165	5.70774	8.58238	36.0155	17.1633	46.4015
IU25_07640-mRNA-1	No BLAST hit	117.768	105.917	105.474	42.4809	25.9886	44.3423	10.5103	16.1064	49.6432	45.9709	17.8611	20.7927	31.5439	92.0928	76.3607	98.2119
IU25_07637-mRNA-1	No BLAST hit	326.06	331.143	308.695	185.726	144.732	226.752	75.2954	69.7819	180.244	118.29	42.0213	56.2636	47.1259	249.506	203.893	241.459
IU25_07635-mRNA-1	No BLAST hit	62.9515	49.177	38.0047	0	0.166292	0	0	0	0.249714	0	6.80004	2.26177	2.26059	11.64	2.70163	10.0774
IU25_07626-mRNA-1	No BLAST hit	30.0327	31.8747	24.0118	2.71878	6.62942	2.94015	1.80822	1.79792	4.04537	2.86933	10.2575	10.608	15.8321	7.12093	4.76758	8.08469
IU25_07623-mRNA-1	No BLAST hit	78.6331	75.5885	68.2114	24.1291	27.7846	19.441	5.84846	8.35286	19.0782	21.9982	18.2833	16.0122	15.9187	30.4009	25.1093	30.2891
IU25_07612-mRNA-1	No BLAST hit	0.278008	0	0	0	0	0	0	0	0	0	0	0	0	0	0	0
IU25_07604-mRNA-1	No BLAST hit	2.02832	3.39896	2.48519	0.339847	0.519238	0.180009	0.113014	0.0374568	0.0499429	0	1.41552	0.692378	0	1.36941	0.794597	0.740147
IU25_07586-mRNA-1	No BLAST hit	309.58	297.945	292.298	143.245	93.2198	173.469	21.4161	23.4479	272.488	314.546	149.119	152.82	150.143	329.48	257.449	367.113
IU25_07583-mRNA-1	No BLAST hit	19.6747	20.0544	14.3872	0.254885	0	0.120006	0.0847603	0.374568	2.29737	0	1.08659	1.16927	0.903055	4.79293	1.50973	10.4759
IU25_07581-mRNA-1	No BLAST hit	66.7443	58.2289	51.9259	4.33305	2.20571	4.08021	5.7072	6.06799	4.14526	6.38656	18.4588	18.4681	17.433	52.9277	11.4422	58.6424
IU25_07577-mRNA-1	No BLAST hit	82.9729	89.1475	90.2946	27.6975	42.36	29.4615	4.57706	8.68997	29.9158	25.4228	53.3821	50.0905	39.8384	33.6875	39.8887	30.7446
IU25_07576-mRNA-1	No BLAST hit	13.4387	13.9351	15.1119	10.1104	11.1139	12.4807	1.35617	1.49827	0.749143	0.185118	9.01436	9.62681	4.99451	8.69575	7.94597	7.05987
IU25_07575-mRNA-1	No BLAST hit	63.123	58.5135	56.6646	17.4172	14.8996	14.7008	3.33391	5.20649	4.49486	6.72595	9.9765	7.80775	5.92243	19.2402	12.2368	21.4073
IU25_07571-mRNA-1	No BLAST hit	77.5259	73.4908	71.4013	51.5718	18.5447	50.3426	3.89898	7.82846	34.5605	39.245	10.7726	11.5646	7.77501	81.9591	52.4434	102.368
IU25_07570-mRNA-1	No BLAST hit	117.354	122.631	100.079	3.73832	3.36311	3.12016	3.13613	1.42336	2.04766	4.04174	11.9587	8.30615	8.94492	23.0745	6.99245	28.0687
IU25_07567-mRNA-1	No BLAST hit	58.2877	45.3332	39.3122	4.33305	1.78006	4.20022	4.94435	7.67863	9.83875	21.5354	22.5903	19.6193	21.4865	91.1342	30.2741	102.653
IU25_07566-mRNA-1	No BLAST hit	50.9022	42.3041	33.8547	2.03908	1.10354	1.20006	0.73459	1.04879	4.59474	10.0272	19.5546	11.1344	14.5849	22.5268	8.6611	27.2146
IU25_07556-mRNA-1	No BLAST hit	13.3307	4.17577	2.3706	0.594732	1.45982	0.300016	0.367295	0.636765	0.948915	0.462794	5.11676	1.83537	4.2525	0.342352	1.19189	0.455475
IU25_07552-mRNA-1	No BLAST hit	220.45	208.316	211.162	181.733	74.0949	186.61	39.4983	53.1511	118.315	116.624	19.0926	20.7349	21.3869	343.106	404.211	394.499
IU25_07550-mRNA-1	No BLAST hit	59.8468	57.3154	52.754	28.3772	14.2288	26.9414	12.5728	15.8067	18.6287	33.4138	27.6865	31.2745	36.6723	46.6969	34.1677	54.2016
IU25_07547-mRNA-1	No BLAST hit	7.85674	8.03231	7.34301	0	0.105353	0	0.0282534	0.149827	0	0	0.43081	5.2681	1.07413	3.49199	0.397298	3.13139
IU25_07546-mRNA-1	No BLAST hit	0	0.487412	0.530111	0.424809	1.51896	1.02005	0.0282534	0	0	0	0	0	0	0.821646	0.635677	0.284672
IU25_07541-mRNA-1	No BLAST hit	48.592	45.2215	49.1923	26.4231	19.8577	23.7612	8.41953	15.0202	36.9577	44.9836	23.4726	23.7072	29.5255	60.7333	61.3429	49.0775
[truncated: 2,732 more rows]
